# Supplementary material for: Bivalent-Like Chromatin Markers Are Predictive for Transcription Start Site Distribution in Human
Source: PLoS One. 2012 Jun 29;7(6):e38112. doi: 10.1371/journal.pone.0038112 (PMC3387189; doi:10.1371/journal.pone.0038112)
Supplement: Table S1 — The models of 1-, 2-, 3- and full-models. (XLSX) [file pone.0038112.s007.xlsx]

## Sheet: Sheet1
		pvalue	PCC	BIC	coefficients
# 1 - models for cell GM12878
CpG	TE ~ DNaseI.1	0	0.378832	47981.9	3.0875	0.658242
CpG	TE ~ DNaseI.2	0	0.351553	48250.8	3.66656	0.611463
CpG	TE ~ H3k4me3	6.52927e-06	0.12667	50009.5	7.65092	0.110509
CpG	TE ~ H3k9ac	2.15692e-11	0.175386	49841.6	7.61125	0.144861
CpG	TE ~ H3k27ac	0	0.220147	49363.3	7.73073	0.17854
CpG	TE ~ DNaseI.2	0	0.351442	48250.8	3.66656	0.611463
CpG	TE ~ H3k27ac	0	0.219249	49363.3	7.73073	0.17854
nonCpG	TE ~ DNaseI.1	4.44089e-17	0.218011	42227	3.48871	0.518321
nonCpG	TE ~ DNaseI.2	7.57403e-12	0.185306	42259.8	3.8562	0.439466
nonCpG	TE ~ H3k4me3	0.0153297	0.0771191	44507.7	6.06353	0.0696315
nonCpG	TE ~ H3k9ac	0.0161311	0.0720493	44541.4	6.0329	0.0637406
nonCpG	TE ~ H3k27ac	0.00823094	0.101994	44144.7	6.13024	0.0888249
nonCpG	TE ~ DNaseI.2	1.38956e-13	0.185509	42259.8	3.8562	0.439466
nonCpG	TE ~ H3k27ac	0.000293623	0.102158	44144.7	6.13024	0.0888249
# 1 - models for cell K562
CpG	TE ~ DNaseI.1	0	0.359023	25645.5	5.18466	0.536495
CpG	TE ~ DNaseI.2	0	0.359315	25677.1	5.1655	0.534503
CpG	TE ~ H3k4me3	3.32415e-07	0.17175	26702.6	8.88465	0.138554
CpG	TE ~ H3k4me2	2.10432e-06	0.155342	26740.2	8.87459	0.119753
CpG	TE ~ H3k9ac	3.61585e-06	0.167171	26714.3	8.86658	0.123077
CpG	TE ~ H3k27ac	8.87074e-07	0.156995	26731.1	8.91122	0.112677
CpG	TE ~ H3k4me3	2.19248e-07	0.17245	26702.6	8.88465	0.138554
CpG	TE ~ H3k4me2	2.16477e-05	0.156071	26740.2	8.87459	0.119753
CpG	TE ~ H3k9ac	2.0954e-06	0.167218	26714.3	8.86658	0.123077
CpG	TE ~ H3k27ac	6.7716e-05	0.156836	26731.1	8.91122	0.112677
nonCpG	TE ~ DNaseI.1	6.97511e-11	0.233676	22326.8	5.14111	0.444621
nonCpG	TE ~ DNaseI.2	1.34743e-10	0.239295	22332.8	5.09153	0.454088
nonCpG	TE ~ H3k4me3	0.000251558	0.137123	23555.5	7.44965	0.110565
nonCpG	TE ~ H3k4me2	0.000558766	0.143983	23511.5	7.43966	0.107571
nonCpG	TE ~ H3k9ac	0.000127338	0.126426	23589.9	7.37919	0.0939904
nonCpG	TE ~ H3k27ac	0.00444462	0.128343	23539.6	7.40036	0.0938528
nonCpG	TE ~ H3k4me3	8.74523e-05	0.135296	23555.5	7.44965	0.110565
nonCpG	TE ~ H3k4me2	0.000308752	0.144792	23511.5	7.43966	0.107571
nonCpG	TE ~ H3k4me1	0.00188678	0.112421	23609.5	7.38436	0.084772
nonCpG	TE ~ H3k9ac	0.0060574	0.124973	23589.9	7.37919	0.0939904
nonCpG	TE ~ H3k27ac	0.00156806	0.127256	23539.6	7.40036	0.0938528
# 1 - models for cell H1-hESC
CpG	TE ~ DNaseI.1	1.33227e-15	0.183207	51627	3.83672	0.478606
# 1 - models for cell HUVEC
CpG	TE ~ DNaseI.1	2.72485e-09	0.211142	32594.3	4.41855	0.525337
nonCpG	TE ~ DNaseI.1	2.44547e-05	0.181671	15518	4.98341	0.360285
nonCpG	TE ~ H3k4me3	0.0254874	0.162782	15785.5	6.82191	0.138354
nonCpG	TE ~ H3k4me2	0.00297191	0.146126	15799.8	6.84673	0.128551
nonCpG	TE ~ H3k9ac	0.000215982	0.147717	15787.4	6.87619	0.126896
nonCpG	TE ~ H3k27ac	0.00305474	0.130163	15796.5	6.80741	0.106045
# 1 - models for cell HepG2
CpG	TE ~ DNaseI.1	0	0.27516	40647.3	5.08632	0.437177
CpG	TE ~ DNaseI.2	0	0.281359	40631.2	4.87736	0.467408
CpG	TE ~ H3k9ac	2.90251e-06	0.118228	41723.9	8.32917	0.0904095
CpG	TE ~ H3k27ac	1.63443e-09	0.156756	40769.1	8.50424	0.123176
CpG	TE ~ H3k4me3	5.73985e-05	0.105406	41688.9	8.34718	0.0852498
CpG	TE ~ H3k27ac	2.46882e-09	0.156456	40769.1	8.50424	0.123176
nonCpG	TE ~ DNaseI.1	1.36317e-07	0.141587	41675.2	5.72165	0.281377
nonCpG	TE ~ DNaseI.2	1.11265e-06	0.134388	41778.3	5.69041	0.281543
nonCpG	TE ~ H3k9ac	0.00977525	0.0788567	44138.8	7.00001	0.0625541
nonCpG	TE ~ H3k27ac	0.00676442	0.103576	42430.7	7.1634	0.087209
nonCpG	TE ~ H3k27ac	0.000102373	0.103906	42430.7	7.1634	0.087209
# 1 - models for cell NHEK
# 2 - models for cell GM12878
CpG	TE ~ H4k20me1 + H3k4me3	0	0.306217	49116	6.82934	-0.438623	0.481297
CpG	TE ~ H4k20me1 + H3k4me2	0	0.218851	49619.6	7.21187	-0.325762	0.365665
CpG	TE ~ H4k20me1 + H3k9ac	0	0.378911	48499.9	6.59832	-0.50883	0.544232
CpG	TE ~ H4k20me1 + H3k27ac	0	0.412932	47881.8	7.03901	-0.481139	0.532589
CpG	TE ~ H3k4me3 + H3k27me3	0	0.361587	48673.3	6.58554	0.499279	-0.492128
CpG	TE ~ H3k4me3 + H3k4me1	0	0.325608	48986.3	6.69392	0.682666	-0.668784
CpG	TE ~ H3k4me3 + Ctcf	0	0.249174	49481.8	7.00883	0.540536	-0.472901
CpG	TE ~ H3k4me3 + H3k36me3	0	0.246447	49432.5	6.70808	0.415439	-0.366351
CpG	TE ~ H3k4me3 + H3k9ac	0	0.261161	49413.7	7.51242	-0.734904	0.820779
CpG	TE ~ H3k4me3 + H3k27ac	0	0.294845	48916.8	7.9579	-0.433715	0.550055
CpG	TE ~ H3k4me2 + H3k27me3	0	0.26462	49369.5	7.07037	0.351862	-0.34669
CpG	TE ~ H3k4me2 + H3k9ac	0	0.266149	49354.2	7.38097	-0.45637	0.51367
CpG	TE ~ H3k4me2 + H3k27ac	0	0.319375	48712.9	7.76303	-0.431261	0.50511
CpG	TE ~ H3k27me3 + H3k4me1	0	0.238576	49555.5	7.26656	-0.527735	0.500967
CpG	TE ~ H3k27me3 + Ctcf	0	0.269437	49356.4	7.24503	-0.487386	0.451019
CpG	TE ~ H3k27me3 + H3k36me3	0	0.239367	49463.3	7.7935	-0.486522	0.445555
CpG	TE ~ H3k27me3 + H3k9ac	0	0.383417	48456.1	6.6198	-0.44127	0.447631
CpG	TE ~ H3k27me3 + H3k27ac	0	0.390489	48114.4	7.06934	-0.372796	0.402179
CpG	TE ~ H3k4me1 + H3k9ac	0	0.377624	48532.8	6.63481	-0.634473	0.636967
CpG	TE ~ H3k4me1 + H3k27ac	0	0.393357	48100.5	7.21833	-0.517983	0.548056
CpG	TE ~ Ctcf + H3k9ac	0	0.327254	48942.1	6.82129	-0.534502	0.590579
CpG	TE ~ Ctcf + H3k27ac	0	0.349178	48482.5	7.35285	-0.425864	0.504393
CpG	TE ~ H3k36me3 + H3k9ac	0	0.327923	48875.7	6.36749	-0.462082	0.502908
CpG	TE ~ H3k36me3 + H3k27ac	0	0.362039	48311.5	6.82888	-0.420657	0.480569
CpG	TE ~ H3k9ac + H3k27ac	0	0.253969	49167.5	7.9976	-0.369896	0.527521
CpG	TE ~ H3k9ac + Cluster_146	1.07239e-12	0.175294	49850.4	7.61577	0.14485	-0.00521131
CpG	TE ~ H3k27ac + Cluster_1	0	0.220104	49367.4	7.70172	0.178652	0.00855623
CpG	TE ~ H3k27ac + Cluster_2	0	0.222505	49356.2	7.68203	0.178197	0.0158571
CpG	TE ~ H3k27ac + Cluster_3	0	0.219096	49371.7	7.72654	0.178435	0.00829905
CpG	TE ~ H3k27ac + Cluster_4	0	0.218969	49372.3	7.73478	0.178501	-0.00334349
CpG	TE ~ H3k27ac + Cluster_5	0	0.21827	49372.3	7.72498	0.178453	0.00231338
CpG	TE ~ H3k27ac + Cluster_6	0	0.227504	49333.4	7.64087	0.175756	0.0223739
CpG	TE ~ H3k27ac + Cluster_7	0	0.219781	49371.6	7.72336	0.178582	0.00528639
CpG	TE ~ H3k27ac + Cluster_8	0	0.220346	49367.3	7.70823	0.178391	0.0112122
CpG	TE ~ H3k27ac + Cluster_9	0	0.220115	49366.7	7.75858	0.178082	-0.00974038
CpG	TE ~ H3k27ac + Cluster_10	0	0.218772	49372.2	7.73539	0.178627	-0.0038818
CpG	TE ~ H3k27ac + Cluster_11	0	0.219381	49371.9	7.72107	0.178842	0.00312319
CpG	TE ~ H3k27ac + Cluster_12	0	0.218983	49372.4	7.73654	0.178375	-0.0017356
CpG	TE ~ H3k27ac + Cluster_13	0	0.218297	49372.6	7.73158	0.178545	-0.000744366
CpG	TE ~ H3k27ac + Cluster_14	0	0.217465	49372.1	7.72618	0.178492	0.00454925
CpG	TE ~ H3k27ac + Cluster_15	0	0.2189	49372	7.72353	0.178139	0.00453617
CpG	TE ~ H3k27ac + Cluster_16	0	0.219867	49366.2	7.71255	0.178804	0.014198
CpG	TE ~ H3k27ac + Cluster_17	0	0.221156	49364.7	7.74757	0.178746	-0.018082
CpG	TE ~ H3k27ac + Cluster_18	0	0.219325	49371.4	7.73811	0.178484	-0.00715261
CpG	TE ~ H3k27ac + Cluster_19	0	0.219122	49372.5	7.72801	0.178527	0.0020404
CpG	TE ~ H3k27ac + Cluster_20	0	0.219843	49372.3	7.73359	0.178542	-0.00331763
CpG	TE ~ H3k27ac + Cluster_21	0	0.219019	49372.4	7.73246	0.17856	-0.00338426
CpG	TE ~ H3k27ac + Cluster_22	0	0.219168	49371.7	7.74106	0.178307	-0.00409261
CpG	TE ~ H3k27ac + Cluster_23	0	0.219298	49363.9	7.74549	0.17835	-0.0238309
CpG	TE ~ H3k27ac + Cluster_24	0	0.219901	49369.9	7.72132	0.178192	0.0120194
CpG	TE ~ H3k27ac + Cluster_25	0	0.219313	49371.4	7.72434	0.178693	0.007754
CpG	TE ~ H3k27ac + Cluster_26	0	0.220279	49362.3	7.73697	0.178659	-0.0608967
CpG	TE ~ H3k27ac + Cluster_27	0	0.219855	49369.3	7.70969	0.179234	0.00872958
CpG	TE ~ H3k27ac + Cluster_28	0	0.219469	49372.1	7.7258	0.178617	0.00422036
CpG	TE ~ H3k27ac + Cluster_29	0	0.219209	49372.5	7.73264	0.178558	-0.00167938
CpG	TE ~ H3k27ac + Cluster_30	0	0.217597	49371.9	7.7326	0.178563	-0.0140707
CpG	TE ~ H3k27ac + Cluster_31	0	0.220197	49367	7.71647	0.178991	0.0182272
CpG	TE ~ H3k27ac + Cluster_32	0	0.219069	49372	7.73531	0.178741	-0.00458993
CpG	TE ~ H3k27ac + Cluster_33	0	0.218747	49370.7	7.72317	0.178438	0.0102064
CpG	TE ~ H3k27ac + Cluster_34	0	0.220676	49365.2	7.71356	0.178372	0.0168303
CpG	TE ~ H3k27ac + Cluster_35	0	0.219354	49371.2	7.72044	0.178693	0.00776992
CpG	TE ~ H3k27ac + Cluster_36	1.77636e-15	0.218609	49371.1	7.72548	0.178411	0.0111357
CpG	TE ~ H3k27ac + Cluster_37	0	0.219438	49367.2	7.73541	0.17868	-0.0402776
CpG	TE ~ H3k27ac + Cluster_38	0	0.218754	49372.5	7.73184	0.178535	-0.00381273
CpG	TE ~ H3k27ac + Cluster_39	0	0.219875	49371	7.73562	0.178642	-0.0141331
CpG	TE ~ H3k27ac + Cluster_40	0	0.225793	49336.9	7.59363	0.179727	0.0205915
CpG	TE ~ H3k27ac + Cluster_42	0	0.219361	49372.2	7.72609	0.178518	0.00338918
CpG	TE ~ H3k27ac + Cluster_43	0	0.221035	49361.1	7.71571	0.179011	0.0308237
CpG	TE ~ H3k27ac + Cluster_44	0	0.219301	49372.6	7.73148	0.178511	-0.00106276
CpG	TE ~ H3k27ac + Cluster_45	0	0.21869	49371.7	7.73315	0.178681	-0.0135284
CpG	TE ~ H3k27ac + Cluster_46	0	0.219359	49371.6	7.73296	0.178487	-0.0236316
CpG	TE ~ H3k27ac + Cluster_47	0	0.219271	49372.6	7.73094	0.178542	-0.000254905
CpG	TE ~ H3k27ac + Cluster_48	0	0.220487	49366	7.75799	0.178581	-0.0110885
CpG	TE ~ H3k27ac + Cluster_49	3.72147e-14	0.218429	49372	7.73427	0.178562	-0.00691739
CpG	TE ~ H3k27ac + Cluster_50	0	0.220459	49366.2	7.74004	0.178738	-0.0282391
CpG	TE ~ H3k27ac + Cluster_51	0	0.21918	49371.9	7.72532	0.178479	0.00543345
CpG	TE ~ H3k27ac + Cluster_52	0	0.217843	49372.1	7.7328	0.178622	-0.00875589
CpG	TE ~ H3k27ac + Cluster_53	0	0.219159	49372.4	7.73256	0.178534	-0.00306926
CpG	TE ~ H3k27ac + Cluster_54	0	0.218178	49372.2	7.73283	0.178621	-0.00612558
CpG	TE ~ H3k27ac + Cluster_55	0	0.219242	49372.2	7.72603	0.178572	0.00371418
CpG	TE ~ H3k27ac + Cluster_56	0	0.219938	49368.1	7.68071	0.179439	0.00649839
CpG	TE ~ H3k27ac + Cluster_57	0	0.22211	49359.4	7.69424	0.178012	0.0192291
CpG	TE ~ H3k27ac + Cluster_58	0	0.219401	49371.6	7.73427	0.178471	-0.0109983
CpG	TE ~ H3k27ac + Cluster_59	0	0.218962	49371.3	7.72592	0.178421	0.0108104
CpG	TE ~ H3k27ac + Cluster_60	0	0.219754	49369.7	7.73933	0.178547	-0.0130656
CpG	TE ~ H3k27ac + Cluster_61	0	0.219109	49372.6	7.7309	0.178546	-0.000376939
CpG	TE ~ H3k27ac + Cluster_62	0	0.219099	49372.5	7.73149	0.17853	-0.0020794
CpG	TE ~ H3k27ac + Cluster_63	0	0.219876	49369.9	7.72614	0.178518	0.025744
CpG	TE ~ H3k27ac + Cluster_64	0	0.219486	49370.9	7.73672	0.178791	-0.0107283
CpG	TE ~ H3k27ac + Cluster_65	0	0.219349	49368	7.74385	0.178847	-0.0147277
CpG	TE ~ H3k27ac + Cluster_66	0	0.219385	49371.2	7.73804	0.178603	-0.0077793
CpG	TE ~ H3k27ac + Cluster_67	0	0.21933	49372.6	7.73171	0.178542	-0.00137404
CpG	TE ~ H3k27ac + Cluster_68	0	0.220765	49364.8	7.70928	0.178926	0.0148264
CpG	TE ~ H3k27ac + Cluster_70	8.88178e-17	0.218781	49371.7	7.73809	0.178638	-0.00474778
CpG	TE ~ H3k27ac + Cluster_71	0	0.218437	49372.4	7.72875	0.178527	0.00456054
CpG	TE ~ H3k27ac + Cluster_73	0	0.221853	49358.8	7.66676	0.179747	0.0119384
CpG	TE ~ H3k27ac + Cluster_74	0	0.221077	49364.4	7.70161	0.17998	0.0125264
CpG	TE ~ H3k27ac + Cluster_75	0	0.219933	49368.5	7.73805	0.178578	-0.0232996
CpG	TE ~ H3k27ac + Cluster_76	0	0.219168	49372.6	7.73043	0.178541	0.00217211
CpG	TE ~ H3k27ac + Cluster_77	0	0.219573	49371.6	7.73928	0.178562	-0.0050884
CpG	TE ~ H3k27ac + Cluster_78	0	0.219636	49369	7.72133	0.178343	0.0155667
CpG	TE ~ H3k27ac + Cluster_79	7.99361e-16	0.219159	49372.2	7.72445	0.178626	0.00328026
CpG	TE ~ H3k27ac + Cluster_80	0	0.218977	49371.8	7.73455	0.178623	-0.0083142
CpG	TE ~ H3k27ac + Cluster_81	0	0.21809	49372.2	7.7333	0.178586	-0.0055959
CpG	TE ~ H3k27ac + Cluster_82	0	0.219299	49372.5	7.73152	0.178564	-0.0045387
CpG	TE ~ H3k27ac + Cluster_83	0	0.219047	49372	7.7336	0.178531	-0.00927746
CpG	TE ~ H3k27ac + Cluster_84	0	0.219362	49372.2	7.72631	0.178617	0.00364163
CpG	TE ~ H3k27ac + Cluster_85	0	0.219837	49371.1	7.73431	0.178634	-0.0164216
CpG	TE ~ H3k27ac + Cluster_86	0	0.219002	49371.5	7.73856	0.178309	-0.00601669
CpG	TE ~ H3k27ac + Cluster_87	0	0.219653	49372.3	7.72845	0.178568	0.0053025
CpG	TE ~ H3k27ac + Cluster_89	0	0.218453	49372.4	7.73256	0.178521	-0.00460282
CpG	TE ~ H3k27ac + Cluster_90	4.44089e-17	0.219121	49371.4	7.72841	0.17854	0.0220261
CpG	TE ~ H3k27ac + Cluster_91	0	0.218197	49371.7	7.72809	0.178548	0.0156326
CpG	TE ~ H3k27ac + Cluster_92	0	0.217898	49372	7.72662	0.178574	0.00622712
CpG	TE ~ H3k27ac + Cluster_93	0	0.219562	49368.7	7.73793	0.178363	-0.0219558
CpG	TE ~ H3k27ac + Cluster_94	0	0.21929	49370.1	7.72374	0.178354	0.0133386
CpG	TE ~ H3k27ac + Cluster_95	0	0.219892	49367.6	7.73604	0.178637	-0.0411012
CpG	TE ~ H3k27ac + Cluster_96	0	0.228727	49321	7.63794	0.184002	0.0304138
CpG	TE ~ H3k27ac + Cluster_97	0	0.219602	49370.7	7.7361	0.178404	-0.0128607
CpG	TE ~ H3k27ac + Cluster_98	0	0.219918	49372.5	7.73135	0.178564	-0.00421039
CpG	TE ~ H3k27ac + Cluster_99	0	0.220231	49369.1	7.72687	0.17869	0.038065
CpG	TE ~ H3k27ac + Cluster_100	0	0.218795	49372.4	7.72886	0.178526	0.0036929
CpG	TE ~ H3k27ac + Cluster_101	0	0.219535	49370.8	7.72395	0.178594	0.0102779
CpG	TE ~ H3k27ac + Cluster_102	0	0.220804	49362.9	7.74603	0.179725	-0.0390032
CpG	TE ~ H3k27ac + Cluster_103	0	0.218969	49371.3	7.7224	0.178627	0.0069453
CpG	TE ~ H3k27ac + Cluster_104	0	0.219408	49372.4	7.73025	0.178462	0.0184288
CpG	TE ~ H3k27ac + Cluster_105	0	0.218716	49372.4	7.72833	0.178557	0.00242258
CpG	TE ~ H3k27ac + Cluster_106	0	0.219528	49371.2	7.72537	0.178358	0.00977558
CpG	TE ~ H3k27ac + Cluster_107	0	0.219117	49371.8	7.73598	0.178558	-0.00640838
CpG	TE ~ H3k27ac + Cluster_108	0	0.219763	49371	7.73521	0.178674	-0.0169459
CpG	TE ~ H3k27ac + Cluster_109	0	0.219813	49371.1	7.73634	0.178542	-0.0103972
CpG	TE ~ H3k27ac + Cluster_110	0	0.219355	49372	7.73481	0.178427	-0.00872226
CpG	TE ~ H3k27ac + Cluster_111	0	0.219588	49372.2	7.73338	0.178485	-0.00701337
CpG	TE ~ H3k27ac + Cluster_112	0	0.22008	49363.8	7.69648	0.179158	0.0123238
CpG	TE ~ H3k27ac + Cluster_113	0	0.219202	49372	7.73364	0.178571	-0.0123318
CpG	TE ~ H3k27ac + Cluster_114	0	0.219026	49372.6	7.73115	0.178546	-0.00130117
CpG	TE ~ H3k27ac + Cluster_115	0	0.21844	49372.6	7.73004	0.178551	0.000436341
CpG	TE ~ H3k27ac + Cluster_117	0	0.219542	49371.2	7.72505	0.1786	0.0101303
CpG	TE ~ H3k27ac + Cluster_118	0	0.218978	49372.3	7.7272	0.178568	0.00377883
CpG	TE ~ H3k27ac + Cluster_119	0	0.220411	49368.2	7.72326	0.178383	0.0246271
CpG	TE ~ H3k27ac + Cluster_120	0	0.219598	49371.5	7.73546	0.178651	-0.00997109
CpG	TE ~ H3k27ac + Cluster_121	0	0.219079	49370.8	7.73533	0.178671	-0.0158192
CpG	TE ~ H3k27ac + Cluster_122	0	0.218336	49371.7	7.73443	0.178372	-0.0111497
CpG	TE ~ H3k27ac + Cluster_123	0	0.21896	49372.1	7.73313	0.178552	-0.00795627
CpG	TE ~ H3k27ac + Cluster_124	0	0.218306	49372.6	7.72803	0.178586	0.000365928
CpG	TE ~ H3k27ac + Cluster_125	0	0.218176	49372.4	7.73246	0.178553	-0.00685537
CpG	TE ~ H3k27ac + Cluster_126	0	0.220201	49367.5	7.71969	0.178087	0.0183554
CpG	TE ~ H3k27ac + Cluster_127	0	0.218756	49372.6	7.73186	0.178545	-0.00110365
CpG	TE ~ H3k27ac + Cluster_128	0	0.21935	49372.3	7.73246	0.178441	-0.00786467
CpG	TE ~ H3k27ac + Cluster_129	0	0.219546	49370.4	7.73439	0.178275	-0.0248395
CpG	TE ~ H3k27ac + Cluster_130	0	0.218779	49372.4	7.73281	0.178633	-0.00506501
CpG	TE ~ H3k27ac + Cluster_131	0	0.219016	49372.6	7.73218	0.178524	-0.000868961
CpG	TE ~ H3k27ac + Cluster_132	0	0.218335	49371.6	7.72446	0.178681	0.00669156
CpG	TE ~ H3k27ac + Cluster_133	0	0.219311	49372.2	7.74246	0.178445	-0.00186527
CpG	TE ~ H3k27ac + Cluster_134	0	0.21946	49372.6	7.73153	0.178575	-0.000801435
CpG	TE ~ H3k27ac + Cluster_135	0	0.219777	49369.4	7.72409	0.178462	0.0186637
CpG	TE ~ H3k27ac + Cluster_136	0	0.218281	49372.6	7.73015	0.178543	0.00155167
CpG	TE ~ H3k27ac + Cluster_137	0	0.218802	49371.7	7.72547	0.178648	0.00686261
CpG	TE ~ H3k27ac + Cluster_138	0	0.219898	49369.1	7.71748	0.178477	0.010078
CpG	TE ~ H3k27ac + Cluster_139	0	0.218721	49364.3	7.75503	0.177646	-0.0148455
CpG	TE ~ H3k27ac + Cluster_140	0	0.220531	49363.9	7.7074	0.177733	0.0152759
CpG	TE ~ H3k27ac + Cluster_141	0	0.220985	49363.1	7.70417	0.179057	0.0148002
CpG	TE ~ H3k27ac + Cluster_142	0	0.21843	49371.9	7.71834	0.1788	0.00292439
CpG	TE ~ H3k27ac + Cluster_143	0	0.21903	49372.6	7.73059	0.178544	0.00024579
CpG	TE ~ H3k27ac + Cluster_144	0	0.218648	49368.4	7.72052	0.179192	0.0155936
CpG	TE ~ H3k27ac + Cluster_145	0	0.218632	49364.8	7.69247	0.179028	0.0107203
CpG	TE ~ H3k27ac + Cluster_146	0	0.218628	49372.3	7.73428	0.178535	-0.00410709
CpG	TE ~ H3k27ac + Cluster_147	0	0.219196	49372.5	7.73445	0.17843	-0.000720249
CpG	TE ~ H3k27ac + Cluster_148	0	0.217795	49371.9	7.72913	0.178545	0.0211895
CpG	TE ~ H3k27ac + Cluster_149	8.88178e-17	0.219259	49372.5	7.73168	0.178549	-0.00532401
CpG	TE ~ H3k27ac + Cluster_150	0	0.219086	49372.2	7.72933	0.178563	0.0139447
CpG	TE ~ H3k27ac + Cluster_151	0	0.218207	49371.6	7.72564	0.178726	0.00746386
CpG	TE ~ H3k27ac + Cluster_152	0	0.219425	49372.4	7.73327	0.178573	-0.00270736
CpG	TE ~ H3k27ac + Cluster_153	0	0.219988	49370.5	7.72802	0.178716	0.0291156
CpG	TE ~ H3k27ac + Cluster_154	0	0.218408	49372.4	7.7301	0.178534	0.01291
CpG	TE ~ H3k27ac + Cluster_155	0	0.219175	49366.3	7.75304	0.178032	-0.0126943
CpG	TE ~ H3k27ac + Cluster_156	0	0.218704	49372.1	7.72828	0.17848	0.00792784
CpG	TE ~ H3k27ac + Cluster_157	0	0.219574	49372.5	7.73251	0.178529	-0.00222854
CpG	TE ~ H3k27ac + Cluster_158	0	0.217457	49372.5	7.73132	0.17854	-0.00464733
CpG	TE ~ H3k27ac + Cluster_159	0	0.222363	49350.1	7.74475	0.178091	-0.0620946
CpG	TE ~ H3k27ac + Cluster_160	0	0.21871	49372.5	7.73513	0.178382	-0.00134372
CpG	TE ~ H3k27ac + Cluster_161	0	0.218643	49372.3	7.73301	0.178583	-0.004465
CpG	TE ~ H3k27ac + Cluster_162	0	0.220076	49370.6	7.7278	0.178608	0.0277388
CpG	TE ~ H3k27ac + Cluster_163	0	0.218857	49370.9	7.73652	0.178446	-0.0113752
CpG	TE ~ H3k27ac + Cluster_164	0	0.21891	49372.5	7.73193	0.178572	-0.0014089
CpG	TE ~ H3k27ac + Cluster_165	0	0.231046	49310.1	7.54244	0.178414	0.024057
CpG	TE ~ H3k27ac + GC	0	0.219511	49370	7.939	0.178334	-0.399068
CpG	TE ~ H3k27ac + CpG	8.88178e-17	0.219002	49372.6	7.7352	0.178527	-3.2058e-05
CpG	TE ~ H3k27ac + TpA	0	0.220837	49359.5	7.5561	0.178019	0.0020715
nonCpG	TE ~ H4k20me1 + H3k4me3	8.70921e-10	0.166873	44308.4	6.15645	-0.280951	0.324651
nonCpG	TE ~ H4k20me1 + H3k4me2	8.06524e-08	0.162082	43957.8	6.26568	-0.228447	0.276759
nonCpG	TE ~ H4k20me1 + H3k9ac	2.50591e-12	0.174527	44310.5	6.06346	-0.341199	0.376616
nonCpG	TE ~ H4k20me1 + H3k27ac	0	0.214084	43818.7	6.31608	-0.343991	0.387818
nonCpG	TE ~ H3k4me3 + H3k27me3	0	0.225087	44052.5	5.97343	0.426163	-0.415451
nonCpG	TE ~ H3k4me3 + H3k4me1	5.48048e-05	0.120034	44427.6	6.08407	0.33063	-0.284005
nonCpG	TE ~ H3k4me3 + Ctcf	1.96509e-13	0.178502	44270	6.10943	0.452396	-0.416178
nonCpG	TE ~ H3k4me3 + H3k27ac	1.91541e-05	0.11676	44081.7	6.14849	-0.148991	0.224521
nonCpG	TE ~ H3k4me2 + H3k27me3	5.23848e-13	0.183068	43851.7	6.10675	0.266416	-0.244685
nonCpG	TE ~ H3k4me2 + H3k27ac	0.000558927	0.107422	43732.9	6.11607	-0.0642218	0.148884
nonCpG	TE ~ H3k27me3 + H3k4me1	1.84111e-11	0.179103	44263.5	5.8775	-0.385995	0.396454
nonCpG	TE ~ H3k27me3 + Ctcf	2.88031e-07	0.133176	44402.5	5.83355	-0.349994	0.339467
nonCpG	TE ~ H3k27me3 + H3k36me3	2.36649e-08	0.160311	44333.5	5.82914	-0.33968	0.340673
nonCpG	TE ~ H3k27me3 + H3k9ac	2.66454e-16	0.218621	44111.7	5.8361	-0.411675	0.412489
nonCpG	TE ~ H3k27me3 + H3k27ac	0	0.223825	43738.8	6.08366	-0.318274	0.332975
nonCpG	TE ~ H3k4me1 + H3k9ac	1.29053e-05	0.105914	44485.4	5.98085	-0.24412	0.284559
nonCpG	TE ~ H3k4me1 + H3k27ac	4.29878e-13	0.175363	43955.8	6.23452	-0.37696	0.418501
nonCpG	TE ~ Ctcf + H3k9ac	4.81384e-10	0.169916	44321.1	5.96182	-0.422458	0.447857
nonCpG	TE ~ Ctcf + H3k27ac	3.12776e-12	0.194044	43891.8	6.20982	-0.330612	0.368246
nonCpG	TE ~ H3k36me3 + H3k27ac	6.5194e-07	0.138986	44071.2	6.17053	-0.166768	0.22409
nonCpG	TE ~ H3k9ac + H3k27ac	1.85003e-06	0.132154	44071.3	6.24401	-0.240083	0.314494
nonCpG	TE ~ H3k27ac + Cluster_1	0.000126144	0.100924	44150.6	6.11414	0.0889085	0.0124159
nonCpG	TE ~ H3k27ac + Cluster_2	3.80128e-05	0.102394	44152.5	6.11988	0.0886066	0.00868048
nonCpG	TE ~ H3k27ac + Cluster_3	0.000271433	0.10443	44149.3	6.1245	0.0885128	0.0579092
nonCpG	TE ~ H3k27ac + Cluster_4	0.00119035	0.102403	44152	6.14794	0.0888791	-0.00781214
nonCpG	TE ~ H3k27ac + Cluster_5	0.000968414	0.10172	44153.6	6.13449	0.0888963	-0.00269287
nonCpG	TE ~ H3k27ac + Cluster_6	0.00258355	0.102712	44152.1	6.11101	0.0881971	0.00680756
nonCpG	TE ~ H3k27ac + Cluster_7	0.00115493	0.102349	44153.1	6.1248	0.0888763	0.00823642
nonCpG	TE ~ H3k27ac + Cluster_8	3.60992e-05	0.108777	44138.9	6.10542	0.0879781	0.0447485
nonCpG	TE ~ H3k27ac + Cluster_9	0.00775818	0.100758	44153.7	6.1266	0.0887672	0.001183
nonCpG	TE ~ H3k27ac + Cluster_10	0.000312817	0.101049	44153.8	6.12901	0.0888034	0.000675017
nonCpG	TE ~ H3k27ac + Cluster_11	2.73008e-05	0.101209	44152.8	6.11894	0.0890787	0.00559946
nonCpG	TE ~ H3k27ac + Cluster_12	0.00219624	0.102211	44153.3	6.1212	0.0886724	0.0042157
nonCpG	TE ~ H3k27ac + Cluster_13	6.42453e-05	0.100165	44153.3	6.13593	0.088653	-0.00539395
nonCpG	TE ~ H3k27ac + Cluster_14	0.000136588	0.102001	44153.5	6.12436	0.0887713	0.00295314
nonCpG	TE ~ H3k27ac + Cluster_15	0.000680008	0.102889	44153	6.14407	0.0895701	-0.00564553
nonCpG	TE ~ H3k27ac + Cluster_16	0.000102345	0.102434	44152.6	6.12639	0.0888704	0.0169977
nonCpG	TE ~ H3k27ac + Cluster_17	0.0177932	0.0994148	44153.8	6.12866	0.088829	0.000975733
nonCpG	TE ~ H3k27ac + Cluster_18	0.000240751	0.100832	44153.5	6.12558	0.0888283	0.0048711
nonCpG	TE ~ H3k27ac + Cluster_19	0.000690285	0.100527	44153.8	6.12887	0.0888172	0.00115727
nonCpG	TE ~ H3k27ac + Cluster_20	7.94341e-05	0.10184	44151.8	6.14711	0.0886616	-0.00813641
nonCpG	TE ~ H3k27ac + Cluster_21	0.000233335	0.107099	44143.4	6.15609	0.0888535	-0.0250322
nonCpG	TE ~ H3k27ac + Cluster_22	0.0004042	0.104967	44147.3	6.1664	0.0885599	-0.0135397
nonCpG	TE ~ H3k27ac + Cluster_23	0.000446665	0.100515	44153.6	6.13419	0.0888621	-0.00327626
nonCpG	TE ~ H3k27ac + Cluster_24	0.00020235	0.104644	44148.7	6.12015	0.0882837	0.0377177
nonCpG	TE ~ H3k27ac + Cluster_25	0.000340385	0.101815	44152.3	6.12199	0.0893527	0.0108008
nonCpG	TE ~ H3k27ac + Cluster_26	8.77177e-05	0.103945	44150.1	6.13814	0.0889915	-0.0287795
nonCpG	TE ~ H3k27ac + Cluster_27	0.000336757	0.104167	44146.4	6.11808	0.0887236	0.0455415
nonCpG	TE ~ H3k27ac + Cluster_28	0.00452431	0.0993999	44153.2	6.1268	0.0888314	0.0107734
nonCpG	TE ~ H3k27ac + Cluster_29	0.000158579	0.106314	44141.7	6.16781	0.0889754	-0.0202126
nonCpG	TE ~ H3k27ac + Cluster_30	0.00024315	0.101621	44153.4	6.12787	0.0887899	0.0109581
nonCpG	TE ~ H3k27ac + Cluster_31	0.00094593	0.102702	44151.1	6.11872	0.0889289	0.0164176
nonCpG	TE ~ H3k27ac + Cluster_32	0.000204761	0.100941	44153.5	6.1325	0.0889005	-0.00940203
nonCpG	TE ~ H3k27ac + Cluster_33	0.00876444	0.102176	44152.5	6.11872	0.0886712	0.00782223
nonCpG	TE ~ H3k27ac + Cluster_34	0.000177111	0.101726	44153.8	6.12942	0.0888039	0.00117096
nonCpG	TE ~ H3k27ac + Cluster_35	0.0109467	0.100638	44153.5	6.1251	0.0886868	0.00513101
nonCpG	TE ~ H3k27ac + Cluster_36	0.000847521	0.102562	44152.1	6.13553	0.0888594	-0.0189906
nonCpG	TE ~ H3k27ac + Cluster_37	0.000202907	0.101935	44153.7	6.13143	0.0888351	-0.00633889
nonCpG	TE ~ H3k27ac + Cluster_38	0.0218834	0.101197	44150.8	6.14172	0.0887152	-0.0154324
nonCpG	TE ~ H3k27ac + Cluster_39	0.000186687	0.10371	44147.6	6.1462	0.088864	-0.0266555
nonCpG	TE ~ H3k27ac + Cluster_40	0.000564794	0.102032	44150.8	6.10526	0.0884578	0.00955691
nonCpG	TE ~ H3k27ac + Cluster_42	0.000229302	0.101577	44153.7	6.12858	0.0888388	0.00197792
nonCpG	TE ~ H3k27ac + Cluster_43	0.00721034	0.101473	44153.2	6.13525	0.0886003	-0.00737471
nonCpG	TE ~ H3k27ac + Cluster_44	0.000369855	0.101605	44153.1	6.13152	0.0887319	-0.0281742
nonCpG	TE ~ H3k27ac + Cluster_45	0.000761168	0.104291	44148.6	6.14038	0.0886713	-0.0299919
nonCpG	TE ~ H3k27ac + Cluster_46	0.000206102	0.102277	44153.1	6.13343	0.0887297	-0.0188995
nonCpG	TE ~ H3k27ac + Cluster_47	0.000643782	0.102168	44153.8	6.13125	0.0888359	-0.000558593
nonCpG	TE ~ H3k27ac + Cluster_48	0.000545955	0.107216	44141.2	6.207	0.0891801	-0.0152113
nonCpG	TE ~ H3k27ac + Cluster_50	0.000166382	0.102752	44153.5	6.12745	0.0889093	0.00533445
nonCpG	TE ~ H3k27ac + Cluster_51	0.000218996	0.100013	44153.8	6.12872	0.0888058	0.00152421
nonCpG	TE ~ H3k27ac + Cluster_52	0.000405315	0.101486	44153.6	6.13277	0.0889035	-0.00418721
nonCpG	TE ~ H3k27ac + Cluster_53	0.000470828	0.102125	44151.4	6.14714	0.0891422	-0.0097544
nonCpG	TE ~ H3k27ac + Cluster_54	0.000463886	0.101964	44153.1	6.13527	0.088872	-0.00812413
nonCpG	TE ~ H3k27ac + Cluster_55	2.97744e-05	0.104479	44148.5	6.11215	0.0887796	0.0198378
nonCpG	TE ~ H3k27ac + Cluster_56	3.91341e-05	0.111706	44133.6	6.08311	0.087991	0.0305067
nonCpG	TE ~ H3k27ac + Cluster_57	0.000292711	0.109803	44136.5	6.11255	0.0883934	0.0777448
nonCpG	TE ~ H3k27ac + Cluster_58	0.000103108	0.102531	44146.2	6.15191	0.0899252	-0.0253588
nonCpG	TE ~ H3k27ac + Cluster_59	0.00321724	0.103405	44149	6.14548	0.0887184	-0.0197003
nonCpG	TE ~ H3k27ac + Cluster_60	0.000582988	0.104169	44147.4	6.15709	0.0889591	-0.0163981
nonCpG	TE ~ H3k27ac + Cluster_61	0.00024263	0.104184	44148.8	6.14781	0.0881006	-0.0167145
nonCpG	TE ~ H3k27ac + Cluster_62	0.00168432	0.103391	44152.1	6.14024	0.0887924	-0.0102454
nonCpG	TE ~ H3k27ac + Cluster_63	0.0027778	0.0973464	44153	6.12606	0.0886395	0.0139218
nonCpG	TE ~ H3k27ac + Cluster_64	0.000453226	0.100263	44152.6	6.12013	0.088779	0.00765145
nonCpG	TE ~ H3k27ac + Cluster_65	0.00103141	0.100314	44153.7	6.13433	0.088822	-0.00219758
nonCpG	TE ~ H3k27ac + Cluster_66	0.0022354	0.102779	44152.2	6.14102	0.0888685	-0.00986205
nonCpG	TE ~ H3k27ac + Cluster_67	0.000127552	0.105673	44145.7	6.10685	0.0884189	0.0237708
nonCpG	TE ~ H3k27ac + Cluster_68	6.71237e-05	0.105081	44146	6.11761	0.0886582	0.0410755
nonCpG	TE ~ H3k27ac + Cluster_70	0.000512116	0.100965	44153.6	6.12516	0.0887622	0.00202162
nonCpG	TE ~ H3k27ac + Cluster_71	8.60569e-05	0.101804	44153.6	6.13112	0.0888496	-0.0115177
nonCpG	TE ~ H3k27ac + Cluster_73	0.00124743	0.108713	44141.1	6.09842	0.0888558	0.0268109
nonCpG	TE ~ H3k27ac + Cluster_74	4.95811e-05	0.101962	44153.6	6.12715	0.0888966	0.00414661
nonCpG	TE ~ H3k27ac + Cluster_75	0.0139675	0.100801	44149.5	6.14285	0.0888015	-0.0226347
nonCpG	TE ~ H3k27ac + Cluster_76	0.000255398	0.102251	44153.2	6.12753	0.0891097	0.0123801
nonCpG	TE ~ H3k27ac + Cluster_77	1.50867e-05	0.107479	44142.6	6.18902	0.0897628	-0.015634
nonCpG	TE ~ H3k27ac + Cluster_78	0.000922747	0.100656	44152.9	6.1261	0.088767	0.015107
nonCpG	TE ~ H3k27ac + Cluster_79	0.00069345	0.108275	44140	6.10119	0.088908	0.0346794
nonCpG	TE ~ H3k27ac + Cluster_80	0.000146997	0.10193	44153	6.13525	0.0888937	-0.00945129
nonCpG	TE ~ H3k27ac + Cluster_81	0.000318916	0.102548	44151.2	6.14158	0.0885845	-0.0134121
nonCpG	TE ~ H3k27ac + Cluster_83	0.00019675	0.102698	44152.8	6.13573	0.089071	-0.0143195
nonCpG	TE ~ H3k27ac + Cluster_84	0.000282327	0.102978	44149.8	6.15955	0.0888623	-0.00968173
nonCpG	TE ~ H3k27ac + Cluster_85	0.000222205	0.101428	44153.8	6.13106	0.0888285	-0.00157178
nonCpG	TE ~ H3k27ac + Cluster_86	0.000109392	0.106146	44146.2	6.11583	0.0885096	0.0381051
nonCpG	TE ~ H3k27ac + Cluster_87	0.000435343	0.103326	44148.7	6.12442	0.0894894	0.0480786
nonCpG	TE ~ H3k27ac + Cluster_89	2.33829e-05	0.105322	44146.8	6.15168	0.0889151	-0.0235098
nonCpG	TE ~ H3k27ac + Cluster_90	9.00148e-05	0.101863	44151.2	6.13613	0.0889054	-0.0318319
nonCpG	TE ~ H3k27ac + Cluster_91	0.000198146	0.102007	44153.8	6.13024	0.088825	9.51696e-06
nonCpG	TE ~ H3k27ac + Cluster_92	0.000191293	0.102204	44151.2	6.14431	0.0893695	-0.0146351
nonCpG	TE ~ H3k27ac + Cluster_93	0.000612261	0.102483	44153.8	6.13089	0.0888325	-0.000770915
nonCpG	TE ~ H3k27ac + Cluster_94	0.000247889	0.102675	44152.9	6.12575	0.0888417	0.0115233
nonCpG	TE ~ H3k27ac + Cluster_95	0.000125526	0.102448	44149	6.14115	0.0891222	-0.0313203
nonCpG	TE ~ H3k27ac + Cluster_96	3.40456e-05	0.114364	44127.4	6.09929	0.0898795	0.0574935
nonCpG	TE ~ H3k27ac + Cluster_97	5.2482e-05	0.100813	44152.3	6.13782	0.0885891	-0.0110858
nonCpG	TE ~ H3k27ac + Cluster_98	0.000183608	0.100452	44153.5	6.1323	0.0888381	-0.00882208
nonCpG	TE ~ H3k27ac + Cluster_99	0.000128429	0.101922	44152.4	6.13424	0.0888514	-0.0259061
nonCpG	TE ~ H3k27ac + Cluster_100	0.000212866	0.101107	44153.6	6.13404	0.0888655	-0.0037304
nonCpG	TE ~ H3k27ac + Cluster_101	0.0012884	0.102047	44150.6	6.14224	0.0890623	-0.0176341
nonCpG	TE ~ H3k27ac + Cluster_103	0.000117883	0.101994	44153.8	6.12989	0.0888233	0.000256281
nonCpG	TE ~ H3k27ac + Cluster_104	0.000911307	0.10205	44152.6	6.13146	0.088814	-0.0595014
nonCpG	TE ~ H3k27ac + Cluster_105	9.20553e-05	0.102626	44153.6	6.13344	0.0887745	-0.00410429
nonCpG	TE ~ H3k27ac + Cluster_106	5.0039e-05	0.10315	44152.4	6.12197	0.0886838	0.0109108
nonCpG	TE ~ H3k27ac + Cluster_107	0.00407133	0.103024	44152.5	6.14373	0.0885328	-0.00632824
nonCpG	TE ~ H3k27ac + Cluster_108	0.00015121	0.102141	44152.8	6.12499	0.0887976	0.0146787
nonCpG	TE ~ H3k27ac + Cluster_109	0.000282719	0.0998191	44153.6	6.1336	0.0889193	-0.00396299
nonCpG	TE ~ H3k27ac + Cluster_110	0.000207367	0.101784	44152.8	6.13853	0.088688	-0.0110184
nonCpG	TE ~ H3k27ac + Cluster_111	5.47853e-05	0.102816	44153.1	6.1379	0.0889361	-0.00726084
nonCpG	TE ~ H3k27ac + Cluster_112	6.05226e-05	0.107854	44142.4	6.1024	0.088694	0.0278509
nonCpG	TE ~ H3k27ac + Cluster_113	5.94571e-05	0.103652	44149.2	6.14128	0.0892478	-0.0449366
nonCpG	TE ~ H3k27ac + Cluster_114	0.000423907	0.101444	44153.6	6.12855	0.0887852	0.00554432
nonCpG	TE ~ H3k27ac + Cluster_115	0.000440142	0.101653	44153.8	6.13133	0.0888514	-0.000959125
nonCpG	TE ~ H3k27ac + Cluster_117	0.000177132	0.101554	44153.7	6.13164	0.0888466	-0.00218427
nonCpG	TE ~ H3k27ac + Cluster_118	0.000482474	0.100771	44153.3	6.12659	0.0888567	0.00799733
nonCpG	TE ~ H3k27ac + Cluster_119	0.00181697	0.102983	44149.9	6.11745	0.0884249	0.0208207
nonCpG	TE ~ H3k27ac + Cluster_120	0.000203941	0.100637	44153.7	6.13256	0.0889157	-0.00201852
nonCpG	TE ~ H3k27ac + Cluster_121	0.0106281	0.103563	44150.7	6.13951	0.0885703	-0.0206372
nonCpG	TE ~ H3k27ac + Cluster_123	0.000396977	0.10216	44151.6	6.13837	0.088789	-0.0155377
nonCpG	TE ~ H3k27ac + Cluster_124	9.60337e-06	0.110715	44133.2	6.07872	0.0875988	0.0280609
nonCpG	TE ~ H3k27ac + Cluster_125	0.000178105	0.101512	44152.9	6.12368	0.0889111	0.0113637
nonCpG	TE ~ H3k27ac + Cluster_126	0.000317865	0.100852	44153.7	6.13225	0.0888883	-0.00184408
nonCpG	TE ~ H3k27ac + Cluster_127	0.000367002	0.101439	44153.8	6.13101	0.0888387	-0.00104166
nonCpG	TE ~ H3k27ac + Cluster_128	6.45514e-05	0.102069	44153.7	6.12907	0.0888809	0.00455132
nonCpG	TE ~ H3k27ac + Cluster_129	0.00112146	0.102886	44152.6	6.1363	0.0888145	-0.0136922
nonCpG	TE ~ H3k27ac + Cluster_130	0.0006633	0.102964	44150.5	6.14384	0.0892227	-0.0186866
nonCpG	TE ~ H3k27ac + Cluster_131	0.000249851	0.101297	44153.7	6.12732	0.0887271	0.00256634
nonCpG	TE ~ H3k27ac + Cluster_132	0.000254053	0.101378	44152.8	6.13413	0.0889683	-0.0176517
nonCpG	TE ~ H3k27ac + Cluster_133	0.00306939	0.109118	44138.9	6.09216	0.0878774	0.027206
nonCpG	TE ~ H3k27ac + Cluster_134	0.00016042	0.102359	44153.5	6.13406	0.0889653	-0.00533625
nonCpG	TE ~ H3k27ac + Cluster_135	0.0003556	0.101487	44153.5	6.12732	0.0887511	0.00765073
nonCpG	TE ~ H3k27ac + Cluster_136	0.00456004	0.101942	44153.6	6.13238	0.0887582	-0.00472505
nonCpG	TE ~ H3k27ac + Cluster_137	0.000340934	0.10223	44151.3	6.1179	0.0885672	0.012787
nonCpG	TE ~ H3k27ac + Cluster_138	0.000155451	0.101022	44153.8	6.12913	0.0887998	0.00116466
nonCpG	TE ~ H3k27ac + Cluster_139	0.000696787	0.10055	44153.8	6.12913	0.0888512	0.00134663
nonCpG	TE ~ H3k27ac + Cluster_140	0.00107359	0.101091	44150.9	6.12097	0.0885998	0.021088
nonCpG	TE ~ H3k27ac + Cluster_141	2.56989e-05	0.102445	44151.9	6.12256	0.0886709	0.0156804
nonCpG	TE ~ H3k27ac + Cluster_142	0.00197184	0.103439	44148.6	6.10744	0.0888895	0.0145417
nonCpG	TE ~ H3k27ac + Cluster_143	0.000508328	0.101529	44153.8	6.12888	0.0887887	0.0016086
nonCpG	TE ~ H3k27ac + Cluster_144	7.39192e-05	0.103149	44151.8	6.12406	0.0887059	0.0210418
nonCpG	TE ~ H3k27ac + Cluster_145	3.21506e-05	0.102541	44152.9	6.11845	0.0886132	0.00588443
nonCpG	TE ~ H3k27ac + Cluster_146	0.00525165	0.101704	44151	6.14246	0.0890167	-0.0172002
nonCpG	TE ~ H3k27ac + Cluster_147	0.00473539	0.101292	44152.9	6.11843	0.0890178	0.00558444
nonCpG	TE ~ H3k27ac + Cluster_148	0.000102529	0.101669	44153.8	6.13051	0.0888267	-0.00184053
nonCpG	TE ~ H3k27ac + Cluster_149	4.39e-05	0.101239	44153.7	6.13144	0.0887549	-0.00364286
nonCpG	TE ~ H3k27ac + Cluster_150	0.000415871	0.101235	44152.9	6.13319	0.0887462	-0.0206626
nonCpG	TE ~ H3k27ac + Cluster_151	0.000704157	0.102483	44153.8	6.13038	0.0888191	-0.000410301
nonCpG	TE ~ H3k27ac + Cluster_152	0.000440167	0.10131	44153.8	6.1324	0.0888739	-0.00113999
nonCpG	TE ~ H3k27ac + Cluster_153	0.000128319	0.0993549	44153.3	6.12923	0.0889618	0.0212544
nonCpG	TE ~ H3k27ac + Cluster_154	0.000758459	0.103073	44152.5	6.12967	0.0890775	0.0688798
nonCpG	TE ~ H3k27ac + Cluster_155	3.12063e-05	0.106923	44143.1	6.17331	0.0890041	-0.0196363
nonCpG	TE ~ H3k27ac + Cluster_156	0.000654888	0.103131	44150	6.12134	0.0892333	0.0260538
nonCpG	TE ~ H3k27ac + Cluster_157	0.000514761	0.100237	44153.7	6.12908	0.0889086	0.00288502
nonCpG	TE ~ H3k27ac + Cluster_158	0.00705559	0.101781	44153.5	6.13238	0.0887886	-0.00910308
nonCpG	TE ~ H3k27ac + Cluster_159	0.00104903	0.103273	44150.9	6.13637	0.0890035	-0.0318338
nonCpG	TE ~ H3k27ac + Cluster_160	0.000145382	0.105782	44146.3	6.10812	0.0886691	0.021826
nonCpG	TE ~ H3k27ac + Cluster_161	0.000141196	0.102221	44151.3	6.14319	0.0889457	-0.0135469
nonCpG	TE ~ H3k27ac + Cluster_162	0.00144627	0.103318	44148.4	6.12189	0.0888305	0.041774
nonCpG	TE ~ H3k27ac + Cluster_163	0.000116611	0.1037	44151	6.12034	0.0889251	0.0169192
nonCpG	TE ~ H3k27ac + Cluster_164	0.000387078	0.101375	44153.7	6.13143	0.0888642	-0.00233384
nonCpG	TE ~ H3k27ac + Cluster_165	5.95157e-06	0.116184	44126.4	6.07233	0.0872113	0.0333607
nonCpG	TE ~ H3k27ac + GC	0.00305902	0.113896	44128	5.21473	0.0858287	2.10019
nonCpG	TE ~ H3k27ac + CpG	3.81346e-06	0.11627	44124.1	5.61166	0.0858404	0.00541101
nonCpG	TE ~ H3k27ac + TpA	1.14085e-05	0.10784	44141.9	6.41177	0.0870003	-0.00239323
# 2 - models for cell K562
CpG	TE ~ H4k20me1 + H3k4me3	0	0.405467	25826.5	8.03412	-0.588731	0.663214
CpG	TE ~ H4k20me1 + H3k4me2	0	0.43227	25654.4	7.64448	-0.743728	0.777759
CpG	TE ~ H4k20me1 + H3k4me1	2.86296e-11	0.224935	26570.5	8.97696	-0.53003	0.543527
CpG	TE ~ H4k20me1 + Pol2b	0	0.308067	26300.8	8.27587	-0.814704	0.793835
CpG	TE ~ H4k20me1 + H3k9ac	0	0.404664	25821.9	7.9102	-0.60039	0.61254
CpG	TE ~ H4k20me1 + H3k27ac	0	0.40117	25844.9	8.04789	-0.632559	0.625576
CpG	TE ~ H3k4me3 + H3k27me3	0	0.399998	25851.1	7.89658	0.536364	-0.477807
CpG	TE ~ H3k4me3 + H3k4me1	7.10543e-16	0.294606	26325.6	8.32599	0.510278	-0.413389
CpG	TE ~ H3k4me3 + H3k9me1	0	0.387209	25925	7.77906	0.659217	-0.638455
CpG	TE ~ H3k4me3 + Ctcf	0	0.319738	26252.1	8.41018	0.558352	-0.441171
CpG	TE ~ H3k4me3 + Control	0	0.375994	25964	6.93838	0.75412	-0.78927
CpG	TE ~ H3k4me3 + Pol2b	0	0.336435	26183.8	8.49509	0.763472	-0.625847
CpG	TE ~ H3k4me3 + H3k36me3	0	0.330808	26161.9	7.83131	0.574852	-0.473775
CpG	TE ~ H3k4me3 + Cluster_38	0.00466436	0.122808	23023	9.13442	0.0956076	-0.0203539
CpG	TE ~ H3k4me3 + Cluster_57	0.000805141	0.11979	23026.3	9.11598	0.0955643	0.00432657
CpG	TE ~ H3k4me3 + Cluster_99	0.000436989	0.132451	23010.4	9.0837	0.0962013	0.0296621
CpG	TE ~ H3k4me3 + Cluster_145	0.00203609	0.119672	23026.3	9.11883	0.0954911	0.00693827
CpG	TE ~ H3k4me2 + H3k27me3	0	0.402108	25825.2	7.68774	0.552181	-0.52597
CpG	TE ~ H3k4me2 + H3k4me1	0	0.317339	26236.5	7.94745	0.649904	-0.591196
CpG	TE ~ H3k4me2 + H3k9me1	0	0.379788	25979.5	7.59773	0.651558	-0.670997
CpG	TE ~ H3k4me2 + Ctcf	0	0.310558	26280.4	8.26089	0.565581	-0.479938
CpG	TE ~ H3k4me2 + Control	0	0.305298	26278.9	7.42909	0.526527	-0.557913
CpG	TE ~ H3k4me2 + Pol2b	0	0.323983	26241.1	8.30629	0.78358	-0.686047
CpG	TE ~ H3k4me2 + H3k36me3	0	0.328568	26171.5	7.5722	0.604236	-0.536793
CpG	TE ~ H3k27me3 + H3k4me1	0	0.287572	26344.3	8.58663	-0.560532	0.560488
CpG	TE ~ H3k27me3 + H3k9me1	7.78151e-12	0.223439	26574.1	8.84855	-0.658799	0.693985
CpG	TE ~ H3k27me3 + Ctcf	3.10862e-16	0.256062	26472.6	8.4576	-0.506735	0.470678
CpG	TE ~ H3k27me3 + Control	6.76215e-12	0.225408	26543.9	9.31937	-0.414255	0.47618
CpG	TE ~ H3k27me3 + Pol2b	0	0.313432	26270.8	8.10534	-0.576543	0.552485
CpG	TE ~ H3k27me3 + H3k36me3	7.10543e-16	0.266911	26400.8	9.03334	-0.598958	0.571453
CpG	TE ~ H3k27me3 + H3k9ac	0	0.398268	25851.3	7.79904	-0.483603	0.49165
CpG	TE ~ H3k27me3 + H3k27ac	0	0.384997	25923.7	7.95879	-0.478923	0.473399
CpG	TE ~ H3k4me1 + H3k9me1	3.3222e-08	0.184931	26669.6	8.77328	0.483541	-0.512819
CpG	TE ~ H3k4me1 + H3k9ac	0	0.289872	26345.5	8.24788	-0.412908	0.461643
CpG	TE ~ H3k4me1 + H3k27ac	6.92779e-15	0.269097	26411.4	8.4183	-0.390843	0.428818
CpG	TE ~ H3k9me1 + Pol2b	1.39535e-11	0.226146	26596.5	8.2937	-0.582225	0.5243
CpG	TE ~ H3k9me1 + H3k9ac	0	0.373597	26009.9	7.75623	-0.597627	0.564031
CpG	TE ~ H3k9me1 + H3k27ac	0	0.353083	26103.3	7.96997	-0.573209	0.528694
CpG	TE ~ Ctcf + H3k9ac	0	0.326218	26210.3	8.26314	-0.48549	0.549224
CpG	TE ~ Ctcf + H3k27ac	0	0.298845	26323.9	8.4764	-0.4418	0.49273
CpG	TE ~ Control + H3k9ac	0	0.303601	26284.1	7.61358	-0.492082	0.456072
CpG	TE ~ Control + H3k27ac	0	0.280973	26367.1	7.82314	-0.463158	0.420653
CpG	TE ~ Pol2b + H3k9ac	0	0.394553	25891.6	8.08805	-0.959954	1.01605
CpG	TE ~ Pol2b + H3k27ac	0	0.379936	25969.5	8.37091	-0.998134	1.02856
CpG	TE ~ H3k36me3 + H3k9ac	0	0.369664	25979.4	7.33664	-0.634554	0.672872
CpG	TE ~ H3k36me3 + H3k27ac	0	0.341586	26111.3	7.65011	-0.585723	0.610097
CpG	TE ~ H3k9ac + Cluster_35	0.00121281	0.118258	23022.4	9.10813	0.0862067	0.000499395
CpG	TE ~ H3k9ac + Cluster_84	0.00209016	0.120763	23022.1	9.10441	0.0862532	0.00571449
CpG	TE ~ H3k9ac + CpG	2.69981e-07	0.179439	26698.2	9.29518	0.12195	-0.00305417
CpG	TE ~ H3k27ac + Cluster_159	0.00828741	0.112303	23028.5	9.13446	0.0807261	0.00755237
nonCpG	TE ~ H4k20me1 + H3k4me3	9.33811e-09	0.200901	23449.5	7.65073	-0.296663	0.40207
nonCpG	TE ~ H4k20me1 + H3k4me2	4.55864e-10	0.242086	23324	7.66397	-0.417284	0.485779
nonCpG	TE ~ H4k20me1 + H3k4me1	5.87767e-06	0.167837	23532.1	7.49807	-0.312815	0.378519
nonCpG	TE ~ H4k20me1 + Pol2b	5.04034e-05	0.154845	23588	7.39605	-0.459883	0.511319
nonCpG	TE ~ H4k20me1 + H3k9ac	5.20526e-09	0.205632	23463	7.44083	-0.388075	0.452719
nonCpG	TE ~ H4k20me1 + H3k27ac	1.77888e-09	0.214861	23389.6	7.53993	-0.434273	0.488621
nonCpG	TE ~ H3k4me3 + H3k27me3	5.871e-07	0.228667	23372.6	7.55468	0.425538	-0.332521
nonCpG	TE ~ H3k4me3 + H3k4me1	0.000312766	0.14082	23519.2	7.47734	0.207708	-0.0946223
nonCpG	TE ~ H3k4me3 + H3k9me1	3.86079e-06	0.217228	23411.7	7.6028	0.494647	-0.424903
nonCpG	TE ~ H3k4me3 + Ctcf	2.15728e-07	0.17676	23472.1	7.53645	0.348432	-0.237735
nonCpG	TE ~ H3k4me3 + Control	5.962e-08	0.212625	23407.4	7.15365	0.494281	-0.463439
nonCpG	TE ~ H3k4me3 + Pol2b	1.97453e-06	0.17261	23503.6	7.61253	0.38806	-0.267984
nonCpG	TE ~ H3k4me3 + H3k36me3	2.75607e-06	0.16566	23504.8	7.49968	0.299815	-0.189969
nonCpG	TE ~ H3k4me3 + Cluster_38	0.00180229	0.16373	12205.9	8.1233	0.139159	0.0096326
nonCpG	TE ~ H3k4me3 + Cluster_57	0.00283089	0.161855	12205.7	8.14759	0.139389	-0.0133181
nonCpG	TE ~ H3k4me3 + Cluster_99	0.00116808	0.167369	12204.4	8.09701	0.138832	0.0124562
nonCpG	TE ~ H3k4me3 + Cluster_145	0.00136963	0.159322	12206.2	8.12793	0.139184	0.00920478
nonCpG	TE ~ H3k4me2 + H3k27me3	6.3817e-12	0.250053	23279.2	7.49651	0.418629	-0.361325
nonCpG	TE ~ H3k4me2 + H3k4me1	1.63068e-07	0.178005	23421.7	7.48104	0.363961	-0.27019
nonCpG	TE ~ H3k4me2 + H3k9me1	2.22609e-11	0.228071	23334	7.51917	0.430626	-0.397791
nonCpG	TE ~ H3k4me2 + Ctcf	2.72131e-07	0.208373	23371.4	7.51111	0.41617	-0.335821
nonCpG	TE ~ H3k4me2 + Control	1.03785e-07	0.194194	23379	7.21693	0.302147	-0.271285
nonCpG	TE ~ H3k4me2 + Pol2b	5.11817e-08	0.204907	23398.9	7.6154	0.478861	-0.391632
nonCpG	TE ~ H3k4me2 + H3k36me3	2.32853e-07	0.188644	23426.5	7.46538	0.3257	-0.240078
nonCpG	TE ~ H3k27me3 + H3k4me1	1.69817e-05	0.197275	23450.7	7.38906	-0.341192	0.393367
nonCpG	TE ~ H3k27me3 + H3k9me1	0.0176751	0.118332	23600.9	7.32074	-0.313678	0.389384
nonCpG	TE ~ H3k27me3 + Ctcf	1.24903e-05	0.148124	23540.6	7.34052	-0.323568	0.364675
nonCpG	TE ~ H3k27me3 + Control	0.0190319	0.0949112	23593.7	7.53071	-0.129603	0.209372
nonCpG	TE ~ H3k27me3 + Pol2b	2.72815e-06	0.190092	23492.5	7.24745	-0.424236	0.462373
nonCpG	TE ~ H3k27me3 + H3k36me3	0.000767368	0.153988	23540.4	7.37026	-0.314083	0.356018
nonCpG	TE ~ H3k27me3 + H3k9ac	3.10947e-10	0.229351	23385.2	7.30491	-0.394516	0.44498
nonCpG	TE ~ H3k27me3 + H3k27ac	1.20889e-08	0.23559	23316.7	7.38453	-0.40497	0.446282
nonCpG	TE ~ H3k4me1 + H3k9me1	1.86198e-05	0.162765	23520.3	7.40262	0.361758	-0.326517
nonCpG	TE ~ H3k4me1 + H3k9ac	0.0174309	0.132371	23552.6	7.35345	-0.102991	0.193542
nonCpG	TE ~ H3k4me1 + H3k27ac	0.000475501	0.13726	23496.4	7.389	-0.127533	0.214313
nonCpG	TE ~ H3k9me1 + Pol2b	6.93504e-05	0.138527	23582.7	7.28095	-0.362942	0.38309
nonCpG	TE ~ H3k9me1 + H3k9ac	1.55957e-08	0.206753	23452	7.32034	-0.444592	0.466405
nonCpG	TE ~ H3k9me1 + H3k27ac	2.20439e-08	0.209384	23391.2	7.40331	-0.439157	0.452697
nonCpG	TE ~ Ctcf + H3k9ac	9.49573e-05	0.173644	23490.1	7.32567	-0.32454	0.399751
nonCpG	TE ~ Ctcf + H3k27ac	5.0462e-07	0.179718	23428.5	7.39816	-0.331692	0.399475
nonCpG	TE ~ Control + H3k9ac	2.79241e-06	0.163046	23517.8	7.11163	-0.237533	0.268372
nonCpG	TE ~ Control + H3k27ac	1.93743e-05	0.164882	23457.3	7.15948	-0.23823	0.263982
nonCpG	TE ~ Pol2b + H3k9ac	2.20014e-05	0.172174	23520.8	7.40178	-0.401053	0.483252
nonCpG	TE ~ Pol2b + H3k27ac	8.1787e-08	0.189395	23445.2	7.51073	-0.489719	0.560821
nonCpG	TE ~ H3k36me3 + H3k9ac	8.65771e-07	0.167565	23518.7	7.30817	-0.283467	0.362029
nonCpG	TE ~ H3k36me3 + H3k27ac	5.10764e-06	0.16801	23470.1	7.37547	-0.267415	0.340434
nonCpG	TE ~ H3k9ac + Cluster_35	0.0358294	0.147	12221.9	8.06329	0.11677	-0.00557382
nonCpG	TE ~ H3k9ac + Cluster_84	0.00500272	0.145549	12221.9	8.04418	0.116634	0.00726663
nonCpG	TE ~ H3k9ac + CpG	0.00154451	0.123693	23598.2	7.32855	0.0937289	0.000528801
nonCpG	TE ~ H3k27ac + Cluster_159	0.00397803	0.152764	12206.7	8.07059	0.116883	0.0169486
# 2 - models for cell H1-hESC
CpG	TE ~ H4k20me1 + H3k4me3	0	0.245943	51817.1	6.30197	-0.518326	0.608368
CpG	TE ~ H4k20me1 + H3k9ac	0	0.307306	51396.9	6.1336	-0.72537	0.783138
CpG	TE ~ H3k4me3 + H3k27me3	0	0.268779	51675	6.36071	0.408255	-0.355
CpG	TE ~ H3k4me3 + H3k4me1	0	0.267283	51680.1	6.34024	0.669444	-0.606299
CpG	TE ~ H3k4me2 + H3k27me3	0	0.238599	51857.2	6.06406	0.383438	-0.392268
CpG	TE ~ H3k27me3 + H3k9ac	0	0.271229	51654.1	6.48658	-0.336356	0.364911
CpG	TE ~ H3k4me1 + H3k9ac	0	0.27933	51597.8	6.50557	-0.587825	0.609186
CpG	TE ~ H3k36me3 + H3k9ac	0	0.263923	51694.5	5.7163	-0.595497	0.620829
nonCpG	TE ~ H4k20me1 + H3k4me3	8.73541e-06	0.150407	30550.4	5.94993	-0.279521	0.337526
nonCpG	TE ~ H4k20me1 + H3k9ac	0.000253861	0.132946	30594.8	5.68657	-0.401205	0.440926
nonCpG	TE ~ H3k4me3 + H3k27me3	3.19902e-06	0.148464	30552.5	5.63843	0.335692	-0.287783
nonCpG	TE ~ H3k4me3 + H3k4me1	1.80597e-07	0.169151	30498.3	5.92248	0.507722	-0.455861
nonCpG	TE ~ H3k4me2 + H3k27me3	7.43717e-05	0.122791	30607.1	5.41049	0.258829	-0.25235
nonCpG	TE ~ H3k27me3 + H3k9ac	0.00231386	0.10925	30631.8	5.36181	-0.279788	0.303497
nonCpG	TE ~ H3k4me1 + H3k9ac	0.00146461	0.113338	30621.4	5.51662	-0.385148	0.407723
nonCpG	TE ~ H3k36me3 + H3k9ac	0.000568278	0.102942	30640.1	5.5464	-0.266753	0.287411
# 2 - models for cell HUVEC
CpG	TE ~ H4k20me1 + H3k4me3	1.15463e-15	0.22729	32687.9	6.41381	-0.467958	0.500232
CpG	TE ~ H4k20me1 + H3k9ac	3.55271e-16	0.23571	32650.5	6.72253	-0.452753	0.477423
CpG	TE ~ H4k20me1 + H3k27ac	0	0.241024	32639.3	6.92301	-0.431247	0.44297
CpG	TE ~ H3k4me3 + H3k27me3	8.2041e-13	0.205829	32758.2	6.89203	0.359129	-0.333389
CpG	TE ~ H3k4me3 + H3k4me1	2.95763e-14	0.211232	32740.1	7.09706	0.563588	-0.521965
CpG	TE ~ H3k4me3 + H3k9me1	8.48654e-13	0.216113	32723.7	6.44033	0.461258	-0.45802
CpG	TE ~ H3k27me3 + H3k9ac	2.87548e-12	0.222919	32692	7.00341	-0.359651	0.383056
CpG	TE ~ H3k27me3 + H3k27ac	5.61773e-14	0.212447	32736.4	7.27969	-0.297343	0.310223
CpG	TE ~ H3k4me1 + H3k9ac	4.3876e-13	0.210306	32739.6	7.49055	-0.444258	0.475204
CpG	TE ~ H3k4me1 + H3k27ac	1.69065e-13	0.224127	32698.4	7.62379	-0.455957	0.473802
CpG	TE ~ H3k9me1 + H3k9ac	2.5806e-13	0.215559	32720.8	6.84127	-0.40497	0.403574
CpG	TE ~ H3k9me1 + H3k27ac	7.02212e-12	0.227506	32687.9	6.9444	-0.411814	0.39957
CpG	TE ~ Pol2b + H3k9ac	7.5298e-12	0.21339	32727.5	7.16155	-0.581004	0.636508
CpG	TE ~ Pol2b + H3k27ac	0	0.238722	32650.9	7.29959	-0.629768	0.667015
CpG	TE ~ H3k36me3 + H3k27ac	8.52651e-15	0.219044	32705	6.93529	-0.410726	0.424274
CpG	TE ~ H4k20me1 + H3k4me2	1.88974e-08	0.176142	32840.7	6.82988	-0.431733	0.450944
CpG	TE ~ H3k4me3 + Ctcf	3.49404e-06	0.145244	32908.4	7.38368	0.297302	-0.25711
CpG	TE ~ H3k4me3 + Pol2b	3.1928e-07	0.164858	32872.3	7.17535	0.460811	-0.407443
CpG	TE ~ H3k4me3 + H3k36me3	2.25141e-11	0.187134	32798.8	6.67022	0.412555	-0.382911
CpG	TE ~ H3k4me3 + H3k27ac	0.00996287	0.0937101	33006.7	8.18399	-0.213975	0.253395
CpG	TE ~ H3k4me3 + Cluster_56	0.468249	0.021446	17563.9	7.73179	0.0254855	-0.00159389
CpG	TE ~ H3k4me3 + Cluster_141	0.52725	0.00832379	17563.9	7.73012	0.0254992	-0.00213754
CpG	TE ~ H3k4me2 + H3k27me3	1.36677e-09	0.193668	32792.4	6.85307	0.449079	-0.427011
CpG	TE ~ H3k4me2 + H3k9me1	5.06138e-07	0.16691	32867.9	6.85536	0.407146	-0.415022
CpG	TE ~ H3k4me2 + Pol2b	0.0577063	0.0726313	33032.9	7.77087	0.217727	-0.1929
CpG	TE ~ H3k4me2 + H3k36me3	0.000149555	0.124478	32941.4	7.18081	0.311969	-0.298261
CpG	TE ~ Ctcf + H3k9ac	1.35017e-08	0.162667	32857.7	7.49094	-0.282197	0.321373
CpG	TE ~ H3k36me3 + H3k9ac	1.05562e-11	0.198274	32759.6	6.9023	-0.377932	0.402287
nonCpG	TE ~ H4k20me1 + H3k4me3	1.45764e-10	0.27743	15615	6.77787	-0.364528	0.437724
nonCpG	TE ~ H4k20me1 + H3k9ac	2.28611e-09	0.250048	15653.6	6.97349	-0.327739	0.400742
nonCpG	TE ~ H4k20me1 + H3k27ac	2.50147e-07	0.236597	15667.8	6.80725	-0.351869	0.393725
nonCpG	TE ~ H3k4me3 + H3k27me3	9.91336e-08	0.245577	15667.6	6.67031	0.37185	-0.287983
nonCpG	TE ~ H3k4me3 + H3k4me1	4.77471e-07	0.228972	15698.6	6.78696	0.513744	-0.387413
nonCpG	TE ~ H3k4me3 + H3k9me1	1.94329e-10	0.277335	15615.8	6.60683	0.465176	-0.407112
nonCpG	TE ~ H3k27me3 + H3k9ac	5.87758e-09	0.228969	15682.4	6.85007	-0.287131	0.36842
nonCpG	TE ~ H3k27me3 + H3k27ac	0.000290322	0.186035	15733.8	6.71574	-0.21238	0.272067
nonCpG	TE ~ H3k4me1 + H3k9ac	0.000143114	0.184755	15748.7	6.9828	-0.268633	0.390602
nonCpG	TE ~ H3k4me1 + H3k27ac	0.000170657	0.165381	15761.9	6.82333	-0.319454	0.412478
nonCpG	TE ~ H3k9me1 + H3k9ac	1.28427e-08	0.240236	15669.9	6.83204	-0.333028	0.395744
nonCpG	TE ~ H3k9me1 + H3k27ac	5.2223e-07	0.23236	15673	6.64669	-0.389708	0.416704
nonCpG	TE ~ Pol2b + H3k9ac	3.68227e-08	0.243301	15665.2	7.13444	-0.43439	0.532256
nonCpG	TE ~ Pol2b + H3k27ac	3.80092e-08	0.226079	15688.4	6.92795	-0.474615	0.535113
nonCpG	TE ~ H3k36me3 + H3k27ac	2.9269e-08	0.236595	15670.7	6.76621	-0.371992	0.412546
nonCpG	TE ~ H4k20me1 + H3k4me2	2.00892e-09	0.246675	15671.7	6.88897	-0.319909	0.401897
nonCpG	TE ~ H3k4me3 + Ctcf	3.72297e-10	0.269886	15628.4	6.5868	0.51351	-0.422117
nonCpG	TE ~ H3k4me3 + Pol2b	1.69483e-08	0.272742	15624.7	6.88012	0.568967	-0.472171
nonCpG	TE ~ H3k4me3 + H3k36me3	3.72871e-09	0.268709	15637.7	6.73784	0.419223	-0.344906
nonCpG	TE ~ H3k4me3 + H3k27ac	1.51405e-05	0.18929	15734	6.77159	0.440728	-0.303358
nonCpG	TE ~ H3k4me3 + Cluster_56	0.0775114	0.179115	5151.09	6.42485	0.144992	-0.020045
nonCpG	TE ~ H3k4me3 + Cluster_141	0.0898695	0.16609	5152.35	6.37625	0.143873	0.0137428
nonCpG	TE ~ H3k4me2 + H3k27me3	9.40592e-07	0.233332	15687.2	6.77224	0.397812	-0.308229
nonCpG	TE ~ H3k4me2 + H3k9me1	8.5397e-09	0.2367	15686	6.75132	0.400058	-0.328268
nonCpG	TE ~ H3k4me2 + Pol2b	3.8125e-05	0.224777	15705.5	6.99004	0.468108	-0.359733
nonCpG	TE ~ H3k4me2 + H3k36me3	8.52593e-08	0.232017	15696.2	6.84705	0.372475	-0.289559
nonCpG	TE ~ Ctcf + H3k9ac	5.26444e-08	0.234746	15678	6.83778	-0.354933	0.447004
nonCpG	TE ~ H3k36me3 + H3k9ac	3.01653e-08	0.239874	15672.3	6.92959	-0.310187	0.384153
# 2 - models for cell HepG2
CpG	TE ~ H4k20me1 + H3k4me3	0	0.255318	41184.1	7.56243	-0.349199	0.370216
CpG	TE ~ H4k20me1 + H3k4me2	7.99361e-16	0.215262	41413.1	7.63563	-0.334757	0.367755
CpG	TE ~ H4k20me1 + H3k9ac	0	0.339509	40744.1	6.97997	-0.579962	0.568188
CpG	TE ~ H4k20me1 + H3k27ac	0	0.304783	40127	8.10934	-0.347494	0.385797
CpG	TE ~ H3k4me3 + H3k36me3	3.13319e-10	0.197664	41345.4	7.47274	0.303174	-0.269756
CpG	TE ~ H3k4me2 + H3k27ac	2.44249e-15	0.227199	40519	8.88813	-0.309183	0.37141
CpG	TE ~ Ctcf + H3k9ac	0	0.234155	41286.9	7.45017	-0.378022	0.401665
CpG	TE ~ Ctcf + H3k27ac	0	0.260197	40347.3	8.15947	-0.306826	0.365373
CpG	TE ~ H3k36me3 + H3k9ac	0	0.248633	41188.8	7.04647	-0.389589	0.400072
CpG	TE ~ H3k36me3 + H3k27ac	0	0.286662	40175.2	7.72387	-0.365139	0.408687
CpG	TE ~ H3k9ac + H3k27ac	1.47971e-13	0.197255	40645.4	8.91374	-0.273286	0.388832
nonCpG	TE ~ H4k20me1 + H3k4me3	1.45541e-08	0.143246	43449.5	7.23814	-0.161998	0.208949
nonCpG	TE ~ H4k20me1 + H3k4me2	1.37153e-06	0.128961	43910.1	7.09361	-0.154579	0.20387
nonCpG	TE ~ H4k20me1 + H3k9ac	1.1631e-09	0.15632	43952.1	6.97657	-0.298054	0.32335
nonCpG	TE ~ H4k20me1 + H3k27ac	2.08846e-10	0.168796	42253.6	7.39645	-0.217246	0.270202
nonCpG	TE ~ H3k4me3 + H3k36me3	0.00319792	0.0969294	43489.1	7.1267	0.122124	-0.0531551
nonCpG	TE ~ H3k4me2 + H3k27ac	0.000213136	0.108351	42311.8	7.20704	-0.0627881	0.144444
nonCpG	TE ~ Ctcf + H3k9ac	4.42331e-06	0.121888	43994.9	6.82089	-0.237891	0.271128
nonCpG	TE ~ Ctcf + H3k27ac	5.85299e-11	0.158776	42267.6	7.2701	-0.231971	0.288007
nonCpG	TE ~ H3k36me3 + H3k9ac	0.0264643	0.0808962	44068.3	6.96923	-0.0442135	0.101258
nonCpG	TE ~ H3k36me3 + H3k27ac	1.61127e-06	0.125642	42346.6	7.23428	-0.125267	0.198564
nonCpG	TE ~ H3k9ac + H3k27ac	2.72207e-05	0.119951	42375.3	7.36373	-0.143655	0.228351
# 2 - models for cell NHEK
CpG	TE ~ H4k20me1 + H3k27ac	0	0.222632	39934.4	6.8763	-0.353533	0.36088
CpG	TE ~ H3k9me1 + H3k9ac	9.92775e-12	0.180943	40118.9	6.79376	-0.309552	0.335264
nonCpG	TE ~ H4k20me1 + H3k27ac	5.53547e-06	0.169885	27941.1	6.80668	-0.277753	0.309429
nonCpG	TE ~ H3k9me1 + H3k9ac	2.61286e-05	0.179186	27963.2	6.85597	-0.318161	0.377627
# 3 - models for cell GM12878
CpG	TE ~ H4k20me1 + H3k4me3 + H3k9ac	0	0.393266	48357.1	6.6332	-0.463249	-0.414284	0.889479
CpG	TE ~ H4k20me1 + H3k4me3 + H3k27ac	0	0.41375	47868.2	7.11262	-0.457913	-0.0774946	0.582134
CpG	TE ~ H4k20me1 + H3k4me2 + H3k27ac	0	0.416263	47820.9	7.12057	-0.431361	-0.125412	0.590736
CpG	TE ~ H4k20me1 + H3k27me3 + H3k27ac	0	0.415067	47855.2	7.00765	-0.379316	-0.100139	0.517758
CpG	TE ~ H4k20me1 + H3k4me1 + H3k27ac	0	0.41943	47816.8	7.04241	-0.338848	-0.2037	0.572916
CpG	TE ~ H4k20me1 + Ctcf + H3k27ac	0	0.413471	47876.4	7.04082	-0.449996	-0.0486423	0.546727
CpG	TE ~ H4k20me1 + H3k36me3 + H3k27ac	0	0.413757	47798	6.99905	-0.45785	-0.0333742	0.539497
CpG	TE ~ H4k20me1 + H3k9ac + H3k27ac	0	0.413099	47874.4	6.97594	-0.493901	0.0620193	0.483353
CpG	TE ~ H4k20me1 + H3k9ac + Cluster_11	0	0.378831	48505.7	6.5745	-0.509866	0.545552	0.00690957
CpG	TE ~ H4k20me1 + H3k9ac + Cluster_14	0	0.378749	48509.2	6.59772	-0.508805	0.544207	0.000651994
CpG	TE ~ H4k20me1 + H3k9ac + Cluster_122	0	0.379061	48508.5	6.60172	-0.508786	0.544044	-0.00969653
CpG	TE ~ H4k20me1 + H3k27ac + Cluster_1	0	0.412719	47889.4	7.02451	-0.480688	0.532319	0.00446733
CpG	TE ~ H4k20me1 + H3k27ac + Cluster_2	0	0.413174	47886.2	7.01624	-0.479707	0.531365	0.00808186
CpG	TE ~ H4k20me1 + H3k27ac + Cluster_3	0	0.412865	47890.4	7.04181	-0.481576	0.532997	-0.00679473
CpG	TE ~ H4k20me1 + H3k27ac + Cluster_4	0	0.412855	47890.3	7.04476	-0.481206	0.53258	-0.00484191
CpG	TE ~ H4k20me1 + H3k27ac + Cluster_5	0	0.412586	47891	7.04175	-0.481207	0.532681	-0.00114033
CpG	TE ~ H4k20me1 + H3k27ac + Cluster_6	0	0.413726	47883.6	7.00701	-0.477823	0.529015	0.0091536
CpG	TE ~ H4k20me1 + H3k27ac + Cluster_7	0	0.412342	47891	7.03776	-0.48109	0.53256	0.000944436
CpG	TE ~ H4k20me1 + H3k27ac + Cluster_8	0	0.412594	47890.8	7.03454	-0.480822	0.532324	0.00245016
CpG	TE ~ H4k20me1 + H3k27ac + Cluster_9	0	0.413489	47885	7.0656	-0.481036	0.53207	-0.00924708
CpG	TE ~ H4k20me1 + H3k27ac + Cluster_10	0	0.412818	47888.4	7.04952	-0.481618	0.533148	-0.00933477
CpG	TE ~ H4k20me1 + H3k27ac + Cluster_11	0	0.412718	47883.2	7.00505	-0.482776	0.534754	0.0102212
CpG	TE ~ H4k20me1 + H3k27ac + Cluster_12	0	0.41212	47889.9	7.02527	-0.481645	0.533324	0.00389083
CpG	TE ~ H4k20me1 + H3k27ac + Cluster_13	0	0.412428	47890.9	7.0412	-0.481161	0.532616	-0.00195276
CpG	TE ~ H4k20me1 + H3k27ac + Cluster_14	0	0.413159	47891.1	7.03882	-0.481131	0.532581	0.000193602
CpG	TE ~ H4k20me1 + H3k27ac + Cluster_15	0	0.412405	47890.6	7.03343	-0.481102	0.532249	0.00354449
CpG	TE ~ H4k20me1 + H3k27ac + Cluster_16	0	0.413162	47886.5	7.02519	-0.480768	0.532528	0.0111991
CpG	TE ~ H4k20me1 + H3k27ac + Cluster_17	0	0.413644	47883.1	7.05504	-0.480978	0.53266	-0.0169654
CpG	TE ~ H4k20me1 + H3k27ac + Cluster_19	0	0.412759	47890	7.04566	-0.48158	0.532949	-0.005461
CpG	TE ~ H4k20me1 + H3k27ac + Cluster_20	0	0.41259	47889.8	7.04492	-0.481348	0.532746	-0.00722127
CpG	TE ~ H4k20me1 + H3k27ac + Cluster_21	0	0.412427	47890.2	7.0426	-0.48128	0.532736	-0.00744181
CpG	TE ~ H4k20me1 + H3k27ac + Cluster_22	0	0.412688	47890.9	7.03401	-0.481344	0.532848	0.00186317
CpG	TE ~ H4k20me1 + H3k27ac + Cluster_23	0	0.413753	47883.2	7.05248	-0.480877	0.532289	-0.0212646
CpG	TE ~ H4k20me1 + H3k27ac + Cluster_25	0	0.412182	47891.1	7.0394	-0.481172	0.532604	-0.000543917
CpG	TE ~ H4k20me1 + H3k27ac + Cluster_26	0	0.413422	47880.1	7.0452	-0.481011	0.532608	-0.0586654
CpG	TE ~ H4k20me1 + H3k27ac + Cluster_27	0	0.412665	47884.1	7.00985	-0.481665	0.533885	0.0117913
CpG	TE ~ H4k20me1 + H3k27ac + Cluster_28	0	0.412726	47891.1	7.03822	-0.481115	0.532584	0.00069894
CpG	TE ~ H4k20me1 + H3k27ac + Cluster_29	0	0.412938	47891	7.03688	-0.481203	0.532618	0.00178493
CpG	TE ~ H4k20me1 + H3k27ac + Cluster_30	0	0.413159	47887.3	7.04214	-0.481759	0.533092	-0.0303656
CpG	TE ~ H4k20me1 + H3k27ac + Cluster_31	0	0.412186	47884	7.02387	-0.481244	0.533144	0.0191441
CpG	TE ~ H4k20me1 + H3k27ac + Cluster_32	0	0.413381	47882.9	7.05283	-0.482923	0.534618	-0.0164219
CpG	TE ~ H4k20me1 + H3k27ac + Cluster_33	0	0.412445	47890.2	7.03442	-0.480983	0.53241	0.0064888
CpG	TE ~ H4k20me1 + H3k27ac + Cluster_34	0	0.413046	47885.8	7.02603	-0.480717	0.532147	0.0133225
CpG	TE ~ H4k20me1 + H3k27ac + Cluster_35	0	0.413181	47887.5	7.02277	-0.481519	0.533105	0.0118373
CpG	TE ~ H4k20me1 + H3k27ac + Cluster_36	0	0.412031	47890.6	7.03635	-0.481009	0.532424	0.00601703
CpG	TE ~ H4k20me1 + H3k27ac + Cluster_37	0	0.413267	47884.4	7.04377	-0.481216	0.532789	-0.0418874
CpG	TE ~ H4k20me1 + H3k27ac + Cluster_38	0	0.412582	47890.8	7.04065	-0.481171	0.532603	-0.00586099
CpG	TE ~ H4k20me1 + H3k27ac + Cluster_39	0	0.412657	47889.1	7.04405	-0.481161	0.53271	-0.0146796
CpG	TE ~ H4k20me1 + H3k27ac + Cluster_40	0	0.416841	47845.2	6.89281	-0.481921	0.534457	0.0217844
CpG	TE ~ H4k20me1 + H3k27ac + Cluster_41	0	0.412816	47891	7.03986	-0.481119	0.532531	-0.00362332
CpG	TE ~ H4k20me1 + H3k27ac + Cluster_42	0	0.412493	47890.7	7.03465	-0.481132	0.532564	0.00318163
CpG	TE ~ H4k20me1 + H3k27ac + Cluster_43	0	0.414371	47880.6	7.02622	-0.480743	0.53272	0.0273963
CpG	TE ~ H4k20me1 + H3k27ac + Cluster_44	0	0.412599	47890.8	7.04136	-0.481191	0.532532	-0.00344717
CpG	TE ~ H4k20me1 + H3k27ac + Cluster_46	0	0.411648	47888.9	7.04191	-0.48134	0.53266	-0.0338341
CpG	TE ~ H4k20me1 + H3k27ac + Cluster_47	0	0.413037	47890.7	7.04207	-0.481239	0.532691	-0.00385749
CpG	TE ~ H4k20me1 + H3k27ac + Cluster_48	0	0.413507	47883.7	7.06603	-0.481111	0.532602	-0.0109727
CpG	TE ~ H4k20me1 + H3k27ac + Cluster_49	0	0.412806	47890.6	7.04183	-0.481102	0.532578	-0.00541913
CpG	TE ~ H4k20me1 + H3k27ac + Cluster_50	0	0.413656	47883.2	7.04855	-0.481229	0.532859	-0.029358
CpG	TE ~ H4k20me1 + H3k27ac + Cluster_51	0	0.412491	47891	7.04048	-0.481237	0.532679	-0.00162227
CpG	TE ~ H4k20me1 + H3k27ac + Cluster_52	0	0.412828	47891	7.03989	-0.481102	0.532594	-0.00350639
CpG	TE ~ H4k20me1 + H3k27ac + Cluster_53	0	0.412692	47890.7	7.04156	-0.481168	0.5326	-0.00434249
CpG	TE ~ H4k20me1 + H3k27ac + Cluster_54	0	0.412683	47890.1	7.04208	-0.481238	0.532784	-0.00938969
CpG	TE ~ H4k20me1 + H3k27ac + Cluster_55	0	0.412873	47887.6	7.02539	-0.481806	0.533169	0.0099941
CpG	TE ~ H4k20me1 + H3k27ac + Cluster_56	0	0.413038	47882.5	6.97351	-0.481737	0.534208	0.00839622
CpG	TE ~ H4k20me1 + H3k27ac + Cluster_58	0	0.4129	47890.1	7.04238	-0.481121	0.532509	-0.0104214
CpG	TE ~ H4k20me1 + H3k27ac + Cluster_59	0	0.412302	47889.7	7.03452	-0.481113	0.532459	0.0101566
CpG	TE ~ H4k20me1 + H3k27ac + Cluster_60	0	0.413313	47887	7.0484	-0.481263	0.532685	-0.0145518
CpG	TE ~ H4k20me1 + H3k27ac + Cluster_61	0	0.412832	47891.1	7.03933	-0.48114	0.5326	-0.000711896
CpG	TE ~ H4k20me1 + H3k27ac + Cluster_62	0	0.412693	47891	7.03988	-0.481141	0.532578	-0.00238837
CpG	TE ~ H4k20me1 + H3k27ac + Cluster_63	0	0.41305	47889.4	7.03594	-0.480952	0.532435	0.0186723
CpG	TE ~ H4k20me1 + H3k27ac + Cluster_64	0	0.413156	47888.2	7.04612	-0.4813	0.533014	-0.01317
CpG	TE ~ H4k20me1 + H3k27ac + Cluster_65	0	0.412633	47886.8	7.05105	-0.480998	0.532759	-0.0132995
CpG	TE ~ H4k20me1 + H3k27ac + Cluster_66	0	0.413076	47887.3	7.0496	-0.481532	0.532971	-0.0118762
CpG	TE ~ H4k20me1 + H3k27ac + Cluster_67	0	0.413025	47886.7	7.04777	-0.48233	0.533482	-0.0147422
CpG	TE ~ H4k20me1 + H3k27ac + Cluster_68	0	0.412885	47887.8	7.02692	-0.480489	0.532348	0.00899336
CpG	TE ~ H4k20me1 + H3k27ac + Cluster_70	0	0.412579	47888.3	7.05097	-0.481478	0.533001	-0.00802974
CpG	TE ~ H4k20me1 + H3k27ac + Cluster_71	0	0.412631	47891	7.04002	-0.481205	0.532645	-0.00255212
CpG	TE ~ H4k20me1 + H3k27ac + Cluster_73	0	0.415223	47865.7	6.95579	-0.482758	0.535328	0.0150939
CpG	TE ~ H4k20me1 + H3k27ac + Cluster_74	0	0.412936	47885.1	7.01644	-0.480679	0.533406	0.00998504
CpG	TE ~ H4k20me1 + H3k27ac + Cluster_75	0	0.413229	47885.4	7.04681	-0.481287	0.532737	-0.0255126
CpG	TE ~ H4k20me1 + H3k27ac + Cluster_76	0	0.412754	47890.5	7.04046	-0.481357	0.532747	-0.0127676
CpG	TE ~ H4k20me1 + H3k27ac + Cluster_77	0	0.413436	47886.5	7.05483	-0.481812	0.533124	-0.00999957
CpG	TE ~ H4k20me1 + H3k27ac + Cluster_78	0	0.413321	47888.3	7.03149	-0.48096	0.532295	0.0128673
CpG	TE ~ H4k20me1 + H3k27ac + Cluster_79	0	0.41308	47887.1	7.01949	-0.481941	0.533434	0.00958755
CpG	TE ~ H4k20me1 + H3k27ac + Cluster_80	0	0.412682	47890	7.04303	-0.481156	0.532688	-0.00880582
CpG	TE ~ H4k20me1 + H3k27ac + Cluster_82	0	0.412893	47890.7	7.03702	-0.481286	0.532644	0.0102397
CpG	TE ~ H4k20me1 + H3k27ac + Cluster_83	0	0.412479	47890.8	7.04093	-0.481104	0.532575	-0.00611701
CpG	TE ~ H4k20me1 + H3k27ac + Cluster_84	0	0.412204	47890.9	7.04163	-0.48129	0.53265	-0.00234429
CpG	TE ~ H4k20me1 + H3k27ac + Cluster_85	0	0.412832	47888.8	7.04295	-0.481219	0.532753	-0.0186437
CpG	TE ~ H4k20me1 + H3k27ac + Cluster_86	0	0.412376	47890.9	7.04177	-0.481056	0.532449	-0.00203347
CpG	TE ~ H4k20me1 + H3k27ac + Cluster_87	0	0.41256	47890.2	7.04222	-0.481572	0.532861	-0.0089275
CpG	TE ~ H4k20me1 + H3k27ac + Cluster_88	0	0.412851	47889.1	7.04277	-0.481042	0.532672	-0.0211884
CpG	TE ~ H4k20me1 + H3k27ac + Cluster_89	0	0.413415	47891.1	7.03901	-0.481138	0.532589	-1.31443e-05
CpG	TE ~ H4k20me1 + H3k27ac + Cluster_90	0	0.412561	47889.9	7.03686	-0.481114	0.53257	0.02061
CpG	TE ~ H4k20me1 + H3k27ac + Cluster_91	0	0.412367	47891	7.03841	-0.481076	0.532545	0.00408675
CpG	TE ~ H4k20me1 + H3k27ac + Cluster_92	0	0.412089	47891	7.03827	-0.481108	0.532573	0.00118786
CpG	TE ~ H4k20me1 + H3k27ac + Cluster_94	0	0.412482	47889.8	7.03459	-0.480949	0.532325	0.00894925
CpG	TE ~ H4k20me1 + H3k27ac + Cluster_95	0	0.413082	47886.5	7.04401	-0.480979	0.532556	-0.0369115
CpG	TE ~ H4k20me1 + H3k27ac + Cluster_96	0	0.418221	47833.9	6.94832	-0.480807	0.537681	0.0298884
CpG	TE ~ H4k20me1 + H3k27ac + Cluster_97	0	0.413404	47889.4	7.04378	-0.481063	0.532413	-0.0111755
CpG	TE ~ H4k20me1 + H3k27ac + Cluster_98	0	0.412148	47890.8	7.04014	-0.481173	0.53266	-0.0080749
CpG	TE ~ H4k20me1 + H3k27ac + Cluster_99	0	0.412704	47889.8	7.03721	-0.480843	0.532457	0.0218845
CpG	TE ~ H4k20me1 + H3k27ac + Cluster_100	0	0.412816	47890.6	7.03602	-0.481192	0.532607	0.00571845
CpG	TE ~ H4k20me1 + H3k27ac + Cluster_101	0	0.412456	47891	7.03998	-0.481258	0.532668	-0.00173803
CpG	TE ~ H4k20me1 + H3k27ac + Cluster_102	0	0.412917	47886.9	7.04959	-0.480337	0.532728	-0.0240408
CpG	TE ~ H4k20me1 + H3k27ac + Cluster_103	0	0.412402	47889.5	7.03039	-0.481154	0.532691	0.00715746
CpG	TE ~ H4k20me1 + H3k27ac + Cluster_104	0	0.412046	47891.1	7.03903	-0.481145	0.532599	-0.00133462
CpG	TE ~ H4k20me1 + H3k27ac + Cluster_106	0	0.413179	47890.1	7.03493	-0.481058	0.532388	0.00763139
CpG	TE ~ H4k20me1 + H3k27ac + Cluster_107	0	0.412998	47889	7.0464	-0.481332	0.532754	-0.00936935
CpG	TE ~ H4k20me1 + H3k27ac + Cluster_108	0	0.413238	47888.3	7.04426	-0.481291	0.532863	-0.0206982
CpG	TE ~ H4k20me1 + H3k27ac + Cluster_110	0	0.413254	47890.2	7.04352	-0.481166	0.532481	-0.00972579
CpG	TE ~ H4k20me1 + H3k27ac + Cluster_111	0	0.411635	47890.8	7.04097	-0.481111	0.532528	-0.00508628
CpG	TE ~ H4k20me1 + H3k27ac + Cluster_113	0	0.412955	47889.4	7.04338	-0.48133	0.532778	-0.0196917
CpG	TE ~ H4k20me1 + H3k27ac + Cluster_114	0	0.412317	47890.2	7.04166	-0.481356	0.532787	-0.00922247
CpG	TE ~ H4k20me1 + H3k27ac + Cluster_115	0	0.412446	47891.1	7.03823	-0.481139	0.532601	0.000487619
CpG	TE ~ H4k20me1 + H3k27ac + Cluster_116	0	0.412576	47891	7.03943	-0.481146	0.532614	-0.00547517
CpG	TE ~ H4k20me1 + H3k27ac + Cluster_117	0	0.412955	47890.6	7.03597	-0.481017	0.532534	0.00571524
CpG	TE ~ H4k20me1 + H3k27ac + Cluster_118	0	0.411872	47890.6	7.03509	-0.481152	0.53263	0.00416351
CpG	TE ~ H4k20me1 + H3k27ac + Cluster_119	0	0.41271	47890	7.03618	-0.480756	0.532236	0.011119
CpG	TE ~ H4k20me1 + H3k27ac + Cluster_120	0	0.413106	47889.8	7.04366	-0.481131	0.53269	-0.00978695
CpG	TE ~ H4k20me1 + H3k27ac + Cluster_121	0	0.413316	47887.4	7.04476	-0.481419	0.532969	-0.0211754
CpG	TE ~ H4k20me1 + H3k27ac + Cluster_122	0	0.41313	47890.2	7.04256	-0.481124	0.532416	-0.0106362
CpG	TE ~ H4k20me1 + H3k27ac + Cluster_123	0	0.412496	47890.7	7.04092	-0.481108	0.532574	-0.00618332
CpG	TE ~ H4k20me1 + H3k27ac + Cluster_124	0	0.412919	47889.1	7.00966	-0.481675	0.533468	0.00386387
CpG	TE ~ H4k20me1 + H3k27ac + Cluster_125	0	0.412691	47890.6	7.04134	-0.481181	0.532638	-0.00947429
CpG	TE ~ H4k20me1 + H3k27ac + Cluster_126	0	0.412757	47889.1	7.03321	-0.48071	0.532011	0.0106597
CpG	TE ~ H4k20me1 + H3k27ac + Cluster_128	0	0.412914	47890.7	7.04077	-0.481141	0.532488	-0.00806933
CpG	TE ~ H4k20me1 + H3k27ac + Cluster_129	0	0.412824	47888.4	7.04278	-0.481173	0.532335	-0.0259638
CpG	TE ~ H4k20me1 + H3k27ac + Cluster_130	0	0.412656	47890.5	7.04207	-0.481201	0.532774	-0.00766219
CpG	TE ~ H4k20me1 + H3k27ac + Cluster_131	0	0.413174	47888.5	7.02434	-0.482014	0.533389	0.00805488
CpG	TE ~ H4k20me1 + H3k27ac + Cluster_132	0	0.412754	47889.6	7.03166	-0.4812	0.532799	0.00773817
CpG	TE ~ H4k20me1 + H3k27ac + Cluster_133	0	0.412245	47890.8	7.0492	-0.481123	0.532492	-0.00161832
CpG	TE ~ H4k20me1 + H3k27ac + Cluster_134	0	0.411808	47887.6	7.04847	-0.482111	0.533765	-0.0108635
CpG	TE ~ H4k20me1 + H3k27ac + Cluster_135	0	0.41277	47890.7	7.03711	-0.480894	0.532382	0.00631699
CpG	TE ~ H4k20me1 + H3k27ac + Cluster_136	0	0.411962	47891.1	7.03951	-0.481152	0.532596	-0.00138683
CpG	TE ~ H4k20me1 + H3k27ac + Cluster_137	0	0.413087	47890.3	7.03472	-0.481081	0.532618	0.00571731
CpG	TE ~ H4k20me1 + H3k27ac + Cluster_138	0	0.412561	47891.1	7.03931	-0.481172	0.532615	-0.000265307
CpG	TE ~ H4k20me1 + H3k27ac + Cluster_140	0	0.412689	47891	7.03994	-0.481298	0.532746	-0.000763683
CpG	TE ~ H4k20me1 + H3k27ac + Cluster_141	0	0.414537	47872.9	7.00302	-0.482372	0.534171	0.0190579
CpG	TE ~ H4k20me1 + H3k27ac + Cluster_142	0	0.4133	47886.1	7.00644	-0.482048	0.533923	0.00737414
CpG	TE ~ H4k20me1 + H3k27ac + Cluster_143	0	0.412052	47890.6	7.04179	-0.481286	0.532619	-0.00522339
CpG	TE ~ H4k20me1 + H3k27ac + Cluster_144	0	0.413196	47887.5	7.03038	-0.480974	0.533035	0.0135207
CpG	TE ~ H4k20me1 + H3k27ac + Cluster_145	0	0.413938	47877.8	6.99156	-0.481852	0.533718	0.0130044
CpG	TE ~ H4k20me1 + H3k27ac + Cluster_146	0	0.412913	47891	7.04023	-0.481113	0.532568	-0.00137513
CpG	TE ~ H4k20me1 + H3k27ac + Cluster_147	0	0.412455	47890.9	7.03145	-0.481236	0.532883	0.00143466
CpG	TE ~ H4k20me1 + H3k27ac + Cluster_148	0	0.412975	47890.2	7.0374	-0.48114	0.532594	0.0212878
CpG	TE ~ H4k20me1 + H3k27ac + Cluster_149	0	0.412084	47890.9	7.03989	-0.481136	0.532594	-0.00496088
CpG	TE ~ H4k20me1 + H3k27ac + Cluster_150	0	0.412476	47891	7.03944	-0.481222	0.532641	-0.00551385
CpG	TE ~ H4k20me1 + H3k27ac + Cluster_151	0	0.412671	47889.5	7.03286	-0.481214	0.532866	0.00885114
CpG	TE ~ H4k20me1 + H3k27ac + Cluster_152	0	0.413094	47890.6	7.04305	-0.481196	0.532683	-0.00439864
CpG	TE ~ H4k20me1 + H3k27ac + Cluster_153	0	0.41307	47888.5	7.03621	-0.481155	0.53278	0.0297049
CpG	TE ~ H4k20me1 + H3k27ac + Cluster_154	0	0.412583	47891	7.03924	-0.481191	0.53263	-0.00624875
CpG	TE ~ H4k20me1 + H3k27ac + Cluster_155	0	0.413607	47881.4	7.06423	-0.481528	0.53228	-0.0146659
CpG	TE ~ H4k20me1 + H3k27ac + Cluster_156	0	0.412807	47891.1	7.03862	-0.481116	0.532562	0.00135554
CpG	TE ~ H4k20me1 + H3k27ac + Cluster_157	0	0.412425	47890.5	7.043	-0.481244	0.532639	-0.00519574
CpG	TE ~ H4k20me1 + H3k27ac + Cluster_158	0	0.412298	47890	7.04088	-0.481387	0.532769	-0.0176788
CpG	TE ~ H4k20me1 + H3k27ac + Cluster_159	0	0.414336	47875.9	7.0518	-0.479736	0.531208	-0.0477082
CpG	TE ~ H4k20me1 + H3k27ac + Cluster_160	0	0.413179	47890.6	7.04682	-0.481199	0.532345	-0.00241646
CpG	TE ~ H4k20me1 + H3k27ac + Cluster_161	0	0.412695	47890.9	7.0406	-0.48112	0.532604	-0.00308561
CpG	TE ~ H4k20me1 + H3k27ac + Cluster_162	0	0.412522	47890.2	7.03747	-0.480974	0.532509	0.0168155
CpG	TE ~ H4k20me1 + H3k27ac + Cluster_163	0	0.412666	47889	7.04487	-0.481147	0.532497	-0.0115463
CpG	TE ~ H4k20me1 + H3k27ac + Cluster_164	0	0.414203	47883.3	7.05068	-0.483317	0.534578	-0.0173748
CpG	TE ~ H4k20me1 + H3k27ac + Cluster_165	0	0.418186	47830.2	6.86768	-0.479584	0.531369	0.0221711
CpG	TE ~ H4k20me1 + H3k27ac + GC	0	0.413874	47875.6	6.5517	-0.487943	0.538059	0.915048
CpG	TE ~ H4k20me1 + H3k27ac + CpG	0	0.414479	47868.1	6.73412	-0.488227	0.538695	0.00211589
CpG	TE ~ H4k20me1 + H3k27ac + TpA	0	0.413469	47883.3	7.158	-0.486825	0.537138	-0.00150822
CpG	TE ~ H3k4me3 + H3k27me3 + H3k9ac	0	0.38415	48451.3	6.63592	-0.0630097	-0.430022	0.498137
CpG	TE ~ H3k4me3 + H3k4me1 + H3k27ac	0	0.396679	48072.2	7.06468	0.148481	-0.594099	0.475601
CpG	TE ~ H3k27me3 + H3k4me1 + H3k9ac	0	0.39373	48365.2	6.5403	-0.264579	-0.309808	0.566458
CpG	TE ~ H3k27me3 + H3k9ac + Cluster_10	0	0.383806	48463.1	6.62905	-0.441749	0.448078	-0.00868502
CpG	TE ~ H3k27me3 + H3k9ac + Cluster_12	0	0.383595	48463.9	6.60259	-0.442057	0.448511	0.00453345
CpG	TE ~ H3k27me3 + H3k9ac + Cluster_31	0	0.383483	48459.8	6.6061	-0.441197	0.448063	0.0173074
CpG	TE ~ H3k27me3 + H3k9ac + Cluster_57	0	0.38378	48462.4	6.60603	-0.440075	0.446575	0.00876225
CpG	TE ~ H3k27me3 + H3k9ac + Cluster_58	0	0.383238	48464.9	6.62246	-0.441213	0.447538	-0.00778458
CpG	TE ~ H3k27me3 + H3k9ac + Cluster_96	0	0.390074	48407.3	6.5193	-0.442879	0.453938	0.0305711
CpG	TE ~ H3k27me3 + H3k9ac + Cluster_115	0	0.383555	48464.8	6.61328	-0.441415	0.447827	0.00385622
CpG	TE ~ H3k27me3 + H3k9ac + Cluster_124	0	0.384298	48461	6.572	-0.44283	0.44922	0.00593475
CpG	TE ~ H3k27me3 + H3k9ac + Cluster_141	0	0.386007	48441.2	6.5731	-0.443934	0.450217	0.0223153
CpG	TE ~ H3k27me3 + H3k9ac + Cluster_160	0	0.383703	48465.4	6.62227	-0.441229	0.447536	-0.0007099
CpG	TE ~ H3k27me3 + H3k27ac + Cluster_5	0	0.390162	48123.7	7.07071	-0.372822	0.402216	-0.000570304
CpG	TE ~ H3k27me3 + H3k27ac + Cluster_12	0	0.39036	48121.7	7.05089	-0.37354	0.403105	0.00512123
CpG	TE ~ H3k27me3 + H3k27ac + Cluster_32	0	0.390554	48117.1	7.08196	-0.374095	0.403611	-0.0149591
CpG	TE ~ H3k27me3 + H3k27ac + Cluster_33	0	0.389763	48123	7.06528	-0.372646	0.402031	0.00583783
CpG	TE ~ H3k27me3 + H3k27ac + Cluster_34	0	0.390497	48116.2	7.05314	-0.372693	0.401958	0.0160521
CpG	TE ~ H3k27me3 + H3k27ac + Cluster_59	0	0.390037	48122.7	7.06539	-0.37274	0.402046	0.00907963
CpG	TE ~ H3k27me3 + H3k27ac + Cluster_71	0	0.39012	48123.7	7.06971	-0.372813	0.402192	-0.00092762
CpG	TE ~ H3k27me3 + H3k27ac + Cluster_81	0	0.389465	48123.7	7.06977	-0.372781	0.402177	-0.000883383
CpG	TE ~ H3k27me3 + H3k27ac + Cluster_88	0	0.389558	48121.6	7.07324	-0.372731	0.402303	-0.0221709
CpG	TE ~ H3k27me3 + H3k27ac + Cluster_97	0	0.389164	48120.6	7.07556	-0.372947	0.402103	-0.0155453
CpG	TE ~ H3k27me3 + H3k27ac + Cluster_107	0	0.39021	48121.5	7.07709	-0.373022	0.40234	-0.00995595
CpG	TE ~ H3k27me3 + H3k27ac + Cluster_117	0	0.390093	48123	7.06585	-0.372693	0.402156	0.00653766
CpG	TE ~ H3k27me3 + H3k27ac + Cluster_125	0	0.390618	48122.2	7.07307	-0.373051	0.402363	-0.0165841
CpG	TE ~ H3k27me3 + H3k27ac + Cluster_134	0	0.390484	48120.8	7.07798	-0.373547	0.403048	-0.00998972
CpG	TE ~ H3k27me3 + H3k27ac + Cluster_135	0	0.390392	48123.2	7.06728	-0.372563	0.40201	0.00694632
CpG	TE ~ H3k27me3 + H3k27ac + Cluster_137	0	0.390664	48123.1	7.06552	-0.372737	0.402213	0.00513443
CpG	TE ~ H3k27me3 + H3k27ac + Cluster_151	0	0.390043	48122.2	7.06335	-0.372851	0.402428	0.00862421
CpG	TE ~ H3k27me3 + H3k27ac + Cluster_153	0	0.390315	48121.5	7.06678	-0.37277	0.402332	0.0279281
CpG	TE ~ H3k27me3 + H3k27ac + Cluster_162	0	0.390283	48122.6	7.06756	-0.372661	0.402145	0.0190836
CpG	TE ~ H3k27me3 + H3k27ac + CpG	0	0.390861	48109.1	6.82458	-0.377023	0.405422	0.00170345
CpG	TE ~ H3k4me1 + H3k36me3 + H3k27ac	0	0.394622	48005.3	7.1152	-0.44814	-0.0797266	0.555589
CpG	TE ~ H3k4me1 + H3k9ac + H3k27ac	0	0.397999	48042.8	6.98553	-0.589155	0.225686	0.385471
CpG	TE ~ H3k4me1 + H3k9ac + Cluster_164	0	0.37758	48534	6.64428	-0.638172	0.640126	-0.0180836
CpG	TE ~ H3k4me1 + H3k27ac + Cluster_6	0	0.395061	48095.8	7.17176	-0.5138	0.543501	0.0126257
CpG	TE ~ H3k4me1 + H3k27ac + Cluster_7	0	0.393111	48109.5	7.21504	-0.51788	0.548002	0.00243496
CpG	TE ~ H3k4me1 + H3k27ac + Cluster_9	0	0.393373	48105.6	7.24095	-0.517574	0.547399	-0.00776884
CpG	TE ~ H3k4me1 + H3k27ac + Cluster_10	0	0.393574	48107.5	7.22821	-0.518461	0.54859	-0.00862625
CpG	TE ~ H3k4me1 + H3k27ac + Cluster_16	0	0.393217	48104.7	7.20349	-0.517605	0.548008	0.0118814
CpG	TE ~ H3k4me1 + H3k27ac + Cluster_17	0	0.393784	48102	7.23433	-0.517788	0.54811	-0.016972
CpG	TE ~ H3k4me1 + H3k27ac + Cluster_18	0	0.393407	48105.2	7.23138	-0.518798	0.548533	-0.0134346
CpG	TE ~ H3k4me1 + H3k27ac + Cluster_22	0	0.392364	48109.4	7.2118	-0.518349	0.548457	0.00244874
CpG	TE ~ H3k4me1 + H3k27ac + Cluster_26	0	0.394098	48098.3	7.22456	-0.517954	0.548153	-0.0605001
CpG	TE ~ H3k4me1 + H3k27ac + Cluster_34	0	0.393723	48102.8	7.20287	-0.517736	0.547725	0.0153977
CpG	TE ~ H3k4me1 + H3k27ac + Cluster_40	0	0.399937	48044.4	7.0382	-0.523335	0.553387	0.0262597
CpG	TE ~ H3k4me1 + H3k27ac + Cluster_44	0	0.393274	48109.7	7.21913	-0.517984	0.548026	-0.00112922
CpG	TE ~ H3k4me1 + H3k27ac + Cluster_48	0	0.394452	48099.3	7.24999	-0.518602	0.548546	-0.0131254
CpG	TE ~ H3k4me1 + H3k27ac + Cluster_49	0	0.393645	48109.6	7.22014	-0.517916	0.548019	-0.00340555
CpG	TE ~ H3k4me1 + H3k27ac + Cluster_54	0	0.393013	48108.6	7.22173	-0.518165	0.548323	-0.0104586
CpG	TE ~ H3k4me1 + H3k27ac + Cluster_59	0	0.392743	48108.5	7.214	-0.517936	0.547915	0.00983268
CpG	TE ~ H3k4me1 + H3k27ac + Cluster_61	0	0.392662	48109.7	7.21914	-0.517996	0.548093	-0.0017989
CpG	TE ~ H3k4me1 + H3k27ac + Cluster_65	0	0.394031	48103.9	7.23217	-0.51812	0.54848	-0.0156882
CpG	TE ~ H3k4me1 + H3k27ac + Cluster_82	0	0.392574	48109.2	7.21571	-0.518275	0.548193	0.0134623
CpG	TE ~ H3k4me1 + H3k27ac + Cluster_84	0	0.393084	48109.7	7.21967	-0.518058	0.548085	-0.00115812
CpG	TE ~ H3k4me1 + H3k27ac + Cluster_95	0	0.393184	48104	7.2237	-0.518018	0.548179	-0.0417605
CpG	TE ~ H3k4me1 + H3k27ac + Cluster_102	0	0.39312	48107	7.22713	-0.516935	0.54791	-0.0197925
CpG	TE ~ H3k4me1 + H3k27ac + Cluster_105	0	0.392929	48108.7	7.21205	-0.518229	0.548274	0.00609179
CpG	TE ~ H3k4me1 + H3k27ac + Cluster_108	0	0.393114	48107.9	7.22286	-0.517993	0.548199	-0.0171728
CpG	TE ~ H3k4me1 + H3k27ac + Cluster_109	0	0.393793	48108	7.22412	-0.518005	0.548074	-0.0107532
CpG	TE ~ H3k4me1 + H3k27ac + Cluster_110	0	0.393291	48108.5	7.22361	-0.518099	0.547989	-0.0115241
CpG	TE ~ H3k4me1 + H3k27ac + Cluster_115	0	0.393438	48109.7	7.21605	-0.518005	0.548106	0.0014233
CpG	TE ~ H3k4me1 + H3k27ac + Cluster_121	0	0.393437	48108	7.22272	-0.517943	0.548151	-0.014954
CpG	TE ~ H3k4me1 + H3k27ac + Cluster_125	0	0.392526	48109.3	7.22054	-0.518022	0.548101	-0.00891102
CpG	TE ~ H3k4me1 + H3k27ac + Cluster_126	0	0.39275	48107.3	7.21159	-0.51749	0.547408	0.0120184
CpG	TE ~ H3k4me1 + H3k27ac + Cluster_128	0	0.393474	48109.5	7.21983	-0.517968	0.54796	-0.00676781
CpG	TE ~ H3k4me1 + H3k27ac + Cluster_134	0	0.39241	48107.2	7.22693	-0.518892	0.549109	-0.00949465
CpG	TE ~ H3k4me1 + H3k27ac + Cluster_135	0	0.393672	48109.1	7.2157	-0.517648	0.547782	0.0083389
CpG	TE ~ H3k4me1 + H3k27ac + Cluster_138	0	0.393043	48109.8	7.21884	-0.51805	0.548107	-0.000433361
CpG	TE ~ H3k4me1 + H3k27ac + Cluster_139	0	0.392274	48107.3	7.23168	-0.517092	0.546962	-0.00761296
CpG	TE ~ H3k4me1 + H3k27ac + Cluster_140	0	0.393032	48109.7	7.21678	-0.517714	0.547801	0.00118955
CpG	TE ~ H3k4me1 + H3k27ac + Cluster_155	0	0.393429	48100.4	7.24346	-0.518439	0.547798	-0.0145556
CpG	TE ~ H3k4me1 + H3k27ac + Cluster_158	0	0.393234	48108.7	7.22026	-0.518291	0.548273	-0.0176806
CpG	TE ~ H3k4me1 + H3k27ac + Cluster_165	0	0.40103	48033.6	7.02143	-0.519096	0.548719	0.0250164
nonCpG	TE ~ H4k20me1 + H3k4me3 + H3k9ac	1.90339e-11	0.176535	44265.9	6.10634	-0.340746	0.120932	0.260495
nonCpG	TE ~ H4k20me1 + H3k4me3 + H3k27ac	4.44089e-17	0.21349	43781	6.31593	-0.356255	0.0460787	0.356315
nonCpG	TE ~ H4k20me1 + H3k4me2 + H3k27ac	0	0.216092	43412.7	6.33455	-0.349064	0.0291649	0.367899
nonCpG	TE ~ H4k20me1 + H3k27me3 + H3k27ac	0	0.230687	43713	6.18657	-0.161259	-0.209737	0.389312
nonCpG	TE ~ H4k20me1 + H3k4me1 + H3k27ac	4.44089e-17	0.216223	43807.6	6.32112	-0.297247	-0.109192	0.442669
nonCpG	TE ~ H4k20me1 + Ctcf + H3k27ac	0	0.214676	43809.1	6.30221	-0.275191	-0.0980374	0.410642
nonCpG	TE ~ H4k20me1 + H3k36me3 + H3k27ac	2.22045e-16	0.22391	43786.6	6.34595	-0.476379	0.172141	0.363299
nonCpG	TE ~ H4k20me1 + H3k9ac + H3k27ac	1.15463e-15	0.21495	43806.4	6.29801	-0.364506	0.0608843	0.348844
nonCpG	TE ~ H4k20me1 + H3k9ac + Cluster_11	1.11869e-11	0.171926	44319.3	6.05796	-0.340982	0.37653	0.00266484
nonCpG	TE ~ H4k20me1 + H3k9ac + Cluster_14	1.84599e-10	0.172997	44319.5	6.05956	-0.341031	0.376427	0.00195885
nonCpG	TE ~ H4k20me1 + H3k9ac + Cluster_122	3.36904e-12	0.174594	44319.6	6.06368	-0.341186	0.3766	-0.000931446
nonCpG	TE ~ H4k20me1 + H3k27ac + Cluster_1	1.07825e-13	0.214001	43825.1	6.30138	-0.343706	0.387646	0.0112232
nonCpG	TE ~ H4k20me1 + H3k27ac + Cluster_2	8.88178e-17	0.213737	43827.4	6.31017	-0.343646	0.387397	0.00479719
nonCpG	TE ~ H4k20me1 + H3k27ac + Cluster_3	0	0.214438	43825.5	6.31149	-0.342993	0.38673	0.0409131
nonCpG	TE ~ H4k20me1 + H3k27ac + Cluster_4	0	0.214291	43826.4	6.33106	-0.343742	0.387647	-0.00666665
nonCpG	TE ~ H4k20me1 + H3k27ac + Cluster_5	1.77636e-16	0.213707	43827.7	6.32009	-0.34398	0.387876	-0.00254188
nonCpG	TE ~ H4k20me1 + H3k27ac + Cluster_6	0	0.214206	43827.8	6.31827	-0.344199	0.388066	-0.000733128
nonCpG	TE ~ H4k20me1 + H3k27ac + Cluster_7	0	0.213831	43827.2	6.31122	-0.343918	0.3878	0.0073094
nonCpG	TE ~ H4k20me1 + H3k27ac + Cluster_8	8.88178e-17	0.217154	43815.7	6.29321	-0.342408	0.385691	0.039696
nonCpG	TE ~ H4k20me1 + H3k27ac + Cluster_9	0	0.213471	43827.7	6.31004	-0.344049	0.387772	0.00197381
nonCpG	TE ~ H4k20me1 + H3k27ac + Cluster_10	0	0.214322	43827.8	6.31547	-0.343986	0.387803	0.000336906
nonCpG	TE ~ H4k20me1 + H3k27ac + Cluster_11	0	0.213661	43827.4	6.3087	-0.343762	0.387782	0.00359745
nonCpG	TE ~ H4k20me1 + H3k27ac + Cluster_12	5.73763e-14	0.212963	43827.8	6.31282	-0.34387	0.387659	0.00149174
nonCpG	TE ~ H4k20me1 + H3k27ac + Cluster_13	2.15605e-13	0.21311	43827.7	6.31917	-0.343857	0.387606	-0.00299408
nonCpG	TE ~ H4k20me1 + H3k27ac + Cluster_14	7.10543e-16	0.214583	43827.8	6.31557	-0.34397	0.387795	0.000253635
nonCpG	TE ~ H4k20me1 + H3k27ac + Cluster_15	3.90799e-15	0.214456	43826.8	6.33204	-0.344124	0.388789	-0.00648388
nonCpG	TE ~ H4k20me1 + H3k27ac + Cluster_16	7.10543e-16	0.214078	43827.4	6.31361	-0.343701	0.387593	0.0102356
nonCpG	TE ~ H4k20me1 + H3k27ac + Cluster_17	0	0.213379	43827.6	6.31189	-0.344109	0.387931	0.00263064
nonCpG	TE ~ H4k20me1 + H3k27ac + Cluster_19	1.86517e-15	0.213437	43827.7	6.31954	-0.344196	0.388015	-0.00281426
nonCpG	TE ~ H4k20me1 + H3k27ac + Cluster_20	8.88178e-17	0.214157	43826.8	6.32803	-0.343608	0.387369	-0.00586418
nonCpG	TE ~ H4k20me1 + H3k27ac + Cluster_21	2.48925e-12	0.213067	43821.5	6.33483	-0.341994	0.386103	-0.0191972
nonCpG	TE ~ H4k20me1 + H3k27ac + Cluster_22	0	0.214667	43822.9	6.34668	-0.343142	0.386851	-0.0116267
nonCpG	TE ~ H4k20me1 + H3k27ac + Cluster_23	0	0.213233	43827.8	6.31661	-0.343966	0.387802	-0.000449845
nonCpG	TE ~ H4k20me1 + H3k27ac + Cluster_25	0	0.214337	43827.6	6.3128	-0.343615	0.387689	0.00403608
nonCpG	TE ~ H4k20me1 + H3k27ac + Cluster_26	2.28795e-13	0.215086	43824.8	6.32294	-0.343614	0.387639	-0.0256954
nonCpG	TE ~ H4k20me1 + H3k27ac + Cluster_27	0	0.215085	43824	6.30666	-0.342333	0.386305	0.0319359
nonCpG	TE ~ H4k20me1 + H3k27ac + Cluster_28	0	0.213298	43827.7	6.31434	-0.343829	0.38768	0.00519323
nonCpG	TE ~ H4k20me1 + H3k27ac + Cluster_29	0	0.216469	43819.7	6.34528	-0.341953	0.386167	-0.0162968
nonCpG	TE ~ H4k20me1 + H3k27ac + Cluster_30	0	0.215083	43827.2	6.31323	-0.344121	0.387888	0.0135236
nonCpG	TE ~ H4k20me1 + H3k27ac + Cluster_31	8.88178e-17	0.213915	43823.2	6.30188	-0.345042	0.388865	0.0210549
nonCpG	TE ~ H4k20me1 + H3k27ac + Cluster_32	1.77636e-16	0.214656	43825.9	6.32193	-0.345085	0.388944	-0.0218284
nonCpG	TE ~ H4k20me1 + H3k27ac + Cluster_33	0	0.21384	43826.1	6.30328	-0.344184	0.387814	0.00876946
nonCpG	TE ~ H4k20me1 + H3k27ac + Cluster_34	0	0.214078	43827.5	6.3198	-0.344351	0.388222	-0.00506043
nonCpG	TE ~ H4k20me1 + H3k27ac + Cluster_35	0	0.213583	43827.8	6.31449	-0.343927	0.38772	0.00155664
nonCpG	TE ~ H4k20me1 + H3k27ac + Cluster_36	3.90799e-15	0.214735	43824.4	6.32421	-0.345172	0.388902	-0.0269689
nonCpG	TE ~ H4k20me1 + H3k27ac + Cluster_37	8.88178e-17	0.212793	43827.7	6.31713	-0.343976	0.387814	-0.00560453
nonCpG	TE ~ H4k20me1 + H3k27ac + Cluster_38	0	0.213726	43825.2	6.32636	-0.343718	0.38748	-0.0140086
nonCpG	TE ~ H4k20me1 + H3k27ac + Cluster_39	1.46549e-15	0.214096	43823.8	6.32819	-0.342916	0.386914	-0.0211938
nonCpG	TE ~ H4k20me1 + H3k27ac + Cluster_40	8.88178e-17	0.21315	43827.6	6.30968	-0.343406	0.38722	0.00232708
nonCpG	TE ~ H4k20me1 + H3k27ac + Cluster_41	2.66454e-16	0.213865	43826.4	6.32127	-0.344111	0.387872	-0.0148904
nonCpG	TE ~ H4k20me1 + H3k27ac + Cluster_42	1.77636e-16	0.214285	43827.8	6.31476	-0.343982	0.387821	0.00156419
nonCpG	TE ~ H4k20me1 + H3k27ac + Cluster_43	1.28342e-14	0.213705	43826.2	6.32434	-0.344581	0.387974	-0.0116852
nonCpG	TE ~ H4k20me1 + H3k27ac + Cluster_44	0	0.214485	43825.3	6.31907	-0.34517	0.388671	-0.0518373
nonCpG	TE ~ H4k20me1 + H3k27ac + Cluster_46	4.44089e-17	0.214165	43826.8	6.31991	-0.344146	0.38784	-0.0221826
nonCpG	TE ~ H4k20me1 + H3k27ac + Cluster_47	0	0.213697	43827.6	6.31137	-0.34423	0.387973	0.0026806
nonCpG	TE ~ H4k20me1 + H3k27ac + Cluster_48	0	0.215702	43820.8	6.37097	-0.341339	0.385771	-0.0111608
nonCpG	TE ~ H4k20me1 + H3k27ac + Cluster_49	1.02141e-15	0.213116	43826.8	6.31089	-0.343666	0.387651	0.0121406
nonCpG	TE ~ H4k20me1 + H3k27ac + Cluster_50	2.22045e-16	0.213356	43827.6	6.31343	-0.343979	0.387887	0.00504529
nonCpG	TE ~ H4k20me1 + H3k27ac + Cluster_51	7.10543e-16	0.212375	43827.7	6.3137	-0.344012	0.387805	0.00240138
nonCpG	TE ~ H4k20me1 + H3k27ac + Cluster_52	6.21725e-16	0.213379	43827.7	6.31405	-0.34424	0.387967	0.00358044
nonCpG	TE ~ H4k20me1 + H3k27ac + Cluster_53	2.66454e-16	0.212588	43826.8	6.32677	-0.34341	0.387519	-0.00634883
nonCpG	TE ~ H4k20me1 + H3k27ac + Cluster_54	7.99361e-16	0.214257	43827.5	6.31965	-0.343845	0.387725	-0.00589001
nonCpG	TE ~ H4k20me1 + H3k27ac + Cluster_55	5.77316e-16	0.215691	43821.6	6.29711	-0.344351	0.388083	0.021009
nonCpG	TE ~ H4k20me1 + H3k27ac + Cluster_56	0	0.216217	43815.6	6.27794	-0.340096	0.383795	0.0233281
nonCpG	TE ~ H4k20me1 + H3k27ac + Cluster_58	8.88178e-17	0.214789	43820.9	6.33629	-0.343554	0.388476	-0.0239214
nonCpG	TE ~ H4k20me1 + H3k27ac + Cluster_59	0	0.215229	43822.9	6.33133	-0.343987	0.387707	-0.0197121
nonCpG	TE ~ H4k20me1 + H3k27ac + Cluster_60	0	0.214729	43823.7	6.33662	-0.342835	0.386918	-0.0129187
nonCpG	TE ~ H4k20me1 + H3k27ac + Cluster_61	2.66454e-15	0.215494	43823.7	6.3315	-0.343472	0.386719	-0.0149343
nonCpG	TE ~ H4k20me1 + H3k27ac + Cluster_62	4.44089e-17	0.214183	43827.4	6.32088	-0.34355	0.387418	-0.00515989
nonCpG	TE ~ H4k20me1 + H3k27ac + Cluster_63	2.44693e-14	0.213573	43827.2	6.31231	-0.343917	0.387588	0.0124506
nonCpG	TE ~ H4k20me1 + H3k27ac + Cluster_64	0	0.213728	43825.8	6.30328	-0.344382	0.388095	0.00985867
nonCpG	TE ~ H4k20me1 + H3k27ac + Cluster_65	1.33227e-16	0.212266	43827.8	6.31605	-0.343992	0.387819	2.03739e-05
nonCpG	TE ~ H4k20me1 + H3k27ac + Cluster_66	0	0.214795	43825.6	6.32891	-0.344324	0.388158	-0.0115701
nonCpG	TE ~ H4k20me1 + H3k27ac + Cluster_67	5.31131e-14	0.213802	43824.5	6.3002	-0.341992	0.385823	0.0150437
nonCpG	TE ~ H4k20me1 + H3k27ac + Cluster_68	0	0.214705	43822.8	6.30534	-0.34263	0.386503	0.0325492
nonCpG	TE ~ H4k20me1 + H3k27ac + Cluster_70	7.17648e-14	0.213734	43827.8	6.31417	-0.343957	0.387765	0.000752455
nonCpG	TE ~ H4k20me1 + H3k27ac + Cluster_71	4.44089e-17	0.212667	43827.2	6.31795	-0.344281	0.388118	-0.0223338
nonCpG	TE ~ H4k20me1 + H3k27ac + Cluster_73	0	0.214997	43821.2	6.29198	-0.341197	0.385411	0.019038
nonCpG	TE ~ H4k20me1 + H3k27ac + Cluster_74	0	0.212708	43827.8	6.31514	-0.343947	0.387801	0.00123047
nonCpG	TE ~ H4k20me1 + H3k27ac + Cluster_75	1.77636e-16	0.215599	43823	6.32926	-0.344164	0.387943	-0.0234844
nonCpG	TE ~ H4k20me1 + H3k27ac + Cluster_76	6.48548e-12	0.213234	43827.3	6.31351	-0.343955	0.388054	0.0116327
nonCpG	TE ~ H4k20me1 + H3k27ac + Cluster_77	1.95399e-15	0.215749	43819.9	6.36394	-0.342379	0.387198	-0.0129641
nonCpG	TE ~ H4k20me1 + H3k27ac + Cluster_78	4.6807e-14	0.21415	43827.2	6.31248	-0.343877	0.387669	0.0129268
nonCpG	TE ~ H4k20me1 + H3k27ac + Cluster_79	3.16152e-12	0.214836	43816.1	6.28909	-0.342756	0.38682	0.0314237
nonCpG	TE ~ H4k20me1 + H3k27ac + Cluster_80	2.79776e-15	0.212645	43826.4	6.32301	-0.34435	0.388222	-0.0126963
nonCpG	TE ~ H4k20me1 + H3k27ac + Cluster_82	1.24345e-15	0.214026	43825.9	6.30786	-0.344459	0.388134	0.0226421
nonCpG	TE ~ H4k20me1 + H3k27ac + Cluster_83	5.68434e-15	0.213792	43825.2	6.3256	-0.345032	0.389124	-0.0233419
nonCpG	TE ~ H4k20me1 + H3k27ac + Cluster_84	0	0.213407	43826.6	6.33166	-0.342973	0.386955	-0.00532866
nonCpG	TE ~ H4k20me1 + H3k27ac + Cluster_85	0	0.213209	43827.8	6.31666	-0.343986	0.387816	-0.00111223
nonCpG	TE ~ H4k20me1 + H3k27ac + Cluster_86	1.77636e-16	0.215184	43823.7	6.30472	-0.342401	0.386206	0.027776
nonCpG	TE ~ H4k20me1 + H3k27ac + Cluster_87	0	0.215151	43823.4	6.31054	-0.343555	0.388045	0.0438307
nonCpG	TE ~ H4k20me1 + H3k27ac + Cluster_88	8.88178e-17	0.215472	43822.9	6.32719	-0.343427	0.387436	-0.0306002
nonCpG	TE ~ H4k20me1 + H3k27ac + Cluster_89	0	0.213921	43822.7	6.33345	-0.342956	0.386993	-0.0196542
nonCpG	TE ~ H4k20me1 + H3k27ac + Cluster_90	2.30926e-15	0.214139	43825.1	6.32209	-0.344031	0.387934	-0.032326
nonCpG	TE ~ H4k20me1 + H3k27ac + Cluster_91	3.10862e-15	0.214091	43827.8	6.31545	-0.344017	0.387843	0.00259121
nonCpG	TE ~ H4k20me1 + H3k27ac + Cluster_92	0	0.214482	43824	6.33309	-0.344592	0.388985	-0.0173557
nonCpG	TE ~ H4k20me1 + H3k27ac + Cluster_94	2.62013e-15	0.213622	43827.3	6.31262	-0.343818	0.38768	0.00865162
nonCpG	TE ~ H4k20me1 + H3k27ac + Cluster_95	0	0.214563	43823.9	6.32561	-0.343516	0.387671	-0.0280718
nonCpG	TE ~ H4k20me1 + H3k27ac + Cluster_96	0	0.217202	43815.4	6.29177	-0.33777	0.383124	0.0389312
nonCpG	TE ~ H4k20me1 + H3k27ac + Cluster_97	0	0.214404	43826.9	6.32172	-0.3437	0.387385	-0.00847129
nonCpG	TE ~ H4k20me1 + H3k27ac + Cluster_98	0	0.213458	43827.3	6.319	-0.344125	0.387953	-0.0121549
nonCpG	TE ~ H4k20me1 + H3k27ac + Cluster_99	5.76605e-13	0.213327	43826.6	6.31982	-0.343913	0.387775	-0.0244512
nonCpG	TE ~ H4k20me1 + H3k27ac + Cluster_100	1.22302e-13	0.213373	43827.8	6.31466	-0.344114	0.387909	0.00145991
nonCpG	TE ~ H4k20me1 + H3k27ac + Cluster_101	2.66454e-16	0.214865	43822.1	6.3326	-0.345378	0.389335	-0.0231771
nonCpG	TE ~ H4k20me1 + H3k27ac + Cluster_102	2.66454e-16	0.21451	43827.2	6.31166	-0.344518	0.388038	0.0138161
nonCpG	TE ~ H4k20me1 + H3k27ac + Cluster_103	0	0.213368	43827.8	6.31449	-0.344012	0.387829	0.00116215
nonCpG	TE ~ H4k20me1 + H3k27ac + Cluster_104	2.30926e-15	0.214606	43826.5	6.31736	-0.344035	0.387844	-0.0614725
nonCpG	TE ~ H4k20me1 + H3k27ac + Cluster_106	1.28031e-13	0.213502	43827.5	6.31215	-0.343595	0.387408	0.00491591
nonCpG	TE ~ H4k20me1 + H3k27ac + Cluster_107	6.63025e-14	0.212965	43827.2	6.3253	-0.343705	0.387366	-0.00439368
nonCpG	TE ~ H4k20me1 + H3k27ac + Cluster_108	3.24185e-15	0.213056	43827.1	6.31182	-0.343811	0.38764	0.0116285
nonCpG	TE ~ H4k20me1 + H3k27ac + Cluster_110	3.86358e-15	0.214649	43827.6	6.32004	-0.343749	0.387541	-0.00543249
nonCpG	TE ~ H4k20me1 + H3k27ac + Cluster_111	0	0.213538	43827.7	6.31927	-0.343814	0.387712	-0.00311021
nonCpG	TE ~ H4k20me1 + H3k27ac + Cluster_113	0	0.214296	43822.8	6.32747	-0.344115	0.388359	-0.0460848
nonCpG	TE ~ H4k20me1 + H3k27ac + Cluster_114	8.39329e-15	0.212978	43827.5	6.31365	-0.344101	0.387855	0.00819232
nonCpG	TE ~ H4k20me1 + H3k27ac + Cluster_115	8.88178e-17	0.21434	43827.3	6.32253	-0.344405	0.388329	-0.00547002
nonCpG	TE ~ H4k20me1 + H3k27ac + Cluster_116	0	0.213213	43826.9	6.31983	-0.344227	0.388057	-0.0154476
nonCpG	TE ~ H4k20me1 + H3k27ac + Cluster_117	0	0.213645	43827.7	6.31827	-0.344031	0.387886	-0.0033674
nonCpG	TE ~ H4k20me1 + H3k27ac + Cluster_118	0	0.213113	43827.8	6.31546	-0.343923	0.387764	0.00129552
nonCpG	TE ~ H4k20me1 + H3k27ac + Cluster_119	0	0.215069	43823	6.30222	-0.344248	0.387594	0.0228113
nonCpG	TE ~ H4k20me1 + H3k27ac + Cluster_120	3.13527e-14	0.213846	43827.6	6.31196	-0.344331	0.387945	0.00374416
nonCpG	TE ~ H4k20me1 + H3k27ac + Cluster_121	1.33227e-16	0.213738	43823.8	6.32667	-0.344418	0.387904	-0.0230651
nonCpG	TE ~ H4k20me1 + H3k27ac + Cluster_122	0	0.213692	43827.8	6.31539	-0.344021	0.387863	0.00303172
nonCpG	TE ~ H4k20me1 + H3k27ac + Cluster_123	2.22045e-16	0.213551	43826.4	6.32248	-0.343637	0.387481	-0.0125892
nonCpG	TE ~ H4k20me1 + H3k27ac + Cluster_124	0	0.217586	43815.2	6.2743	-0.340093	0.383485	0.0216109
nonCpG	TE ~ H4k20me1 + H3k27ac + Cluster_125	0	0.214214	43826.7	6.30895	-0.344097	0.388004	0.0124477
nonCpG	TE ~ H4k20me1 + H3k27ac + Cluster_126	2.66454e-16	0.213999	43827.8	6.31397	-0.344104	0.387847	0.00200021
nonCpG	TE ~ H4k20me1 + H3k27ac + Cluster_128	0	0.214118	43827.8	6.31501	-0.343985	0.387864	0.00415834
nonCpG	TE ~ H4k20me1 + H3k27ac + Cluster_129	0	0.213511	43826.9	6.32117	-0.343826	0.387665	-0.011679
nonCpG	TE ~ H4k20me1 + H3k27ac + Cluster_130	0	0.214767	43826.2	6.32507	-0.343248	0.387446	-0.0128916
nonCpG	TE ~ H4k20me1 + H3k27ac + Cluster_131	8.88178e-17	0.211874	43827.8	6.31615	-0.343993	0.387822	-5.93193e-05
nonCpG	TE ~ H4k20me1 + H3k27ac + Cluster_132	0	0.215164	43825.6	6.32213	-0.344703	0.388645	-0.0256583
nonCpG	TE ~ H4k20me1 + H3k27ac + Cluster_133	4.44089e-16	0.21458	43823.4	6.29355	-0.340011	0.383851	0.0145684
nonCpG	TE ~ H4k20me1 + H3k27ac + Cluster_134	7.37188e-15	0.214927	43826	6.32571	-0.34504	0.389063	-0.0126718
nonCpG	TE ~ H4k20me1 + H3k27ac + Cluster_135	2.93099e-15	0.213361	43827.8	6.31566	-0.343949	0.387771	0.00103521
nonCpG	TE ~ H4k20me1 + H3k27ac + Cluster_136	8.88178e-17	0.21372	43827.1	6.32078	-0.344393	0.388028	-0.00986575
nonCpG	TE ~ H4k20me1 + H3k27ac + Cluster_137	5.74651e-14	0.213697	43826.1	6.30583	-0.3436	0.387268	0.0104071
nonCpG	TE ~ H4k20me1 + H3k27ac + Cluster_138	0	0.213448	43827.7	6.31824	-0.344104	0.387964	-0.00221045
nonCpG	TE ~ H4k20me1 + H3k27ac + Cluster_140	3.93463e-13	0.214508	43826.6	6.30987	-0.343282	0.38706	0.0132657
nonCpG	TE ~ H4k20me1 + H3k27ac + Cluster_141	2.76668e-14	0.212981	43827.8	6.31457	-0.343694	0.387533	0.002766
nonCpG	TE ~ H4k20me1 + H3k27ac + Cluster_142	4.51639e-14	0.211891	43826.2	6.30291	-0.342625	0.386666	0.00792944
nonCpG	TE ~ H4k20me1 + H3k27ac + Cluster_143	3.55271e-16	0.212721	43827.7	6.31917	-0.34423	0.388105	-0.00350373
nonCpG	TE ~ H4k20me1 + H3k27ac + Cluster_144	0	0.214571	43825.9	6.31021	-0.343873	0.387604	0.0198047
nonCpG	TE ~ H4k20me1 + H3k27ac + Cluster_145	6.91003e-14	0.212239	43827.7	6.31178	-0.343772	0.387552	0.00208952
nonCpG	TE ~ H4k20me1 + H3k27ac + Cluster_146	0	0.213529	43825.8	6.32616	-0.343594	0.387634	-0.0144849
nonCpG	TE ~ H4k20me1 + H3k27ac + Cluster_147	0	0.213722	43827.7	6.31153	-0.343759	0.387688	0.00209609
nonCpG	TE ~ H4k20me1 + H3k27ac + Cluster_148	0	0.212145	43827.7	6.31488	-0.344191	0.387983	0.00900352
nonCpG	TE ~ H4k20me1 + H3k27ac + Cluster_149	0	0.213144	43827.7	6.31722	-0.343986	0.387747	-0.00345735
nonCpG	TE ~ H4k20me1 + H3k27ac + Cluster_150	5.77316e-16	0.214019	43826.7	6.3193	-0.344067	0.387799	-0.0222407
nonCpG	TE ~ H4k20me1 + H3k27ac + Cluster_151	5.77316e-16	0.212759	43827.8	6.31526	-0.344036	0.387891	0.00240906
nonCpG	TE ~ H4k20me1 + H3k27ac + Cluster_152	3.9968e-16	0.2127	43827.7	6.32043	-0.344058	0.387974	-0.00227769
nonCpG	TE ~ H4k20me1 + H3k27ac + Cluster_153	1.77636e-16	0.213938	43827.6	6.31529	-0.343891	0.387831	0.0155316
nonCpG	TE ~ H4k20me1 + H3k27ac + Cluster_154	1.82077e-15	0.213193	43826.8	6.31551	-0.343862	0.387931	0.0614278
nonCpG	TE ~ H4k20me1 + H3k27ac + Cluster_155	8.88178e-17	0.213722	43819.2	6.35344	-0.342786	0.386927	-0.017326
nonCpG	TE ~ H4k20me1 + H3k27ac + Cluster_156	1.15463e-15	0.21431	43823.9	6.30716	-0.344011	0.388245	0.0261542
nonCpG	TE ~ H4k20me1 + H3k27ac + Cluster_157	1.3376e-13	0.213918	43827.8	6.31539	-0.343975	0.387853	0.00169317
nonCpG	TE ~ H4k20me1 + H3k27ac + Cluster_158	0	0.213126	43827.5	6.31832	-0.344005	0.387792	-0.00951703
nonCpG	TE ~ H4k20me1 + H3k27ac + Cluster_159	8.43769e-16	0.21506	43824.9	6.32213	-0.343954	0.387962	-0.0314747
nonCpG	TE ~ H4k20me1 + H3k27ac + Cluster_160	5.41789e-15	0.214398	43822.3	6.29689	-0.342931	0.386765	0.0183708
nonCpG	TE ~ H4k20me1 + H3k27ac + Cluster_161	0	0.214734	43825	6.32957	-0.344088	0.388027	-0.0140548
nonCpG	TE ~ H4k20me1 + H3k27ac + Cluster_162	2.13163e-15	0.215376	43821.2	6.30731	-0.344525	0.388288	0.0453155
nonCpG	TE ~ H4k20me1 + H3k27ac + Cluster_163	0	0.215114	43824	6.30502	-0.344495	0.388371	0.0193736
nonCpG	TE ~ H4k20me1 + H3k27ac + Cluster_164	4.44089e-17	0.214343	43827.5	6.31925	-0.344171	0.388075	-0.00598996
nonCpG	TE ~ H4k20me1 + H3k27ac + Cluster_165	0	0.216214	43815.4	6.27399	-0.337419	0.381031	0.0222055
nonCpG	TE ~ H4k20me1 + H3k27ac + GC	0	0.217532	43812.9	5.62756	-0.338839	0.381097	1.57307
nonCpG	TE ~ H4k20me1 + H3k27ac + CpG	0	0.218183	43809.1	5.90772	-0.338604	0.380804	0.00423048
nonCpG	TE ~ H4k20me1 + H3k27ac + TpA	0	0.214543	43822.3	6.50313	-0.341219	0.384187	-0.00160282
nonCpG	TE ~ H3k4me3 + H3k27me3 + H3k9ac	0	0.228634	44027.6	5.92364	0.279737	-0.437696	0.167178
nonCpG	TE ~ H3k4me3 + H3k4me1 + H3k27ac	4.01344e-08	0.178488	43907.9	6.23829	0.123508	-0.450559	0.370089
nonCpG	TE ~ H3k27me3 + H3k4me1 + H3k9ac	0	0.218388	44108.3	5.84008	-0.428114	0.0551305	0.376641
nonCpG	TE ~ H3k27me3 + H3k9ac + Cluster_10	0	0.216574	44120.8	5.83705	-0.411687	0.412514	-0.000537401
nonCpG	TE ~ H3k27me3 + H3k9ac + Cluster_12	1.11466e-14	0.216302	44120.8	5.83421	-0.411592	0.412383	0.000908868
nonCpG	TE ~ H3k27me3 + H3k9ac + Cluster_31	8.88178e-17	0.217666	44117.1	5.82244	-0.412158	0.412959	0.0188551
nonCpG	TE ~ H3k27me3 + H3k9ac + Cluster_57	0	0.217729	44112	5.82588	-0.407435	0.408541	0.054641
nonCpG	TE ~ H3k27me3 + H3k9ac + Cluster_58	0	0.219233	44116.3	5.85234	-0.410716	0.412469	-0.01905
nonCpG	TE ~ H3k27me3 + H3k9ac + Cluster_96	2.66454e-16	0.218307	44110.8	5.82015	-0.405443	0.407909	0.034795
nonCpG	TE ~ H3k27me3 + H3k9ac + Cluster_115	0	0.216998	44120.2	5.84234	-0.41212	0.412977	-0.00586279
nonCpG	TE ~ H3k27me3 + H3k9ac + Cluster_124	3.10862e-16	0.218229	44111.1	5.80415	-0.406953	0.407567	0.0189718
nonCpG	TE ~ H3k27me3 + H3k9ac + Cluster_141	7.10543e-16	0.217759	44120.8	5.83604	-0.411658	0.412474	0.000135231
nonCpG	TE ~ H3k27me3 + H3k9ac + Cluster_160	0	0.218858	44114.5	5.8168	-0.410518	0.411272	0.0195335
nonCpG	TE ~ H3k27me3 + H3k27ac + Cluster_5	0	0.223326	43747.4	6.09077	-0.318418	0.333203	-0.00451171
nonCpG	TE ~ H3k27me3 + H3k27ac + Cluster_12	0	0.223709	43747.7	6.07844	-0.318166	0.332803	0.00244328
nonCpG	TE ~ H3k27me3 + H3k27ac + Cluster_32	0	0.223935	43746.3	6.08832	-0.318953	0.333655	-0.0197772
nonCpG	TE ~ H3k27me3 + H3k27ac + Cluster_33	1.77636e-16	0.222803	43746.5	6.07196	-0.318252	0.332807	0.00796152
nonCpG	TE ~ H3k27me3 + H3k27ac + Cluster_34	4.44089e-17	0.224018	43747.8	6.08517	-0.318341	0.333066	-0.00218418
nonCpG	TE ~ H3k27me3 + H3k27ac + Cluster_59	0	0.224777	43744	6.09731	-0.317856	0.332551	-0.0175642
nonCpG	TE ~ H3k27me3 + H3k27ac + Cluster_71	0	0.22298	43747.2	6.08547	-0.318573	0.333256	-0.0240987
nonCpG	TE ~ H3k27me3 + H3k27ac + Cluster_81	0	0.22394	43744.8	6.09583	-0.318437	0.332835	-0.0144181
nonCpG	TE ~ H3k27me3 + H3k27ac + Cluster_88	0	0.223141	43742.4	6.09569	-0.317997	0.332872	-0.0321294
nonCpG	TE ~ H3k27me3 + H3k27ac + Cluster_97	0	0.223434	43747	6.0895	-0.318003	0.332603	-0.00846975
nonCpG	TE ~ H3k27me3 + H3k27ac + Cluster_107	1.77636e-16	0.224136	43747.2	6.0935	-0.318044	0.332581	-0.00459648
nonCpG	TE ~ H3k27me3 + H3k27ac + Cluster_117	0	0.223099	43747.9	6.08313	-0.318295	0.332984	0.000826535
nonCpG	TE ~ H3k27me3 + H3k27ac + Cluster_125	0	0.223775	43747.7	6.08108	-0.318083	0.332865	0.00452421
nonCpG	TE ~ H3k27me3 + H3k27ac + Cluster_134	4.44089e-17	0.223562	43747	6.09018	-0.31862	0.333489	-0.00917547
nonCpG	TE ~ H3k27me3 + H3k27ac + Cluster_135	0	0.224387	43747.9	6.08345	-0.318251	0.332951	0.000558795
nonCpG	TE ~ H3k27me3 + H3k27ac + Cluster_137	0	0.223716	43746.4	6.07443	-0.317883	0.332485	0.00963229
nonCpG	TE ~ H3k27me3 + H3k27ac + Cluster_151	1.33227e-16	0.223658	43747.8	6.08212	-0.318389	0.333127	0.00436645
nonCpG	TE ~ H3k27me3 + H3k27ac + Cluster_153	3.28626e-15	0.223752	43747.7	6.08306	-0.318175	0.332983	0.0129235
nonCpG	TE ~ H3k27me3 + H3k27ac + Cluster_162	8.88178e-17	0.224198	43740.8	6.07426	-0.318895	0.333464	0.0465993
nonCpG	TE ~ H3k27me3 + H3k27ac + CpG	3.48743e-13	0.226354	43736.1	5.76129	-0.311927	0.326135	0.00337266
nonCpG	TE ~ H3k4me1 + H3k36me3 + H3k27ac	7.3439e-12	0.17553	43964.9	6.23457	-0.378265	0.00130252	0.418586
nonCpG	TE ~ H3k4me1 + H3k9ac + H3k27ac	5.76112e-09	0.175255	43945.8	6.23272	-0.380894	0.00552174	0.41709
nonCpG	TE ~ H3k4me1 + H3k9ac + Cluster_164	0.00103918	0.105378	44494.3	5.98334	-0.244382	0.284892	-0.00504564
nonCpG	TE ~ H3k4me1 + H3k27ac + Cluster_6	2.66841e-11	0.174931	43964.6	6.22573	-0.376133	0.417499	0.00303022
nonCpG	TE ~ H3k4me1 + H3k27ac + Cluster_7	3.84879e-11	0.174446	43964.2	6.22898	-0.376988	0.418578	0.00839969
nonCpG	TE ~ H3k4me1 + H3k27ac + Cluster_9	5.43521e-12	0.174031	43964.8	6.22986	-0.376989	0.418452	0.00151596
nonCpG	TE ~ H3k4me1 + H3k27ac + Cluster_10	1.74415e-10	0.174399	43964.9	6.23371	-0.376955	0.418483	0.000445364
nonCpG	TE ~ H3k4me1 + H3k27ac + Cluster_16	2.27183e-11	0.174961	43964.2	6.23147	-0.376687	0.418299	0.0132526
nonCpG	TE ~ H3k4me1 + H3k27ac + Cluster_17	5.85574e-11	0.174416	43964.9	6.23279	-0.376965	0.41851	0.00107226
nonCpG	TE ~ H3k4me1 + H3k27ac + Cluster_18	4.27594e-10	0.173756	43964.8	6.23127	-0.376826	0.418386	0.00335557
nonCpG	TE ~ H3k4me1 + H3k27ac + Cluster_22	2.59652e-10	0.175792	43958.4	6.27039	-0.376864	0.418155	-0.0134353
nonCpG	TE ~ H3k4me1 + H3k27ac + Cluster_26	1.05098e-12	0.175546	43961	6.24262	-0.377104	0.418797	-0.0293224
nonCpG	TE ~ H3k4me1 + H3k27ac + Cluster_34	2.93327e-10	0.17488	43964.9	6.23369	-0.376973	0.418491	0.00119813
nonCpG	TE ~ H3k4me1 + H3k27ac + Cluster_40	3.23682e-10	0.175124	43963.5	6.21722	-0.375695	0.417146	0.00648718
nonCpG	TE ~ H3k4me1 + H3k27ac + Cluster_44	6.0721e-09	0.175794	43963.2	6.23683	-0.378171	0.419417	-0.0434123
nonCpG	TE ~ H3k4me1 + H3k27ac + Cluster_48	3.19415e-09	0.17861	43954.8	6.30187	-0.374493	0.416658	-0.0134818
nonCpG	TE ~ H3k4me1 + H3k27ac + Cluster_49	2.81051e-10	0.175537	43963.6	6.22872	-0.376572	0.418292	0.0137732
nonCpG	TE ~ H3k4me1 + H3k27ac + Cluster_54	2.26613e-11	0.174492	43964.2	6.23974	-0.376932	0.418525	-0.008468
nonCpG	TE ~ H3k4me1 + H3k27ac + Cluster_59	1.02816e-12	0.176722	43960.2	6.24953	-0.376835	0.418287	-0.0194354
nonCpG	TE ~ H3k4me1 + H3k27ac + Cluster_61	1.15794e-09	0.176853	43959.7	6.25224	-0.377034	0.417837	-0.016832
nonCpG	TE ~ H3k4me1 + H3k27ac + Cluster_65	1.65039e-11	0.173261	43964.8	6.23882	-0.376974	0.41851	-0.00230611
nonCpG	TE ~ H3k4me1 + H3k27ac + Cluster_82	3.44922e-11	0.17579	43962.6	6.2256	-0.37833	0.419599	0.0248472
nonCpG	TE ~ H3k4me1 + H3k27ac + Cluster_84	8.30842e-12	0.176202	43961.3	6.26192	-0.376504	0.418137	-0.0090901
nonCpG	TE ~ H3k4me1 + H3k27ac + Cluster_95	7.36061e-10	0.176889	43960	6.24546	-0.376975	0.418812	-0.0313646
nonCpG	TE ~ H3k4me1 + H3k27ac + Cluster_102	1.07092e-12	0.174602	43963.6	6.22831	-0.379192	0.420108	0.0200599
nonCpG	TE ~ H3k4me1 + H3k27ac + Cluster_105	1.10729e-08	0.175343	43964.1	6.24058	-0.377576	0.418946	-0.00755526
nonCpG	TE ~ H3k4me1 + H3k27ac + Cluster_108	1.743e-09	0.175618	43963.8	6.22911	-0.377034	0.418538	0.0151852
nonCpG	TE ~ H3k4me1 + H3k27ac + Cluster_109	1.38687e-11	0.174278	43964.8	6.23701	-0.376887	0.418507	-0.00295368
nonCpG	TE ~ H3k4me1 + H3k27ac + Cluster_110	1.06102e-12	0.174545	43964.3	6.24064	-0.376586	0.418071	-0.00826499
nonCpG	TE ~ H3k4me1 + H3k27ac + Cluster_115	4.7663e-10	0.174753	43964.7	6.23865	-0.377258	0.41886	-0.00355693
nonCpG	TE ~ H3k4me1 + H3k27ac + Cluster_121	1.96918e-11	0.17679	43960.9	6.24522	-0.377859	0.419	-0.0232649
nonCpG	TE ~ H3k4me1 + H3k27ac + Cluster_125	1.60728e-11	0.174963	43964.1	6.22826	-0.376873	0.418506	0.0108056
nonCpG	TE ~ H3k4me1 + H3k27ac + Cluster_126	8.91291e-12	0.175048	43964.9	6.23491	-0.376944	0.418499	-0.000361325
nonCpG	TE ~ H3k4me1 + H3k27ac + Cluster_128	8.59268e-13	0.173576	43964.8	6.23336	-0.37696	0.418557	0.00455512
nonCpG	TE ~ H3k4me1 + H3k27ac + Cluster_134	1.63869e-13	0.17428	43964.3	6.24011	-0.377346	0.41904	-0.00766335
nonCpG	TE ~ H3k4me1 + H3k27ac + Cluster_135	6.83089e-12	0.174401	43964.8	6.23284	-0.37676	0.418286	0.00426608
nonCpG	TE ~ H3k4me1 + H3k27ac + Cluster_138	4.48588e-12	0.175259	43964.9	6.23496	-0.376982	0.41853	-0.000448519
nonCpG	TE ~ H3k4me1 + H3k27ac + Cluster_139	2.04401e-12	0.174435	43964.9	6.23435	-0.376954	0.4185	0.000212275
nonCpG	TE ~ H3k4me1 + H3k27ac + Cluster_140	4.50244e-11	0.176919	43962.7	6.22628	-0.376301	0.417729	0.0183275
nonCpG	TE ~ H3k4me1 + H3k27ac + Cluster_155	1.20304e-13	0.178812	43954.9	6.2754	-0.376028	0.417857	-0.0187496
nonCpG	TE ~ H3k4me1 + H3k27ac + Cluster_158	9.15001e-13	0.174323	43964.5	6.23688	-0.377024	0.418517	-0.00997692
nonCpG	TE ~ H3k4me1 + H3k27ac + Cluster_165	2.27923e-10	0.181541	43947.2	6.1859	-0.368117	0.409482	0.0266244
# 3 - models for cell K562
CpG	TE ~ H4k20me1 + H3k4me3 + H3k4me2	0	0.434639	25645.1	7.67262	-0.737295	0.119636	0.661193
CpG	TE ~ H4k20me1 + H3k4me3 + H3k4me1	0	0.411487	25770.9	8.0844	-0.711119	0.620916	0.171525
CpG	TE ~ H4k20me1 + H3k4me3 + Ctcf	0	0.405447	25826.7	8.0326	-0.620641	0.651586	0.0421734
CpG	TE ~ H4k20me1 + H3k4me3 + Control	0	0.423644	25701.5	7.32525	-0.414478	0.811767	-0.389698
CpG	TE ~ H4k20me1 + H3k4me3 + H3k9ac	0	0.421243	25725.9	7.88543	-0.641796	0.360879	0.330157
CpG	TE ~ H4k20me1 + H3k4me3 + Cluster_1	0	0.405548	25835.1	8.02931	-0.588573	0.663063	0.00142604
CpG	TE ~ H4k20me1 + H3k4me3 + Cluster_3	0	0.404663	25834.7	8.0375	-0.589263	0.663702	-0.00767124
CpG	TE ~ H4k20me1 + H3k4me3 + Cluster_4	0	0.40496	25835.1	8.03645	-0.588738	0.663223	-0.00206328
CpG	TE ~ H4k20me1 + H3k4me3 + Cluster_6	0	0.404755	25834	8.01675	-0.587493	0.661686	0.00480037
CpG	TE ~ H4k20me1 + H3k4me3 + Cluster_7	0	0.406293	25835	8.03083	-0.588445	0.662957	0.00266973
CpG	TE ~ H4k20me1 + H3k4me3 + Cluster_13	0	0.405026	25834.6	8.02754	-0.588849	0.663221	0.00548196
CpG	TE ~ H4k20me1 + H3k4me3 + Cluster_14	0	0.406437	25834.1	8.04019	-0.589714	0.66435	-0.00789466
CpG	TE ~ H4k20me1 + H3k4me3 + Cluster_15	0	0.405462	25834.9	8.04104	-0.588197	0.663026	-0.00414655
CpG	TE ~ H4k20me1 + H3k4me3 + Cluster_16	0	0.404662	25832.6	8.01983	-0.588773	0.663425	0.0111566
CpG	TE ~ H4k20me1 + H3k4me3 + Cluster_23	0	0.405549	25833.6	8.04228	-0.588421	0.662941	-0.0124664
CpG	TE ~ H4k20me1 + H3k4me3 + Cluster_26	0	0.403724	25834	8.03634	-0.588911	0.663489	-0.0252922
CpG	TE ~ H4k20me1 + H3k4me3 + Cluster_29	0	0.405312	25835.1	8.03135	-0.588879	0.663243	0.00251403
CpG	TE ~ H4k20me1 + H3k4me3 + Cluster_31	0	0.404931	25835	8.03711	-0.588785	0.663188	-0.00387881
CpG	TE ~ H4k20me1 + H3k4me3 + Cluster_35	0	0.405257	25835.2	8.03227	-0.588913	0.663421	0.00110618
CpG	TE ~ H4k20me1 + H3k4me3 + Cluster_38	0	0.40493	25835.1	8.03501	-0.588834	0.663322	-0.00371634
CpG	TE ~ H4k20me1 + H3k4me3 + Cluster_42	0	0.405351	25834.9	8.02934	-0.588803	0.663257	0.00337715
CpG	TE ~ H4k20me1 + H3k4me3 + Cluster_48	0	0.406356	25835.1	8.03811	-0.588935	0.663452	-0.00179968
CpG	TE ~ H4k20me1 + H3k4me3 + Cluster_49	0	0.405458	25834.8	8.0309	-0.588664	0.663009	0.00683938
CpG	TE ~ H4k20me1 + H3k4me3 + Cluster_50	0	0.404934	25832.2	8.02763	-0.588021	0.662549	0.0240291
CpG	TE ~ H4k20me1 + H3k4me3 + Cluster_54	0	0.406087	25833.7	8.03877	-0.589025	0.6636	-0.0152879
CpG	TE ~ H4k20me1 + H3k4me3 + Cluster_56	0	0.406033	25835	8.01992	-0.588936	0.66363	0.00175356
CpG	TE ~ H4k20me1 + H3k4me3 + Cluster_61	0	0.404889	25834.7	8.03044	-0.588779	0.663176	0.00783271
CpG	TE ~ H4k20me1 + H3k4me3 + Cluster_62	0	0.4061	25834.2	8.02929	-0.588814	0.663266	0.0118344
CpG	TE ~ H4k20me1 + H3k4me3 + Cluster_68	0	0.405439	25835.1	8.03154	-0.588752	0.663281	0.00154881
CpG	TE ~ H4k20me1 + H3k4me3 + Cluster_70	0	0.405519	25833	8.02144	-0.587805	0.662057	0.00936004
CpG	TE ~ H4k20me1 + H3k4me3 + Cluster_75	0	0.405657	25834.3	8.0304	-0.58857	0.662958	0.0127077
CpG	TE ~ H4k20me1 + H3k4me3 + Cluster_79	0	0.404273	25835.2	8.03448	-0.588711	0.663188	-0.000172148
CpG	TE ~ H4k20me1 + H3k4me3 + Cluster_88	0	0.404321	25834.7	8.03231	-0.588494	0.66279	0.0136794
CpG	TE ~ H4k20me1 + H3k4me3 + Cluster_91	0	0.405237	25835.2	8.0343	-0.588736	0.663208	-0.000941388
CpG	TE ~ H4k20me1 + H3k4me3 + Cluster_93	0	0.404931	25835.2	8.03461	-0.588748	0.663204	-0.00162167
CpG	TE ~ H4k20me1 + H3k4me3 + Cluster_97	0	0.404221	25834.8	8.03119	-0.588733	0.663308	0.00682268
CpG	TE ~ H4k20me1 + H3k4me3 + Cluster_98	0	0.405432	25835.2	8.03374	-0.588693	0.663176	0.00288902
CpG	TE ~ H4k20me1 + H3k4me3 + Cluster_100	0	0.405973	25832.8	8.04333	-0.58819	0.66288	-0.0160684
CpG	TE ~ H4k20me1 + H3k4me3 + Cluster_101	0	0.404234	25834.8	8.03044	-0.58831	0.662923	0.00616754
CpG	TE ~ H4k20me1 + H3k4me3 + Cluster_106	0	0.407376	25832.2	8.02424	-0.588994	0.663458	0.0177785
CpG	TE ~ H4k20me1 + H3k4me3 + Cluster_110	0	0.405993	25833.8	8.03975	-0.58966	0.664214	-0.0156903
CpG	TE ~ H4k20me1 + H3k4me3 + Cluster_111	0	0.405096	25835.2	8.03337	-0.588581	0.663035	0.0028196
CpG	TE ~ H4k20me1 + H3k4me3 + Cluster_114	0	0.404552	25835.1	8.03501	-0.588771	0.663232	-0.00288229
CpG	TE ~ H4k20me1 + H3k4me3 + Cluster_126	0	0.404429	25835.2	8.03493	-0.588826	0.663343	-0.00159601
CpG	TE ~ H4k20me1 + H3k4me3 + Cluster_130	0	0.405109	25834.9	8.03173	-0.588604	0.662978	0.00608732
CpG	TE ~ H4k20me1 + H3k4me3 + Cluster_132	0	0.405008	25835.1	8.03145	-0.588677	0.663183	0.00289689
CpG	TE ~ H4k20me1 + H3k4me3 + Cluster_138	0	0.405602	25835	8.03701	-0.589184	0.663661	-0.00261041
CpG	TE ~ H4k20me1 + H3k4me3 + Cluster_141	0	0.404572	25835.2	8.03277	-0.588808	0.663311	0.000688497
CpG	TE ~ H4k20me1 + H3k4me3 + Cluster_142	0	0.405256	25835.1	8.03929	-0.588585	0.662982	-0.00116009
CpG	TE ~ H4k20me1 + H3k4me3 + Cluster_148	0	0.405425	25835.2	8.03425	-0.588729	0.663214	-0.00193979
CpG	TE ~ H4k20me1 + H3k4me3 + Cluster_151	0	0.406302	25833.7	8.0259	-0.589019	0.663862	0.0113387
CpG	TE ~ H4k20me1 + H3k4me3 + Cluster_152	0	0.405277	25834.6	8.04047	-0.588418	0.662781	-0.00618305
CpG	TE ~ H4k20me1 + H3k4me3 + Cluster_153	0	0.405068	25835.2	8.03385	-0.588723	0.663196	0.00304396
CpG	TE ~ H4k20me1 + H3k4me3 + Cluster_156	0	0.404959	25835.2	8.03398	-0.588732	0.663212	0.000424518
CpG	TE ~ H4k20me1 + H3k4me3 + Cluster_157	0	0.405319	25834.1	8.04209	-0.588599	0.662968	-0.00856016
CpG	TE ~ H4k20me1 + H3k4me3 + Cluster_160	0	0.405029	25835.1	8.03902	-0.588787	0.663087	-0.00143514
CpG	TE ~ H4k20me1 + H3k4me3 + Cluster_161	0	0.405714	25835.1	8.03282	-0.588455	0.662891	0.00371805
CpG	TE ~ H4k20me1 + H3k4me3 + Cluster_162	0	0.406601	25832.2	8.02901	-0.58901	0.663789	0.0422097
CpG	TE ~ H4k20me1 + H3k4me3 + GC	0	0.406937	25827.6	8.47814	-0.582534	0.657414	-0.830462
CpG	TE ~ H4k20me1 + H3k4me3 + CpG	0	0.406248	25828.9	8.24286	-0.583978	0.658569	-0.00144053
CpG	TE ~ H4k20me1 + H3k4me2 + H3k27me3	0	0.433387	25646.3	7.63366	-0.705364	0.770739	-0.0329713
CpG	TE ~ H4k20me1 + H3k4me2 + H3k4me1	0	0.435145	25630.3	7.62536	-0.731224	0.78929	-0.0237207
CpG	TE ~ H4k20me1 + H3k4me2 + H3k9me1	0	0.433044	25662.9	7.65487	-0.759075	0.776429	0.0188093
CpG	TE ~ H4k20me1 + H3k4me2 + Ctcf	0	0.432976	25655.1	7.64755	-0.776338	0.764791	0.0450031
CpG	TE ~ H4k20me1 + H3k4me2 + Control	0	0.431054	25638.1	7.56698	-0.716965	0.788534	-0.0473478
CpG	TE ~ H4k20me1 + H3k4me2 + Pol2b	0	0.43299	25661.2	7.63922	-0.775753	0.750349	0.0576026
CpG	TE ~ H4k20me1 + H3k4me2 + H3k36me3	0	0.435983	25607.6	7.80523	-0.856356	0.748243	0.142433
CpG	TE ~ H4k20me1 + H3k4me2 + H3k9ac	0	0.441829	25593.5	7.62352	-0.753673	0.557206	0.227157
CpG	TE ~ H4k20me1 + H3k4me2 + H3k27ac	0	0.438388	25608.9	7.66809	-0.762992	0.589622	0.198734
CpG	TE ~ H4k20me1 + H3k4me2 + Cluster_1	0	0.432119	25663.1	7.6448	-0.743744	0.777775	-9.75632e-05
CpG	TE ~ H4k20me1 + H3k4me2 + Cluster_2	0	0.433562	25663.1	7.64546	-0.743815	0.777839	-0.000356202
CpG	TE ~ H4k20me1 + H3k4me2 + Cluster_3	0	0.432424	25662.7	7.64728	-0.744179	0.778141	-0.00648766
CpG	TE ~ H4k20me1 + H3k4me2 + Cluster_4	0	0.432766	25663.1	7.64422	-0.743732	0.777764	0.000223011
CpG	TE ~ H4k20me1 + H3k4me2 + Cluster_5	0	0.432565	25662.8	7.63696	-0.743434	0.777538	0.00309144
CpG	TE ~ H4k20me1 + H3k4me2 + Cluster_6	0	0.432405	25662.5	7.633	-0.742625	0.776518	0.00334418
CpG	TE ~ H4k20me1 + H3k4me2 + Cluster_8	0	0.433152	25662.7	7.65096	-0.744461	0.778373	-0.0037021
CpG	TE ~ H4k20me1 + H3k4me2 + Cluster_9	0	0.433701	25660.5	7.66596	-0.744348	0.778329	-0.00774903
CpG	TE ~ H4k20me1 + H3k4me2 + Cluster_10	0	0.431714	25663	7.64143	-0.74365	0.777698	0.00274484
CpG	TE ~ H4k20me1 + H3k4me2 + Cluster_11	0	0.43352	25660.8	7.67032	-0.741411	0.775402	-0.0071279
CpG	TE ~ H4k20me1 + H3k4me2 + Cluster_12	0	0.433354	25661.4	7.66712	-0.742654	0.776153	-0.00607705
CpG	TE ~ H4k20me1 + H3k4me2 + Cluster_13	0	0.432063	25662.6	7.63881	-0.743798	0.77773	0.0047823
CpG	TE ~ H4k20me1 + H3k4me2 + Cluster_14	0	0.432005	25662.3	7.64964	-0.744637	0.778728	-0.00699564
CpG	TE ~ H4k20me1 + H3k4me2 + Cluster_15	0	0.433284	25660.8	7.66091	-0.743063	0.778074	-0.0105984
CpG	TE ~ H4k20me1 + H3k4me2 + Cluster_16	0	0.433192	25662.2	7.6366	-0.743423	0.777518	0.00663138
CpG	TE ~ H4k20me1 + H3k4me2 + Cluster_17	0	0.432252	25661.9	7.65137	-0.744098	0.778252	-0.00837977
CpG	TE ~ H4k20me1 + H3k4me2 + Cluster_18	0	0.432904	25663.1	7.64319	-0.743677	0.777712	0.0013104
CpG	TE ~ H4k20me1 + H3k4me2 + Cluster_19	0	0.433385	25656.7	7.66646	-0.744368	0.778459	-0.0169152
CpG	TE ~ H4k20me1 + H3k4me2 + Cluster_20	0	0.431956	25663.1	7.6455	-0.74376	0.777809	-0.00135757
CpG	TE ~ H4k20me1 + H3k4me2 + Cluster_21	0	0.434037	25658.2	7.63283	-0.743599	0.777601	0.0220483
CpG	TE ~ H4k20me1 + H3k4me2 + Cluster_22	0	0.434207	25659.4	7.67364	-0.741816	0.77567	-0.010021
CpG	TE ~ H4k20me1 + H3k4me2 + Cluster_23	0	0.433738	25661.1	7.65337	-0.74345	0.77755	-0.0136916
CpG	TE ~ H4k20me1 + H3k4me2 + Cluster_24	0	0.432751	25663	7.64278	-0.743397	0.777394	0.00290275
CpG	TE ~ H4k20me1 + H3k4me2 + Cluster_25	0	0.433345	25662.8	7.64801	-0.744124	0.777958	-0.00511994
CpG	TE ~ H4k20me1 + H3k4me2 + Cluster_26	0	0.433381	25662.7	7.64598	-0.743676	0.777736	-0.0139944
CpG	TE ~ H4k20me1 + H3k4me2 + Cluster_27	0	0.432526	25662.4	7.65686	-0.743639	0.777304	-0.00482691
CpG	TE ~ H4k20me1 + H3k4me2 + Cluster_28	0	0.433728	25661.4	7.63445	-0.743028	0.777366	0.00923948
CpG	TE ~ H4k20me1 + H3k4me2 + Cluster_29	0	0.432312	25663.1	7.64411	-0.743741	0.777755	0.000351133
CpG	TE ~ H4k20me1 + H3k4me2 + Cluster_30	0	0.434116	25658.7	7.63889	-0.743821	0.777805	0.0427097
CpG	TE ~ H4k20me1 + H3k4me2 + Cluster_31	0	0.433008	25662.8	7.64866	-0.743856	0.77778	-0.00553771
CpG	TE ~ H4k20me1 + H3k4me2 + Cluster_32	0	0.432843	25659.9	7.65404	-0.746063	0.780437	-0.0124017
CpG	TE ~ H4k20me1 + H3k4me2 + Cluster_33	0	0.433623	25663.1	7.64323	-0.743626	0.77764	0.00201107
CpG	TE ~ H4k20me1 + H3k4me2 + Cluster_34	0	0.432129	25662.8	7.6491	-0.743607	0.777583	-0.00440954
CpG	TE ~ H4k20me1 + H3k4me2 + Cluster_35	0	0.43297	25662.8	7.65173	-0.743151	0.777169	-0.00448239
CpG	TE ~ H4k20me1 + H3k4me2 + Cluster_36	0	0.432928	25662.9	7.64193	-0.74379	0.777854	0.00498025
CpG	TE ~ H4k20me1 + H3k4me2 + Cluster_37	0	0.433151	25662	7.64223	-0.743528	0.777489	0.0214371
CpG	TE ~ H4k20me1 + H3k4me2 + Cluster_39	0	0.431874	25663.1	7.64406	-0.743763	0.777793	0.00100918
CpG	TE ~ H4k20me1 + H3k4me2 + Cluster_40	0	0.433675	25662.5	7.66687	-0.743724	0.777599	-0.00334433
CpG	TE ~ H4k20me1 + H3k4me2 + Cluster_41	0	0.432974	25661.8	7.64139	-0.743232	0.777363	0.016688
CpG	TE ~ H4k20me1 + H3k4me2 + Cluster_42	0	0.43279	25663.1	7.64359	-0.743721	0.777745	0.000657822
CpG	TE ~ H4k20me1 + H3k4me2 + Cluster_43	0	0.433252	25658.8	7.63283	-0.74366	0.778345	0.0227069
CpG	TE ~ H4k20me1 + H3k4me2 + Cluster_44	0	0.431522	25662.5	7.63933	-0.743641	0.778113	0.00667048
CpG	TE ~ H4k20me1 + H3k4me2 + Cluster_45	0	0.432327	25662.7	7.64299	-0.743464	0.777465	0.011108
CpG	TE ~ H4k20me1 + H3k4me2 + Cluster_46	0	0.433079	25660.7	7.6488	-0.743946	0.777703	-0.0440968
CpG	TE ~ H4k20me1 + H3k4me2 + Cluster_47	0	0.432556	25663	7.64637	-0.74367	0.777692	-0.0020129
CpG	TE ~ H4k20me1 + H3k4me2 + Cluster_48	0	0.432533	25662.9	7.63883	-0.743629	0.777652	0.00242071
CpG	TE ~ H4k20me1 + H3k4me2 + Cluster_49	0	0.432832	25662.9	7.64252	-0.743622	0.777568	0.00445745
CpG	TE ~ H4k20me1 + H3k4me2 + Cluster_50	0	0.433063	25660.5	7.63896	-0.742897	0.777002	0.0220468
CpG	TE ~ H4k20me1 + H3k4me2 + Cluster_51	0	0.432339	25661.8	7.6521	-0.744279	0.778343	-0.00898494
CpG	TE ~ H4k20me1 + H3k4me2 + Cluster_52	0	0.432258	25662.7	7.64179	-0.744011	0.77799	0.0100553
CpG	TE ~ H4k20me1 + H3k4me2 + Cluster_53	0	0.432111	25662.8	7.64721	-0.743861	0.777857	-0.00516446
CpG	TE ~ H4k20me1 + H3k4me2 + Cluster_54	0	0.433753	25661.6	7.64903	-0.744065	0.778162	-0.0153898
CpG	TE ~ H4k20me1 + H3k4me2 + Cluster_55	0	0.433053	25662.1	7.65436	-0.743293	0.777344	-0.00696039
CpG	TE ~ H4k20me1 + H3k4me2 + Cluster_56	0	0.432794	25662.6	7.66546	-0.743839	0.777634	-0.00267996
CpG	TE ~ H4k20me1 + H3k4me2 + Cluster_57	0	0.433228	25663	7.64731	-0.744113	0.778135	-0.00177199
CpG	TE ~ H4k20me1 + H3k4me2 + Cluster_58	0	0.432534	25662.6	7.64154	-0.743582	0.777673	0.0099772
CpG	TE ~ H4k20me1 + H3k4me2 + Cluster_59	0	0.434175	25662.7	7.642	-0.74349	0.777475	0.00797472
CpG	TE ~ H4k20me1 + H3k4me2 + Cluster_60	0	0.433589	25660	7.63314	-0.744331	0.778261	0.016598
CpG	TE ~ H4k20me1 + H3k4me2 + Cluster_61	0	0.432942	25662.4	7.64004	-0.743843	0.777782	0.0092499
CpG	TE ~ H4k20me1 + H3k4me2 + Cluster_62	0	0.433275	25662	7.63939	-0.743845	0.777844	0.0123037
CpG	TE ~ H4k20me1 + H3k4me2 + Cluster_63	0	0.434079	25659.5	7.63917	-0.743454	0.777284	0.0374631
CpG	TE ~ H4k20me1 + H3k4me2 + Cluster_64	0	0.433099	25662.6	7.6413	-0.743231	0.77726	0.00747172
CpG	TE ~ H4k20me1 + H3k4me2 + Cluster_66	0	0.43243	25661.3	7.63554	-0.743184	0.777099	0.0105864
CpG	TE ~ H4k20me1 + H3k4me2 + Cluster_67	0	0.432046	25663.1	7.64403	-0.743649	0.777702	0.000812726
CpG	TE ~ H4k20me1 + H3k4me2 + Cluster_68	0	0.431778	25663	7.64689	-0.743767	0.777763	-0.00151046
CpG	TE ~ H4k20me1 + H3k4me2 + Cluster_71	0	0.4333	25654.9	7.65475	-0.74671	0.779958	-0.0331007
CpG	TE ~ H4k20me1 + H3k4me2 + Cluster_73	0	0.433452	25662.1	7.66519	-0.743506	0.777339	-0.00378068
CpG	TE ~ H4k20me1 + H3k4me2 + Cluster_74	0	0.432931	25663.1	7.64222	-0.743684	0.777833	0.000959662
CpG	TE ~ H4k20me1 + H3k4me2 + Cluster_75	0	0.432792	25662.1	7.64056	-0.743563	0.777515	0.0134837
CpG	TE ~ H4k20me1 + H3k4me2 + Cluster_76	0	0.430461	25661.3	7.64133	-0.743223	0.777529	0.0299428
CpG	TE ~ H4k20me1 + H3k4me2 + Cluster_77	0	0.431303	25663	7.64182	-0.743455	0.77755	0.00181585
CpG	TE ~ H4k20me1 + H3k4me2 + Cluster_78	0	0.433975	25658.7	7.63278	-0.743751	0.777135	0.0204705
CpG	TE ~ H4k20me1 + H3k4me2 + Cluster_79	0	0.433164	25663	7.6489	-0.743507	0.7775	-0.00207974
CpG	TE ~ H4k20me1 + H3k4me2 + Cluster_80	0	0.433691	25661.7	7.65102	-0.74346	0.777636	-0.012728
CpG	TE ~ H4k20me1 + H3k4me2 + Cluster_81	0	0.432544	25662.6	7.64146	-0.743602	0.777572	0.00820964
CpG	TE ~ H4k20me1 + H3k4me2 + Cluster_82	0	0.432254	25663	7.64331	-0.743726	0.777671	0.00828338
CpG	TE ~ H4k20me1 + H3k4me2 + Cluster_83	0	0.432785	25661.6	7.63832	-0.744034	0.777943	0.0177696
CpG	TE ~ H4k20me1 + H3k4me2 + Cluster_84	0	0.434937	25653.8	7.61886	-0.743381	0.777693	0.0202149
CpG	TE ~ H4k20me1 + H3k4me2 + Cluster_85	0	0.433742	25662.9	7.64322	-0.743669	0.777695	0.00695408
CpG	TE ~ H4k20me1 + H3k4me2 + Cluster_86	0	0.432603	25662.6	7.65147	-0.743745	0.777656	-0.00521947
CpG	TE ~ H4k20me1 + H3k4me2 + Cluster_87	0	0.433555	25662.4	7.641	-0.743071	0.777299	0.00987993
CpG	TE ~ H4k20me1 + H3k4me2 + Cluster_88	0	0.43266	25662.5	7.6426	-0.743452	0.777313	0.0150326
CpG	TE ~ H4k20me1 + H3k4me2 + Cluster_89	0	0.433539	25663.1	7.64404	-0.743745	0.777765	0.00116957
CpG	TE ~ H4k20me1 + H3k4me2 + Cluster_90	0	0.43261	25661.3	7.64149	-0.743667	0.777601	0.0348166
CpG	TE ~ H4k20me1 + H3k4me2 + Cluster_91	0	0.432665	25663.1	7.64462	-0.743731	0.777755	-0.000694114
CpG	TE ~ H4k20me1 + H3k4me2 + Cluster_92	0	0.43442	25659.2	7.63372	-0.742331	0.776567	0.0191443
CpG	TE ~ H4k20me1 + H3k4me2 + Cluster_93	0	0.432867	25663.1	7.64385	-0.743729	0.777793	0.00193059
CpG	TE ~ H4k20me1 + H3k4me2 + Cluster_94	0	0.432751	25661.9	7.65058	-0.743534	0.777628	-0.011365
CpG	TE ~ H4k20me1 + H3k4me2 + Cluster_95	0	0.433714	25660.8	7.63946	-0.744129	0.777952	0.0315943
CpG	TE ~ H4k20me1 + H3k4me2 + Cluster_96	0	0.433351	25659.1	7.61195	-0.743344	0.779007	0.0101408
CpG	TE ~ H4k20me1 + H3k4me2 + Cluster_97	0	0.43235	25662.9	7.64244	-0.743698	0.777787	0.00485884
CpG	TE ~ H4k20me1 + H3k4me2 + Cluster_98	0	0.432379	25662.9	7.64532	-0.743964	0.777997	-0.0084276
CpG	TE ~ H4k20me1 + H3k4me2 + Cluster_99	0	0.433403	25662.5	7.64298	-0.743404	0.777489	0.0174194
CpG	TE ~ H4k20me1 + H3k4me2 + Cluster_100	0	0.432374	25661.5	7.65242	-0.743058	0.777259	-0.0130006
CpG	TE ~ H4k20me1 + H3k4me2 + Cluster_101	0	0.433534	25662.1	7.6389	-0.743237	0.777505	0.00905719
CpG	TE ~ H4k20me1 + H3k4me2 + Cluster_102	0	0.432608	25662.8	7.64129	-0.743896	0.777701	0.007896
CpG	TE ~ H4k20me1 + H3k4me2 + Cluster_103	0	0.43347	25662	7.63573	-0.743307	0.77765	0.00811236
CpG	TE ~ H4k20me1 + H3k4me2 + Cluster_104	0	0.430986	25663.1	7.64452	-0.743763	0.7778	-0.00549205
CpG	TE ~ H4k20me1 + H3k4me2 + Cluster_105	0	0.4337	25661.5	7.65367	-0.743752	0.777687	-0.00957531
CpG	TE ~ H4k20me1 + H3k4me2 + Cluster_106	0	0.432314	25659.5	7.63345	-0.744184	0.77819	0.0191896
CpG	TE ~ H4k20me1 + H3k4me2 + Cluster_107	0	0.433036	25663.1	7.64541	-0.743737	0.777759	-0.00118477
CpG	TE ~ H4k20me1 + H3k4me2 + Cluster_108	0	0.433011	25661.6	7.64002	-0.74361	0.777532	0.0206135
CpG	TE ~ H4k20me1 + H3k4me2 + Cluster_109	0	0.432523	25663	7.64273	-0.743618	0.777695	0.00340178
CpG	TE ~ H4k20me1 + H3k4me2 + Cluster_110	0	0.433186	25662.5	7.64835	-0.74425	0.778267	-0.0105101
CpG	TE ~ H4k20me1 + H3k4me2 + Cluster_111	0	0.432345	25662.3	7.64087	-0.743318	0.777307	0.0123751
CpG	TE ~ H4k20me1 + H3k4me2 + Cluster_112	0	0.432191	25663	7.64904	-0.743591	0.777577	-0.00155354
CpG	TE ~ H4k20me1 + H3k4me2 + Cluster_113	0	0.432888	25662.1	7.64849	-0.744047	0.777963	-0.0195013
CpG	TE ~ H4k20me1 + H3k4me2 + Cluster_114	0	0.432862	25662.5	7.64719	-0.744122	0.77809	-0.0103092
CpG	TE ~ H4k20me1 + H3k4me2 + Cluster_115	0	0.432733	25662.8	7.63901	-0.743841	0.777892	0.00344217
CpG	TE ~ H4k20me1 + H3k4me2 + Cluster_116	0	0.432897	25663.1	7.64449	-0.743729	0.777761	-0.000113521
CpG	TE ~ H4k20me1 + H3k4me2 + Cluster_117	0	0.433111	25662	7.63846	-0.743559	0.777773	0.0106489
CpG	TE ~ H4k20me1 + H3k4me2 + Cluster_118	0	0.431904	25662.2	7.63796	-0.743457	0.777491	0.00740458
CpG	TE ~ H4k20me1 + H3k4me2 + Cluster_119	0	0.433315	25662	7.64058	-0.743526	0.777405	0.0149771
CpG	TE ~ H4k20me1 + H3k4me2 + Cluster_120	0	0.43342	25657.8	7.63278	-0.743429	0.777437	0.025771
CpG	TE ~ H4k20me1 + H3k4me2 + Cluster_121	0	0.432519	25662.5	7.64153	-0.74367	0.777553	0.0113601
CpG	TE ~ H4k20me1 + H3k4me2 + Cluster_122	0	0.432701	25662.1	7.64888	-0.743845	0.777899	-0.0145521
CpG	TE ~ H4k20me1 + H3k4me2 + Cluster_123	0	0.431656	25663	7.64286	-0.743934	0.777997	0.0042364
CpG	TE ~ H4k20me1 + H3k4me2 + Cluster_124	0	0.433435	25662.1	7.67135	-0.743892	0.777608	-0.0036339
CpG	TE ~ H4k20me1 + H3k4me2 + Cluster_125	0	0.433084	25662.4	7.64755	-0.743911	0.778023	-0.0145978
CpG	TE ~ H4k20me1 + H3k4me2 + Cluster_126	0	0.432751	25663.1	7.64432	-0.74371	0.777737	0.000317586
CpG	TE ~ H4k20me1 + H3k4me2 + Cluster_127	0	0.432256	25662.2	7.65333	-0.743231	0.777132	-0.00726995
CpG	TE ~ H4k20me1 + H3k4me2 + Cluster_128	0	0.431475	25663.1	7.64479	-0.743784	0.777784	-0.00178339
CpG	TE ~ H4k20me1 + H3k4me2 + Cluster_129	0	0.432306	25662.3	7.64848	-0.743381	0.777144	-0.0169858
CpG	TE ~ H4k20me1 + H3k4me2 + Cluster_130	0	0.433442	25662.7	7.6415	-0.743584	0.777504	0.00763894
CpG	TE ~ H4k20me1 + H3k4me2 + Cluster_131	0	0.433444	25661.1	7.6608	-0.74257	0.776849	-0.00921803
CpG	TE ~ H4k20me1 + H3k4me2 + Cluster_132	0	0.433586	25663.1	7.6446	-0.743734	0.777764	-0.000135563
CpG	TE ~ H4k20me1 + H3k4me2 + Cluster_133	0	0.433024	25662.8	7.65736	-0.744096	0.778001	-0.00210291
CpG	TE ~ H4k20me1 + H3k4me2 + Cluster_134	0	0.432032	25659.6	7.65601	-0.745382	0.779578	-0.0132229
CpG	TE ~ H4k20me1 + H3k4me2 + Cluster_135	0	0.432342	25663.1	7.64479	-0.743798	0.777818	-0.00123286
CpG	TE ~ H4k20me1 + H3k4me2 + Cluster_136	0	0.432077	25663	7.64293	-0.743613	0.777674	0.00505624
CpG	TE ~ H4k20me1 + H3k4me2 + Cluster_137	0	0.433464	25662.6	7.64925	-0.743807	0.777783	-0.00604693
CpG	TE ~ H4k20me1 + H3k4me2 + Cluster_138	0	0.432897	25663	7.64705	-0.744183	0.778179	-0.0024292
CpG	TE ~ H4k20me1 + H3k4me2 + Cluster_139	0	0.433867	25661.4	7.65911	-0.742839	0.776781	-0.00808181
CpG	TE ~ H4k20me1 + H3k4me2 + Cluster_140	0	0.433168	25662.9	7.64212	-0.742897	0.776927	0.002524
CpG	TE ~ H4k20me1 + H3k4me2 + Cluster_141	0	0.433206	25663.1	7.64596	-0.743646	0.777664	-0.000756308
CpG	TE ~ H4k20me1 + H3k4me2 + Cluster_143	0	0.432347	25662.1	7.63916	-0.743474	0.777707	0.00971778
CpG	TE ~ H4k20me1 + H3k4me2 + Cluster_144	0	0.431163	25663	7.64222	-0.743641	0.77784	0.00328106
CpG	TE ~ H4k20me1 + H3k4me2 + Cluster_145	0	0.433275	25663	7.6393	-0.743664	0.777701	0.00152062
CpG	TE ~ H4k20me1 + H3k4me2 + Cluster_146	0	0.431424	25663.1	7.64469	-0.743718	0.777751	-0.000227223
CpG	TE ~ H4k20me1 + H3k4me2 + Cluster_147	0	0.432969	25663.1	7.64805	-0.743663	0.777616	-0.000636817
CpG	TE ~ H4k20me1 + H3k4me2 + Cluster_148	0	0.432617	25663.1	7.64491	-0.743737	0.777778	-0.00652203
CpG	TE ~ H4k20me1 + H3k4me2 + Cluster_149	0	0.434071	25659.1	7.63824	-0.743738	0.777647	0.0336749
CpG	TE ~ H4k20me1 + H3k4me2 + Cluster_150	0	0.43272	25662	7.64278	-0.743104	0.777254	0.0264934
CpG	TE ~ H4k20me1 + H3k4me2 + Cluster_151	0	0.432323	25662.5	7.63954	-0.743767	0.777981	0.00710774
CpG	TE ~ H4k20me1 + H3k4me2 + Cluster_152	0	0.431724	25662.6	7.65069	-0.743371	0.777316	-0.00587154
CpG	TE ~ H4k20me1 + H3k4me2 + Cluster_153	0	0.432285	25663.1	7.64466	-0.743746	0.777785	-0.00228446
CpG	TE ~ H4k20me1 + H3k4me2 + Cluster_154	0	0.432743	25662.8	7.6453	-0.743811	0.777868	-0.0181934
CpG	TE ~ H4k20me1 + H3k4me2 + Cluster_155	0	0.432307	25662.5	7.65288	-0.743684	0.777633	-0.00454042
CpG	TE ~ H4k20me1 + H3k4me2 + Cluster_156	0	0.431693	25663.1	7.64477	-0.74373	0.777766	-0.000953588
CpG	TE ~ H4k20me1 + H3k4me2 + Cluster_157	0	0.431129	25662.2	7.65179	-0.743526	0.777466	-0.00764169
CpG	TE ~ H4k20me1 + H3k4me2 + Cluster_158	0	0.432337	25663	7.64376	-0.743728	0.777743	0.00547687
CpG	TE ~ H4k20me1 + H3k4me2 + Cluster_159	0	0.437842	25631	7.67622	-0.738373	0.771708	-0.0839718
CpG	TE ~ H4k20me1 + H3k4me2 + Cluster_160	0	0.433645	25662	7.66005	-0.74426	0.77775	-0.00473488
CpG	TE ~ H4k20me1 + H3k4me2 + Cluster_161	0	0.432583	25662.2	7.64041	-0.743166	0.777155	0.0107597
CpG	TE ~ H4k20me1 + H3k4me2 + Cluster_162	0	0.432293	25661.1	7.64074	-0.743737	0.777952	0.0337652
CpG	TE ~ H4k20me1 + H3k4me2 + Cluster_163	0	0.433391	25662.7	7.6404	-0.743919	0.77806	0.00626067
CpG	TE ~ H4k20me1 + H3k4me2 + Cluster_164	0	0.431587	25662.3	7.6492	-0.744811	0.778747	-0.00696482
CpG	TE ~ H4k20me1 + H3k4me2 + Cluster_165	0	0.432217	25658.8	7.58947	-0.740835	0.774831	0.00759439
CpG	TE ~ H4k20me1 + H3k4me2 + GC	0	0.431923	25657.9	8.01231	-0.737473	0.772077	-0.682338
CpG	TE ~ H4k20me1 + H3k4me2 + CpG	0	0.434298	25658.1	7.82929	-0.738727	0.773072	-0.00125959
CpG	TE ~ H4k20me1 + H3k4me2 + TpA	0	0.432914	25654.7	7.49305	-0.733728	0.768517	0.0020144
CpG	TE ~ H4k20me1 + H3k4me1 + H3k27ac	0	0.408616	25775.6	8.10341	-0.779677	0.206686	0.580135
CpG	TE ~ H4k20me1 + Control + H3k27ac	0	0.399402	25831.7	8.11425	-0.654849	0.0407127	0.616031
CpG	TE ~ H4k20me1 + Pol2b + H3k9ac	0	0.412919	25782.2	7.91632	-0.379529	-0.426152	0.828981
CpG	TE ~ H4k20me1 + H3k9ac + H3k27ac	0	0.410089	25785.6	7.93157	-0.63553	0.360721	0.279766
CpG	TE ~ H4k20me1 + H3k9ac + Cluster_1	0	0.403965	25830.5	7.90507	-0.600226	0.612398	0.00152577
CpG	TE ~ H4k20me1 + H3k9ac + Cluster_4	0	0.404677	25830.6	7.91185	-0.600386	0.612537	-0.00144082
CpG	TE ~ H4k20me1 + H3k9ac + Cluster_6	0	0.404891	25829.5	7.89428	-0.599159	0.611167	0.00450167
CpG	TE ~ H4k20me1 + H3k9ac + Cluster_7	0	0.404121	25830.3	7.90624	-0.600049	0.61227	0.00324441
CpG	TE ~ H4k20me1 + H3k9ac + Cluster_8	0	0.405247	25830.6	7.91038	-0.600403	0.612549	-9.62702e-05
CpG	TE ~ H4k20me1 + H3k9ac + Cluster_12	0	0.405032	25829.6	7.92773	-0.599494	0.611243	-0.00465791
CpG	TE ~ H4k20me1 + H3k9ac + Cluster_24	0	0.405029	25830.6	7.90972	-0.600291	0.612433	0.000836412
CpG	TE ~ H4k20me1 + H3k9ac + Cluster_26	0	0.404701	25829.9	7.91206	-0.600414	0.61261	-0.0190822
CpG	TE ~ H4k20me1 + H3k9ac + Cluster_38	0	0.404126	25830.6	7.90992	-0.600369	0.61252	0.00110869
CpG	TE ~ H4k20me1 + H3k9ac + Cluster_55	0	0.404306	25830.2	7.91669	-0.600012	0.612174	-0.00443091
CpG	TE ~ H4k20me1 + H3k9ac + Cluster_56	0	0.403732	25829.7	7.88064	-0.601048	0.613566	0.00357903
CpG	TE ~ H4k20me1 + H3k9ac + Cluster_58	0	0.404751	25829.8	7.90657	-0.600245	0.612477	0.0121625
CpG	TE ~ H4k20me1 + H3k9ac + Cluster_61	0	0.403311	25830.2	7.90709	-0.600402	0.612479	0.00675782
CpG	TE ~ H4k20me1 + H3k9ac + Cluster_62	0	0.40502	25830.3	7.90786	-0.60031	0.612433	0.00630788
CpG	TE ~ H4k20me1 + H3k9ac + Cluster_66	0	0.40532	25828.8	7.90117	-0.599899	0.611945	0.0105805
CpG	TE ~ H4k20me1 + H3k9ac + Cluster_80	0	0.403828	25829	7.91706	-0.600223	0.612535	-0.0138528
CpG	TE ~ H4k20me1 + H3k9ac + Cluster_84	0	0.406035	25823.7	7.88896	-0.599524	0.611868	0.017657
CpG	TE ~ H4k20me1 + H3k9ac + Cluster_88	0	0.405218	25830.4	7.90937	-0.600193	0.612258	0.00755113
CpG	TE ~ H4k20me1 + H3k9ac + Cluster_90	0	0.405419	25830	7.90885	-0.600144	0.612224	0.02048
CpG	TE ~ H4k20me1 + H3k9ac + Cluster_100	0	0.405571	25828.7	7.91876	-0.599782	0.612141	-0.0144244
CpG	TE ~ H4k20me1 + H3k9ac + Cluster_102	0	0.404875	25830.6	7.9096	-0.600402	0.612505	0.001599
CpG	TE ~ H4k20me1 + H3k9ac + Cluster_105	0	0.404728	25830.3	7.91482	-0.600221	0.612311	-0.00445978
CpG	TE ~ H4k20me1 + H3k9ac + Cluster_106	0	0.404652	25828.8	7.9029	-0.600351	0.612451	0.0139271
CpG	TE ~ H4k20me1 + H3k9ac + Cluster_108	0	0.40455	25828.8	7.9051	-0.600362	0.612401	0.0227146
CpG	TE ~ H4k20me1 + H3k9ac + Cluster_111	0	0.405206	25830.5	7.90919	-0.600188	0.612322	0.00393314
CpG	TE ~ H4k20me1 + H3k9ac + Cluster_114	0	0.404875	25830.3	7.91217	-0.600565	0.612664	-0.00684849
CpG	TE ~ H4k20me1 + H3k9ac + Cluster_115	0	0.403476	25830.5	7.90751	-0.60042	0.61258	0.00172196
CpG	TE ~ H4k20me1 + H3k9ac + Cluster_119	0	0.404226	25829.2	7.90556	-0.600277	0.612268	0.0169982
CpG	TE ~ H4k20me1 + H3k9ac + Cluster_124	0	0.405507	25829.5	7.88071	-0.60128	0.613819	0.00371398
CpG	TE ~ H4k20me1 + H3k9ac + Cluster_126	0	0.404567	25830.6	7.91049	-0.600422	0.61258	-0.000582628
CpG	TE ~ H4k20me1 + H3k9ac + Cluster_128	0	0.404765	25830.5	7.90916	-0.600287	0.612535	0.00522019
CpG	TE ~ H4k20me1 + H3k9ac + Cluster_129	0	0.405787	25828.2	7.91593	-0.60038	0.612129	-0.0290499
CpG	TE ~ H4k20me1 + H3k9ac + Cluster_131	0	0.405378	25828.9	7.92548	-0.599309	0.61171	-0.00862925
CpG	TE ~ H4k20me1 + H3k9ac + Cluster_135	0	0.403444	25830.6	7.9103	-0.60041	0.612556	-0.00039408
CpG	TE ~ H4k20me1 + H3k9ac + Cluster_136	0	0.404645	25830.5	7.90912	-0.600298	0.612469	0.0036009
CpG	TE ~ H4k20me1 + H3k9ac + Cluster_137	0	0.404006	25830.3	7.91384	-0.600398	0.612504	-0.00448872
CpG	TE ~ H4k20me1 + H3k9ac + Cluster_141	0	0.404578	25830.4	7.90445	-0.6008	0.613	0.00283635
CpG	TE ~ H4k20me1 + H3k9ac + Cluster_143	0	0.405542	25829.2	7.9033	-0.600274	0.612718	0.0118253
CpG	TE ~ H4k20me1 + H3k9ac + Cluster_144	0	0.405166	25830.1	7.90571	-0.600317	0.612788	0.0062815
CpG	TE ~ H4k20me1 + H3k9ac + Cluster_146	0	0.404124	25830.6	7.91111	-0.600353	0.612513	-0.000998227
CpG	TE ~ H4k20me1 + H3k9ac + Cluster_149	0	0.405586	25827.7	7.90524	-0.600176	0.612207	0.0290729
CpG	TE ~ H4k20me1 + H3k9ac + Cluster_159	0	0.40905	25792.5	7.94026	-0.597019	0.60874	-0.0931672
CpG	TE ~ H4k20me1 + H3k27ac + Cluster_5	0	0.400788	25853.5	8.0458	-0.632439	0.625478	0.000873475
CpG	TE ~ H4k20me1 + H3k27ac + Cluster_6	0	0.401458	25852.7	8.03357	-0.631329	0.624255	0.00400179
CpG	TE ~ H4k20me1 + H3k27ac + Cluster_7	0	0.398559	25853.1	8.04276	-0.632149	0.625268	0.00408202
CpG	TE ~ H4k20me1 + H3k27ac + Cluster_11	0	0.400705	25852.7	8.0642	-0.630788	0.623844	-0.00448475
CpG	TE ~ H4k20me1 + H3k27ac + Cluster_13	0	0.398588	25853.2	8.04334	-0.632588	0.625527	0.00387551
CpG	TE ~ H4k20me1 + H3k27ac + Cluster_15	0	0.400752	25852.7	8.05841	-0.631862	0.62546	-0.00645411
CpG	TE ~ H4k20me1 + H3k27ac + Cluster_20	0	0.401073	25853.5	8.04944	-0.632618	0.625658	-0.00206168
CpG	TE ~ H4k20me1 + H3k27ac + Cluster_30	0	0.401796	25850.6	8.0438	-0.632303	0.625268	0.0354123
CpG	TE ~ H4k20me1 + H3k27ac + Cluster_32	0	0.401315	25851.4	8.05682	-0.634202	0.627384	-0.0101864
CpG	TE ~ H4k20me1 + H3k27ac + Cluster_33	0	0.401092	25853.5	8.04757	-0.632528	0.625542	0.000513879
CpG	TE ~ H4k20me1 + H3k27ac + Cluster_41	0	0.400823	25852.4	8.04476	-0.632062	0.625196	0.0163682
CpG	TE ~ H4k20me1 + H3k27ac + Cluster_45	0	0.400723	25853.4	8.04706	-0.632354	0.625361	0.00642237
CpG	TE ~ H4k20me1 + H3k27ac + Cluster_47	0	0.401571	25851.4	8.05757	-0.633051	0.626031	-0.0118026
CpG	TE ~ H4k20me1 + H3k27ac + Cluster_50	0	0.40207	25850.4	8.0412	-0.631814	0.62496	0.0245742
CpG	TE ~ H4k20me1 + H3k27ac + Cluster_60	0	0.400647	25853.3	8.045	-0.632396	0.625364	0.00510709
CpG	TE ~ H4k20me1 + H3k27ac + Cluster_68	0	0.399851	25853.4	8.04474	-0.632601	0.625664	0.00188286
CpG	TE ~ H4k20me1 + H3k27ac + Cluster_80	0	0.401374	25851.9	8.0549	-0.632347	0.625533	-0.0139664
CpG	TE ~ H4k20me1 + H3k27ac + Cluster_81	0	0.401497	25852.8	8.04375	-0.632494	0.625447	0.010648
CpG	TE ~ H4k20me1 + H3k27ac + Cluster_88	0	0.400969	25853.1	8.04628	-0.632289	0.625181	0.0125026
CpG	TE ~ H4k20me1 + H3k27ac + Cluster_96	0	0.401828	25845.4	7.99928	-0.633308	0.628608	0.0146858
CpG	TE ~ H4k20me1 + H3k27ac + Cluster_101	0	0.398794	25852.7	8.04275	-0.632069	0.625313	0.00832224
CpG	TE ~ H4k20me1 + H3k27ac + Cluster_102	0	0.399832	25853.4	8.04562	-0.63265	0.625505	0.00568665
CpG	TE ~ H4k20me1 + H3k27ac + Cluster_116	0	0.400586	25853.4	8.04709	-0.632535	0.625534	0.0113012
CpG	TE ~ H4k20me1 + H3k27ac + Cluster_118	0	0.398571	25851.8	8.03807	-0.632399	0.625455	0.0106199
CpG	TE ~ H4k20me1 + H3k27ac + Cluster_121	0	0.401781	25852.2	8.04301	-0.63272	0.625536	0.0169243
CpG	TE ~ H4k20me1 + H3k27ac + Cluster_125	0	0.401344	25853.2	8.05007	-0.632592	0.625651	-0.00948633
CpG	TE ~ H4k20me1 + H3k27ac + Cluster_130	0	0.40106	25853.5	8.04854	-0.632658	0.625701	-0.0018802
CpG	TE ~ H4k20me1 + H3k27ac + Cluster_131	0	0.40169	25852.6	8.05928	-0.631543	0.624771	-0.00635981
CpG	TE ~ H4k20me1 + H3k27ac + Cluster_139	0	0.399956	25852.8	8.05777	-0.63178	0.624766	-0.00540437
CpG	TE ~ H4k20me1 + H3k27ac + Cluster_155	0	0.401992	25852.5	8.05914	-0.632668	0.625585	-0.0062492
CpG	TE ~ H4k20me1 + H3k27ac + Cluster_156	0	0.400137	25853.5	8.04837	-0.632565	0.625589	-0.00157714
CpG	TE ~ H4k20me1 + H3k27ac + Cluster_159	0	0.406813	25818.4	8.07778	-0.628104	0.620741	-0.0892689
CpG	TE ~ H4k20me1 + H3k27ac + Cluster_164	0	0.401756	25851.6	8.05508	-0.634593	0.627398	-0.0107783
CpG	TE ~ H3k4me3 + H3k4me2 + H3k27me3	0	0.407571	25796.5	7.73597	0.237757	0.326638	-0.521028
CpG	TE ~ H3k4me3 + H3k4me2 + H3k9me1	0	0.393727	25886	7.63731	0.415342	0.275499	-0.685486
CpG	TE ~ H3k4me3 + H3k27me3 + H3k9me1	0	0.402126	25839.3	7.80853	0.599077	-0.326653	-0.231229
CpG	TE ~ H3k4me3 + H3k27me3 + Ctcf	0	0.399551	25854.1	7.89602	0.538195	-0.47598	-0.00346861
CpG	TE ~ H3k4me3 + H3k27me3 + H3k9ac	0	0.408789	25788.4	7.78647	0.291002	-0.504352	0.252597
CpG	TE ~ H3k4me3 + H3k27me3 + H3k27ac	0	0.40547	25812	7.85569	0.364694	-0.503417	0.180113
CpG	TE ~ H3k4me3 + H3k27me3 + Cluster_8	0	0.399869	25859.6	7.90076	0.53661	-0.478134	-0.00234033
CpG	TE ~ H3k4me3 + H3k27me3 + Cluster_25	0	0.397213	25859.7	7.89784	0.536369	-0.477889	-0.00174771
CpG	TE ~ H3k4me3 + H3k27me3 + Cluster_33	0	0.399457	25859.3	7.89234	0.536199	-0.477726	0.00624643
CpG	TE ~ H3k4me3 + H3k27me3 + Cluster_39	0	0.398628	25859.7	7.89772	0.536319	-0.477758	-0.00288199
CpG	TE ~ H3k4me3 + H3k27me3 + Cluster_41	0	0.399882	25857.8	7.89229	0.536179	-0.477484	0.021085
CpG	TE ~ H3k4me3 + H3k27me3 + Cluster_63	0	0.399963	25854.6	7.88914	0.53628	-0.477963	0.0453742
CpG	TE ~ H3k4me3 + H3k27me3 + Cluster_65	0	0.397739	25859.5	7.90021	0.53646	-0.477872	-0.00428488
CpG	TE ~ H3k4me3 + H3k27me3 + Cluster_76	0	0.398478	25858.4	7.89407	0.536151	-0.477368	0.026358
CpG	TE ~ H3k4me3 + H3k27me3 + Cluster_78	0	0.40066	25855.9	7.88548	0.535705	-0.477711	0.0195864
CpG	TE ~ H3k4me3 + H3k27me3 + Cluster_84	0	0.401144	25849	7.86764	0.536664	-0.478096	0.022069
CpG	TE ~ H3k4me3 + H3k27me3 + Cluster_88	0	0.399423	25859.3	7.89484	0.535984	-0.477606	0.0137236
CpG	TE ~ H3k4me3 + H3k27me3 + Cluster_91	0	0.399141	25859.7	7.89727	0.536352	-0.477842	-0.00375515
CpG	TE ~ H3k4me3 + H3k27me3 + Cluster_104	0	0.398988	25859.8	7.89661	0.536381	-0.477818	-0.00289302
CpG	TE ~ H3k4me3 + H3k27me3 + Cluster_106	0	0.398769	25856.1	7.88509	0.536741	-0.478247	0.0197966
CpG	TE ~ H3k4me3 + H3k27me3 + Cluster_120	0	0.398955	25855.1	7.88559	0.53596	-0.477562	0.0245671
CpG	TE ~ H3k4me3 + H3k27me3 + Cluster_131	0	0.398619	25858.5	7.9102	0.535684	-0.476914	-0.0075096
CpG	TE ~ H3k4me3 + H3k27me3 + Cluster_137	0	0.399082	25859.6	7.8994	0.536311	-0.477794	-0.00343151
CpG	TE ~ H3k4me3 + H3k27me3 + Cluster_141	0	0.397973	25859.8	7.89669	0.536358	-0.477802	-5.329e-05
CpG	TE ~ H3k4me3 + H3k27me3 + Cluster_154	0	0.398398	25859.6	7.89728	0.536408	-0.477833	-0.0141017
CpG	TE ~ H3k4me3 + H3k27me3 + Cluster_157	0	0.398622	25858.9	7.90406	0.536087	-0.477624	-0.00778594
CpG	TE ~ H3k4me3 + H3k27me3 + Cluster_159	0	0.407012	25820.1	7.92702	0.532912	-0.475393	-0.0948635
CpG	TE ~ H3k4me3 + H3k27me3 + Cluster_162	0	0.398958	25857.8	7.89284	0.536592	-0.47776	0.0344293
CpG	TE ~ H3k4me3 + H3k27me3 + Cluster_164	0	0.398663	25858.7	7.9019	0.537329	-0.478835	-0.00801965
CpG	TE ~ H3k4me3 + H3k27me3 + TpA	0	0.40238	25840.3	7.65592	0.528631	-0.469404	0.00309289
CpG	TE ~ H3k4me3 + H3k9me1 + Ctcf	0	0.389441	25922.7	7.79253	0.675287	-0.598524	-0.0510395
CpG	TE ~ H3k4me3 + H3k9me1 + Cluster_8	0	0.38875	25933.7	7.77953	0.659247	-0.638496	-0.000261234
CpG	TE ~ H3k4me3 + H3k9me1 + Cluster_50	0	0.387824	25929.8	7.77145	0.658693	-0.637858	0.0276496
CpG	TE ~ H3k4me3 + H3k9me1 + Cluster_86	0	0.387711	25933.7	7.78095	0.659123	-0.638413	-0.00133184
CpG	TE ~ H3k4me3 + H3k9me1 + Cluster_109	0	0.389084	25933.4	7.77593	0.659172	-0.638342	0.00591469
CpG	TE ~ H3k4me3 + H3k9me1 + Cluster_128	0	0.387151	25933.7	7.77887	0.659205	-0.638421	0.00108799
CpG	TE ~ H3k4me3 + Ctcf + Control	0	0.393965	25864.6	7.08252	0.8473	-0.227162	-0.631615
CpG	TE ~ H3k4me3 + Control + Pol2b	0	0.403789	25815.8	7.16462	0.977162	-0.604829	-0.367472
CpG	TE ~ H3k4me3 + Pol2b + H3k9ac	0	0.406368	25815.8	8.08579	0.293921	-1.00349	0.799453
CpG	TE ~ H3k4me2 + H3k27me3 + H3k4me1	0	0.403756	25801.5	7.64993	0.588868	-0.493957	-0.0694046
CpG	TE ~ H3k4me2 + H3k27me3 + Pol2b	0	0.404379	25819.5	7.69737	0.647379	-0.467303	-0.148234
CpG	TE ~ H3k4me2 + H3k27me3 + H3k36me3	0	0.400673	25794	7.67994	0.555203	-0.521493	-0.0078555
CpG	TE ~ H3k4me2 + H3k27me3 + H3k9ac	0	0.412722	25762.3	7.66158	0.321084	-0.535406	0.23655
CpG	TE ~ H3k4me2 + H3k27me3 + H3k27ac	0	0.405575	25799.5	7.71061	0.410687	-0.533479	0.143138
CpG	TE ~ H3k4me2 + H3k27me3 + Cluster_3	0	0.401945	25833.6	7.69015	0.55239	-0.526245	-0.00551641
CpG	TE ~ H3k4me2 + H3k27me3 + Cluster_5	0	0.402605	25832.7	7.67289	0.552137	-0.525829	0.00584962
CpG	TE ~ H3k4me2 + H3k27me3 + Cluster_7	0	0.403298	25833.7	7.68422	0.551956	-0.525699	0.00297317
CpG	TE ~ H3k4me2 + H3k27me3 + Cluster_8	0	0.401631	25833.5	7.69405	0.552643	-0.526575	-0.00369864
CpG	TE ~ H3k4me2 + H3k27me3 + Cluster_9	0	0.402592	25831.4	7.70862	0.552583	-0.526439	-0.00755335
CpG	TE ~ H3k4me2 + H3k27me3 + Cluster_13	0	0.40166	25833.4	7.68196	0.552137	-0.526031	0.00484955
CpG	TE ~ H3k4me2 + H3k27me3 + Cluster_15	0	0.402072	25831.3	7.70528	0.552724	-0.525461	-0.0113374
CpG	TE ~ H3k4me2 + H3k27me3 + Cluster_16	0	0.401647	25833	7.68028	0.551987	-0.525703	0.00637187
CpG	TE ~ H3k4me2 + H3k27me3 + Cluster_20	0	0.401958	25833.9	7.68806	0.552192	-0.525976	-0.000422266
CpG	TE ~ H3k4me2 + H3k27me3 + Cluster_36	0	0.402226	25833.5	7.68422	0.552329	-0.526086	0.00659804
CpG	TE ~ H3k4me2 + H3k27me3 + Cluster_38	0	0.400531	25833.7	7.68596	0.552183	-0.525971	0.00618609
CpG	TE ~ H3k4me2 + H3k27me3 + Cluster_43	0	0.402356	25830.2	7.67714	0.552627	-0.525779	0.0212809
CpG	TE ~ H3k4me2 + H3k27me3 + Cluster_45	0	0.401967	25833.2	7.68576	0.551934	-0.525764	0.0140439
CpG	TE ~ H3k4me2 + H3k27me3 + Cluster_47	0	0.401839	25833.8	7.68907	0.552137	-0.52593	-0.00139859
CpG	TE ~ H3k4me2 + H3k27me3 + Cluster_49	0	0.40134	25833.1	7.68316	0.552	-0.526	0.00941454
CpG	TE ~ H3k4me2 + H3k27me3 + Cluster_51	0	0.403007	25832.5	7.69532	0.552677	-0.526455	-0.00913782
CpG	TE ~ H3k4me2 + H3k27me3 + Cluster_52	0	0.401814	25833.7	7.68581	0.552276	-0.526104	0.00737998
CpG	TE ~ H3k4me2 + H3k27me3 + Cluster_57	0	0.401236	25833.9	7.68749	0.552158	-0.525946	0.000153948
CpG	TE ~ H3k4me2 + H3k27me3 + Cluster_67	0	0.401824	25833.7	7.6858	0.552047	-0.525747	0.00343368
CpG	TE ~ H3k4me2 + H3k27me3 + Cluster_70	0	0.401838	25829.8	7.67009	0.551348	-0.525322	0.0127101
CpG	TE ~ H3k4me2 + H3k27me3 + Cluster_73	0	0.40269	25832.1	7.71554	0.551862	-0.525956	-0.00515874
CpG	TE ~ H3k4me2 + H3k27me3 + Cluster_74	0	0.402233	25833.6	7.68133	0.552477	-0.525951	0.00265698
CpG	TE ~ H3k4me2 + H3k27me3 + Cluster_75	0	0.402098	25832.7	7.68331	0.551994	-0.525876	0.0149155
CpG	TE ~ H3k4me2 + H3k27me3 + Cluster_78	0	0.402152	25830.7	7.67835	0.551405	-0.525693	0.0176283
CpG	TE ~ H3k4me2 + H3k27me3 + Cluster_86	0	0.401525	25833.2	7.69532	0.552056	-0.525979	-0.00564241
CpG	TE ~ H3k4me2 + H3k27me3 + Cluster_87	0	0.403193	25833.1	7.68419	0.551847	-0.525409	0.0103896
CpG	TE ~ H3k4me2 + H3k27me3 + Cluster_91	0	0.40258	25833.8	7.68846	0.552168	-0.526007	-0.00394262
CpG	TE ~ H3k4me2 + H3k27me3 + Cluster_94	0	0.403195	25832.7	7.69384	0.552085	-0.525804	-0.0112469
CpG	TE ~ H3k4me2 + H3k27me3 + Cluster_102	0	0.403169	25833.4	7.68346	0.552106	-0.526205	0.0101515
CpG	TE ~ H3k4me2 + H3k27me3 + Cluster_111	0	0.403739	25832.3	7.68216	0.551855	-0.525731	0.01765
CpG	TE ~ H3k4me2 + H3k27me3 + Cluster_120	0	0.4038	25827.4	7.67385	0.55219	-0.526063	0.0288974
CpG	TE ~ H3k4me2 + H3k27me3 + Cluster_122	0	0.402352	25832.5	7.69272	0.552433	-0.526223	-0.0175865
CpG	TE ~ H3k4me2 + H3k27me3 + Cluster_124	0	0.401504	25832.4	7.72006	0.552048	-0.526255	-0.00441365
CpG	TE ~ H3k4me2 + H3k27me3 + Cluster_128	0	0.402218	25833.9	7.68781	0.552183	-0.52598	-0.000401285
CpG	TE ~ H3k4me2 + H3k27me3 + Cluster_129	0	0.402087	25833.4	7.69109	0.551692	-0.525667	-0.0132494
CpG	TE ~ H3k4me2 + H3k27me3 + Cluster_133	0	0.403429	25833.2	7.70602	0.552505	-0.526516	-0.00304344
CpG	TE ~ H3k4me2 + H3k27me3 + Cluster_134	0	0.403177	25829.7	7.69966	0.553965	-0.52767	-0.0146323
CpG	TE ~ H3k4me2 + H3k27me3 + Cluster_135	0	0.401638	25833.9	7.68794	0.552211	-0.52601	-0.000866695
CpG	TE ~ H3k4me2 + H3k27me3 + Cluster_138	0	0.401928	25833.8	7.68963	0.55242	-0.526245	-0.00183951
CpG	TE ~ H3k4me2 + H3k27me3 + Cluster_139	0	0.402253	25831.4	7.70526	0.551401	-0.525305	-0.00983071
CpG	TE ~ H3k4me2 + H3k27me3 + Cluster_150	0	0.402839	25832.4	7.68559	0.551832	-0.525478	0.0315564
CpG	TE ~ H3k4me2 + H3k27me3 + Cluster_154	0	0.402183	25833.6	7.68852	0.552265	-0.526032	-0.0175508
CpG	TE ~ H3k4me2 + H3k27me3 + Cluster_159	0	0.408443	25796.2	7.71982	0.54821	-0.522894	-0.092218
CpG	TE ~ H3k4me2 + H3k27me3 + Cluster_160	0	0.402024	25833.1	7.70134	0.552015	-0.526281	-0.00412115
CpG	TE ~ H3k4me2 + H3k27me3 + Cluster_162	0	0.403398	25832.7	7.68517	0.552188	-0.525801	0.0266859
CpG	TE ~ H3k4me2 + H3k27me3 + Cluster_163	0	0.401173	25833.4	7.68294	0.552509	-0.526187	0.00715979
CpG	TE ~ H3k4me2 + H3k27me3 + TpA	0	0.405602	25814.5	7.45113	0.544048	-0.51682	0.00308519
CpG	TE ~ H3k4me2 + H3k9me1 + Cluster_152	0	0.379113	25986.6	7.60786	0.651161	-0.670776	-0.0101455
CpG	TE ~ H3k27me3 + Pol2b + H3k9ac	0	0.415351	25756.4	7.82838	-0.27593	-0.528339	0.824911
CpG	TE ~ H3k27me3 + H3k9ac + H3k27ac	0	0.399253	25843.5	7.80566	-0.488092	0.432288	0.0629698
CpG	TE ~ H3k27me3 + H3k9ac + Cluster_4	0	0.398245	25859.7	7.80289	-0.483664	0.491696	-0.00349882
CpG	TE ~ H3k27me3 + H3k9ac + Cluster_23	0	0.397408	25858.2	7.80771	-0.48335	0.491486	-0.0131349
CpG	TE ~ H3k27me3 + H3k9ac + Cluster_31	0	0.397572	25858.8	7.806	-0.483996	0.491831	-0.00990247
CpG	TE ~ H3k27me3 + H3k9ac + Cluster_33	0	0.397837	25859.8	7.79711	-0.483516	0.491521	0.00305139
CpG	TE ~ H3k27me3 + H3k9ac + Cluster_34	0	0.396986	25859.9	7.80015	-0.483554	0.491594	-0.000990948
CpG	TE ~ H3k27me3 + H3k9ac + Cluster_45	0	0.39838	25859.6	7.7976	-0.48341	0.491423	0.0108953
CpG	TE ~ H3k27me3 + H3k9ac + Cluster_47	0	0.3982	25858.5	7.80719	-0.483753	0.49182	-0.00968278
CpG	TE ~ H3k27me3 + H3k9ac + Cluster_48	0	0.396636	25859.9	7.80096	-0.483669	0.491729	-0.000867589
CpG	TE ~ H3k27me3 + H3k9ac + Cluster_54	0	0.397167	25857.4	7.80422	-0.484235	0.492346	-0.0202558
CpG	TE ~ H3k27me3 + H3k9ac + Cluster_60	0	0.398129	25858.4	7.79148	-0.483762	0.491595	0.0118824
CpG	TE ~ H3k27me3 + H3k9ac + Cluster_73	0	0.397427	25859.9	7.80285	-0.483521	0.491515	-0.000664571
CpG	TE ~ H3k27me3 + H3k9ac + Cluster_91	0	0.398144	25859.7	7.80052	-0.483735	0.491682	-0.00876039
CpG	TE ~ H3k27me3 + H3k9ac + Cluster_97	0	0.395803	25859.9	7.79919	-0.483611	0.491654	-0.000384883
CpG	TE ~ H3k27me3 + H3k9ac + Cluster_105	0	0.397422	25858.9	7.80685	-0.483601	0.491484	-0.00798806
CpG	TE ~ H3k27me3 + H3k9ac + Cluster_110	0	0.395969	25859.9	7.79792	-0.483588	0.491638	0.0025375
CpG	TE ~ H3k27me3 + H3k9ac + Cluster_111	0	0.397913	25859.5	7.79637	-0.48333	0.491311	0.00966891
CpG	TE ~ H3k27me3 + H3k9ac + Cluster_113	0	0.397985	25859.8	7.80108	-0.483609	0.491608	-0.00872431
CpG	TE ~ H3k27me3 + H3k9ac + Cluster_114	0	0.397253	25859.7	7.80083	-0.483728	0.491728	-0.00628905
CpG	TE ~ H3k27me3 + H3k9ac + Cluster_123	0	0.397576	25859.9	7.79928	-0.483586	0.491629	-0.000648653
CpG	TE ~ H3k27me3 + H3k9ac + Cluster_139	0	0.398362	25859	7.81049	-0.483006	0.490971	-0.00616503
CpG	TE ~ H3k27me3 + H3k9ac + Cluster_141	0	0.397107	25859.9	7.79569	-0.483774	0.491854	0.00165851
CpG	TE ~ H3k27me3 + H3k9ac + Cluster_144	0	0.396154	25859.7	7.79619	-0.483506	0.491782	0.0041912
CpG	TE ~ H3k27me3 + H3k9ac + Cluster_153	0	0.397973	25859.8	7.79817	-0.483621	0.491648	0.00895017
CpG	TE ~ H3k27me3 + H3k9ac + Cluster_154	0	0.398467	25859.6	7.79986	-0.483665	0.491733	-0.0181115
CpG	TE ~ H3k27me3 + H3k9ac + Cluster_156	0	0.396086	25859.8	7.7973	-0.483671	0.49168	0.00523269
CpG	TE ~ H3k27me3 + H3k27ac + Cluster_24	0	0.384967	25932.4	7.95801	-0.478785	0.473253	0.00137105
CpG	TE ~ H3k27me3 + H3k27ac + Cluster_46	0	0.384971	25929.6	7.9631	-0.479326	0.47338	-0.0483268
CpG	TE ~ H3k27me3 + H3k27ac + Cluster_60	0	0.385391	25931.1	7.95171	-0.479035	0.473306	0.0112412
CpG	TE ~ H3k27me3 + H3k27ac + Cluster_76	0	0.385696	25930.8	7.95589	-0.478489	0.473246	0.0289149
CpG	TE ~ H3k27me3 + H3k27ac + Cluster_122	0	0.386029	25931.1	7.96369	-0.479142	0.473603	-0.0168747
CpG	TE ~ Pol2b + H3k9ac + Cluster_2	0	0.395355	25900.2	8.0858	-0.959695	1.0158	0.000782579
CpG	TE ~ Pol2b + H3k9ac + Cluster_8	0	0.395241	25899.4	8.07682	-0.959675	1.01586	0.00550632
CpG	TE ~ Pol2b + H3k9ac + Cluster_9	0	0.394289	25898.9	8.10403	-0.960252	1.0163	-0.00556962
CpG	TE ~ Pol2b + H3k9ac + Cluster_14	0	0.395478	25899.7	8.09267	-0.961002	1.01718	-0.00575737
CpG	TE ~ Pol2b + H3k9ac + Cluster_32	0	0.394479	25900.2	8.08994	-0.960099	1.01627	-0.0018438
CpG	TE ~ Pol2b + H3k9ac + Cluster_47	0	0.394818	25899.1	8.0956	-0.959911	1.01606	-0.00856314
CpG	TE ~ Pol2b + H3k9ac + Cluster_53	0	0.395564	25898.9	8.09361	-0.96107	1.01714	-0.0115308
CpG	TE ~ Pol2b + H3k9ac + Cluster_63	0	0.395553	25896.2	8.08205	-0.959607	1.01558	0.0400296
CpG	TE ~ Pol2b + H3k9ac + Cluster_64	0	0.394502	25899.1	8.0827	-0.959135	1.01521	0.0111568
CpG	TE ~ Pol2b + H3k9ac + Cluster_67	0	0.394963	25900	8.09025	-0.960829	1.01683	-0.00413815
CpG	TE ~ Pol2b + H3k9ac + Cluster_74	0	0.394866	25899.1	8.07346	-0.960354	1.0172	0.00580699
CpG	TE ~ Pol2b + H3k9ac + Cluster_86	0	0.395732	25900.1	8.08413	-0.960298	1.01648	0.00265727
CpG	TE ~ Pol2b + H3k9ac + Cluster_92	0	0.395354	25896.2	8.07598	-0.958052	1.01434	0.0198649
CpG	TE ~ Pol2b + H3k9ac + Cluster_97	0	0.395488	25900	8.08575	-0.959951	1.01607	0.00548893
CpG	TE ~ Pol2b + H3k9ac + Cluster_99	0	0.395138	25899.7	8.0864	-0.959486	1.01559	0.0178255
CpG	TE ~ Pol2b + H3k9ac + Cluster_114	0	0.395115	25900.2	8.08889	-0.960002	1.01609	-0.00268282
CpG	TE ~ Pol2b + H3k9ac + Cluster_116	0	0.395236	25900.2	8.08809	-0.959968	1.01606	-0.000725198
CpG	TE ~ Pol2b + H3k9ac + Cluster_121	0	0.395454	25899.8	8.08571	-0.959751	1.01576	0.00924921
CpG	TE ~ Pol2b + H3k9ac + Cluster_128	0	0.394627	25900.1	8.08691	-0.959772	1.01596	0.00562526
CpG	TE ~ Pol2b + H3k9ac + Cluster_141	0	0.39468	25900.2	8.08726	-0.960023	1.01613	0.000410638
CpG	TE ~ Pol2b + H3k9ac + Cluster_142	0	0.393654	25900.2	8.09336	-0.959714	1.01573	-0.00119341
CpG	TE ~ Pol2b + H3k9ac + Cluster_157	0	0.394932	25899.7	8.09373	-0.959559	1.01557	-0.00581384
CpG	TE ~ Pol2b + H3k9ac + Cluster_160	0	0.394917	25900.1	8.09343	-0.960035	1.01595	-0.00156022
CpG	TE ~ Pol2b + H3k9ac + GC	0	0.394756	25896.2	8.41766	-0.950902	1.00731	-0.61477
nonCpG	TE ~ H4k20me1 + H3k4me3 + H3k4me2	5.54046e-13	0.242124	23278.8	7.69276	-0.431507	0.0851918	0.424521
nonCpG	TE ~ H4k20me1 + H3k4me3 + H3k4me1	1.5666e-11	0.214097	23399.5	7.6779	-0.414104	0.322613	0.19487
nonCpG	TE ~ H4k20me1 + H3k4me3 + Ctcf	3.22757e-08	0.200664	23432.6	7.65632	-0.315539	0.39584	0.0246224
nonCpG	TE ~ H4k20me1 + H3k4me3 + Control	1.0658e-10	0.22924	23380.2	7.35252	-0.183818	0.578895	-0.34738
nonCpG	TE ~ H4k20me1 + H3k4me3 + H3k9ac	2.90361e-10	0.214147	23425.8	7.57074	-0.403222	0.215101	0.276669
nonCpG	TE ~ H4k20me1 + H3k4me3 + Cluster_1	1.63867e-08	0.201277	23457.3	7.66123	-0.297344	0.402752	-0.00725221
nonCpG	TE ~ H4k20me1 + H3k4me3 + Cluster_3	1.39525e-09	0.201737	23457.2	7.64611	-0.294557	0.399641	0.0302573
nonCpG	TE ~ H4k20me1 + H3k4me3 + Cluster_4	3.844e-08	0.201301	23457.2	7.66535	-0.296562	0.402102	-0.00665489
nonCpG	TE ~ H4k20me1 + H3k4me3 + Cluster_6	1.13297e-09	0.20137	23456.7	7.62863	-0.294667	0.399545	0.00777413
nonCpG	TE ~ H4k20me1 + H3k4me3 + Cluster_7	8.42091e-10	0.203508	23452.6	7.67051	-0.298543	0.403799	-0.0286326
nonCpG	TE ~ H4k20me1 + H3k4me3 + Cluster_13	1.04632e-08	0.200044	23457.2	7.64101	-0.296752	0.402402	0.00857952
nonCpG	TE ~ H4k20me1 + H3k4me3 + Cluster_14	9.25171e-09	0.197933	23458	7.64663	-0.296549	0.401864	0.00213209
nonCpG	TE ~ H4k20me1 + H3k4me3 + Cluster_15	9.63357e-06	0.197109	23457.8	7.65886	-0.296224	0.40191	-0.00361125
nonCpG	TE ~ H4k20me1 + H3k4me3 + Cluster_16	8.27913e-10	0.203475	23453.8	7.63934	-0.295077	0.399839	0.04101
nonCpG	TE ~ H4k20me1 + H3k4me3 + Cluster_23	8.57349e-08	0.199757	23457.2	7.64053	-0.297447	0.402783	0.0084066
nonCpG	TE ~ H4k20me1 + H3k4me3 + Cluster_26	3.98875e-06	0.201461	23456.2	7.64326	-0.29687	0.402004	0.0228553
nonCpG	TE ~ H4k20me1 + H3k4me3 + Cluster_29	1.35749e-07	0.201087	23457.9	7.65619	-0.29648	0.401977	-0.00291641
nonCpG	TE ~ H4k20me1 + H3k4me3 + Cluster_31	1.04509e-08	0.199581	23457.7	7.65539	-0.296544	0.401934	-0.00730266
nonCpG	TE ~ H4k20me1 + H3k4me3 + Cluster_35	2.80428e-09	0.199281	23456.8	7.63826	-0.297577	0.402971	0.0126052
nonCpG	TE ~ H4k20me1 + H3k4me3 + Cluster_38	1.11925e-06	0.206279	23442.2	7.61702	-0.29465	0.400449	0.0441799
nonCpG	TE ~ H4k20me1 + H3k4me3 + Cluster_42	6.11362e-07	0.200086	23458	7.65281	-0.296828	0.402251	-0.00207978
nonCpG	TE ~ H4k20me1 + H3k4me3 + Cluster_48	7.63677e-08	0.199065	23456	7.61142	-0.296882	0.401605	0.00748027
nonCpG	TE ~ H4k20me1 + H3k4me3 + Cluster_49	5.49351e-07	0.200302	23457.2	7.65603	-0.296889	0.401824	-0.013479
nonCpG	TE ~ H4k20me1 + H3k4me3 + Cluster_50	5.71179e-07	0.196689	23458	7.65005	-0.296653	0.402065	0.00111162
nonCpG	TE ~ H4k20me1 + H3k4me3 + Cluster_54	6.46226e-08	0.198741	23455.5	7.6386	-0.296658	0.401997	0.019335
nonCpG	TE ~ H4k20me1 + H3k4me3 + Cluster_56	7.42111e-09	0.198504	23457.7	7.64235	-0.296039	0.401312	0.00523974
nonCpG	TE ~ H4k20me1 + H3k4me3 + Cluster_61	5.51804e-09	0.200581	23456.6	7.63876	-0.297294	0.402617	0.0115343
nonCpG	TE ~ H4k20me1 + H3k4me3 + Cluster_62	8.64907e-07	0.201614	23452.5	7.62789	-0.296492	0.401775	0.0233453
nonCpG	TE ~ H4k20me1 + H3k4me3 + Cluster_68	1.18604e-07	0.200565	23457.4	7.65592	-0.297432	0.402997	-0.0145765
nonCpG	TE ~ H4k20me1 + H3k4me3 + Cluster_70	1.36162e-07	0.199068	23457.8	7.64314	-0.296354	0.401656	0.00322632
nonCpG	TE ~ H4k20me1 + H3k4me3 + Cluster_75	4.01981e-08	0.199532	23457.5	7.65682	-0.297155	0.402753	-0.00903161
nonCpG	TE ~ H4k20me1 + H3k4me3 + Cluster_79	1.3296e-09	0.202676	23455.3	7.63516	-0.296779	0.402324	0.0192683
nonCpG	TE ~ H4k20me1 + H3k4me3 + Cluster_88	1.49519e-09	0.201863	23456.5	7.64206	-0.296387	0.401418	0.0219534
nonCpG	TE ~ H4k20me1 + H3k4me3 + Cluster_91	3.46344e-07	0.200897	23458	7.64969	-0.296843	0.402256	0.00505383
nonCpG	TE ~ H4k20me1 + H3k4me3 + Cluster_93	1.76347e-08	0.199725	23455.8	7.6657	-0.29624	0.402444	-0.0165502
nonCpG	TE ~ H4k20me1 + H3k4me3 + Cluster_97	2.02856e-09	0.203584	23451.7	7.62823	-0.297091	0.401601	0.0275224
nonCpG	TE ~ H4k20me1 + H3k4me3 + Cluster_98	6.90637e-07	0.197702	23458	7.65077	-0.296667	0.402072	-0.000167864
nonCpG	TE ~ H4k20me1 + H3k4me3 + Cluster_100	4.49394e-09	0.199963	23458	7.65164	-0.296605	0.402038	-0.000924729
nonCpG	TE ~ H4k20me1 + H3k4me3 + Cluster_101	1.35502e-09	0.199969	23457.9	7.64737	-0.296305	0.401688	0.00421887
nonCpG	TE ~ H4k20me1 + H3k4me3 + Cluster_106	1.22448e-07	0.199347	23458	7.64878	-0.296385	0.401759	0.00240474
nonCpG	TE ~ H4k20me1 + H3k4me3 + Cluster_110	2.42608e-07	0.198657	23457.9	7.65596	-0.297161	0.402617	-0.00554992
nonCpG	TE ~ H4k20me1 + H3k4me3 + Cluster_111	1.03028e-05	0.200867	23457.5	7.64223	-0.296741	0.402083	0.00831278
nonCpG	TE ~ H4k20me1 + H3k4me3 + Cluster_114	5.63321e-07	0.197775	23457	7.64501	-0.296694	0.402211	0.0167728
nonCpG	TE ~ H4k20me1 + H3k4me3 + Cluster_126	5.25523e-10	0.201495	23457.5	7.65878	-0.296641	0.402465	-0.00751689
nonCpG	TE ~ H4k20me1 + H3k4me3 + Cluster_130	9.22372e-09	0.200302	23458	7.65044	-0.296665	0.402073	0.000372339
nonCpG	TE ~ H4k20me1 + H3k4me3 + Cluster_132	7.93663e-08	0.200377	23457.9	7.65277	-0.296695	0.402041	-0.00784786
nonCpG	TE ~ H4k20me1 + H3k4me3 + Cluster_138	5.59011e-08	0.198284	23457.7	7.64435	-0.296631	0.401813	0.00575915
nonCpG	TE ~ H4k20me1 + H3k4me3 + Cluster_141	3.06201e-08	0.200556	23458	7.64924	-0.296379	0.401798	0.00290875
nonCpG	TE ~ H4k20me1 + H3k4me3 + Cluster_142	9.60919e-10	0.199855	23458	7.65137	-0.296711	0.402112	-0.000369182
nonCpG	TE ~ H4k20me1 + H3k4me3 + Cluster_148	3.25854e-07	0.197475	23457	7.65517	-0.296809	0.402315	-0.0280228
nonCpG	TE ~ H4k20me1 + H3k4me3 + Cluster_151	3.21596e-06	0.199982	23455.5	7.64174	-0.296506	0.402437	0.0252699
nonCpG	TE ~ H4k20me1 + H3k4me3 + Cluster_152	2.81631e-09	0.200407	23458	7.65326	-0.296706	0.402139	-0.00130677
nonCpG	TE ~ H4k20me1 + H3k4me3 + Cluster_153	1.78522e-08	0.200627	23457.8	7.64976	-0.296537	0.402027	0.022501
nonCpG	TE ~ H4k20me1 + H3k4me3 + Cluster_156	3.87157e-08	0.196991	23457.6	7.64664	-0.296393	0.402101	0.0100701
nonCpG	TE ~ H4k20me1 + H3k4me3 + Cluster_157	1.00305e-08	0.198637	23458	7.65188	-0.296577	0.401898	-0.00278545
nonCpG	TE ~ H4k20me1 + H3k4me3 + Cluster_160	2.71652e-10	0.200964	23458	7.65	-0.296643	0.402032	0.000676434
nonCpG	TE ~ H4k20me1 + H3k4me3 + Cluster_161	8.64417e-08	0.19989	23456.8	7.63917	-0.295923	0.400966	0.0120527
nonCpG	TE ~ H4k20me1 + H3k4me3 + Cluster_162	6.91354e-06	0.204303	23452	7.63899	-0.295745	0.400791	0.0565588
nonCpG	TE ~ H4k20me1 + H3k4me3 + GC	3.11692e-06	0.199721	23458	7.71408	-0.296727	0.402312	-0.144646
nonCpG	TE ~ H4k20me1 + H3k4me3 + CpG	4.72914e-09	0.201237	23458	7.6287	-0.296565	0.401847	0.000228489
nonCpG	TE ~ H4k20me1 + H3k4me2 + H3k27me3	1.55875e-14	0.25137	23280.3	7.56341	-0.158268	0.464946	-0.248582
nonCpG	TE ~ H4k20me1 + H3k4me2 + H3k4me1	6.23744e-10	0.241635	23286.5	7.66687	-0.429021	0.474455	0.0251657
nonCpG	TE ~ H4k20me1 + H3k4me2 + H3k9me1	6.63592e-09	0.243134	23304.8	7.63898	-0.328796	0.495892	-0.111127
nonCpG	TE ~ H4k20me1 + H3k4me2 + Ctcf	4.75216e-11	0.241809	23304	7.66073	-0.400043	0.490908	-0.0227001
nonCpG	TE ~ H4k20me1 + H3k4me2 + Control	1.3891e-10	0.242448	23277	7.60294	-0.384355	0.496419	-0.0555175
nonCpG	TE ~ H4k20me1 + H3k4me2 + Pol2b	1.47997e-12	0.24013	23328.3	7.65988	-0.446604	0.470729	0.0438666
nonCpG	TE ~ H4k20me1 + H3k4me2 + H3k36me3	4.87994e-09	0.24588	23298.4	7.72775	-0.570423	0.465242	0.175676
nonCpG	TE ~ H4k20me1 + H3k4me2 + H3k9ac	7.18047e-11	0.246593	23292.7	7.63975	-0.472364	0.395152	0.147024
nonCpG	TE ~ H4k20me1 + H3k4me2 + H3k27ac	3.13602e-11	0.245555	23239.5	7.66275	-0.475053	0.378695	0.162347
nonCpG	TE ~ H4k20me1 + H3k4me2 + Cluster_1	1.66499e-11	0.240948	23330.2	7.68369	-0.420342	0.488822	-0.0128258
nonCpG	TE ~ H4k20me1 + H3k4me2 + Cluster_2	4.71714e-10	0.241175	23332.5	7.66679	-0.417653	0.486129	-0.00230045
nonCpG	TE ~ H4k20me1 + H3k4me2 + Cluster_3	1.55886e-11	0.243762	23332.4	7.66227	-0.416286	0.484744	0.0110756
nonCpG	TE ~ H4k20me1 + H3k4me2 + Cluster_4	4.44042e-10	0.240762	23332.5	7.66756	-0.417054	0.485573	-0.00170977
nonCpG	TE ~ H4k20me1 + H3k4me2 + Cluster_5	7.60281e-13	0.242541	23332.5	7.66224	-0.417191	0.485663	0.00101771
nonCpG	TE ~ H4k20me1 + H3k4me2 + Cluster_6	5.0707e-12	0.241372	23332.5	7.66066	-0.416768	0.485213	0.00112098
nonCpG	TE ~ H4k20me1 + H3k4me2 + Cluster_8	9.28915e-12	0.241203	23332.4	7.6673	-0.417933	0.486511	-0.00547883
nonCpG	TE ~ H4k20me1 + H3k4me2 + Cluster_9	9.25838e-09	0.242219	23328.3	7.7016	-0.417861	0.486889	-0.0126868
nonCpG	TE ~ H4k20me1 + H3k4me2 + Cluster_10	1.50864e-11	0.239591	23331.7	7.65069	-0.41726	0.485446	0.00732586
nonCpG	TE ~ H4k20me1 + H3k4me2 + Cluster_11	7.73603e-13	0.24189	23332.5	7.66229	-0.417198	0.48569	0.000794408
nonCpG	TE ~ H4k20me1 + H3k4me2 + Cluster_12	5.56574e-11	0.241152	23331.1	7.68383	-0.419188	0.487516	-0.00861383
nonCpG	TE ~ H4k20me1 + H3k4me2 + Cluster_13	9.22263e-10	0.240774	23331.9	7.65517	-0.416999	0.485665	0.00747814
nonCpG	TE ~ H4k20me1 + H3k4me2 + Cluster_14	6.30104e-11	0.240694	23332.3	7.65754	-0.417291	0.485674	0.00344061
nonCpG	TE ~ H4k20me1 + H3k4me2 + Cluster_15	6.3662e-12	0.241485	23332.2	7.67471	-0.416908	0.485791	-0.00468936
nonCpG	TE ~ H4k20me1 + H3k4me2 + Cluster_16	1.97581e-10	0.241782	23329.8	7.65464	-0.41504	0.483203	0.0326182
nonCpG	TE ~ H4k20me1 + H3k4me2 + Cluster_17	1.30846e-12	0.241358	23328.8	7.6398	-0.419512	0.488166	0.0143687
nonCpG	TE ~ H4k20me1 + H3k4me2 + Cluster_18	8.84386e-12	0.242565	23332.4	7.66054	-0.417178	0.48565	0.00343379
nonCpG	TE ~ H4k20me1 + H3k4me2 + Cluster_19	4.26108e-12	0.243302	23332.5	7.66665	-0.417473	0.485876	-0.00219203
nonCpG	TE ~ H4k20me1 + H3k4me2 + Cluster_20	4.90274e-13	0.242673	23331.5	7.64935	-0.418044	0.486562	0.00739759
nonCpG	TE ~ H4k20me1 + H3k4me2 + Cluster_21	2.38076e-13	0.240406	23331.8	7.67199	-0.415865	0.484491	-0.0082368
nonCpG	TE ~ H4k20me1 + H3k4me2 + Cluster_22	1.21751e-10	0.241897	23332.2	7.67413	-0.417138	0.485465	-0.00372591
nonCpG	TE ~ H4k20me1 + H3k4me2 + Cluster_23	1.16778e-10	0.242048	23331.8	7.65436	-0.417632	0.485993	0.00764752
nonCpG	TE ~ H4k20me1 + H3k4me2 + Cluster_24	1.37695e-08	0.24316	23327.6	7.6505	-0.41354	0.482075	0.0441499
nonCpG	TE ~ H4k20me1 + H3k4me2 + Cluster_25	1.65961e-12	0.241814	23332.5	7.66644	-0.41744	0.48576	-0.00288851
nonCpG	TE ~ H4k20me1 + H3k4me2 + Cluster_26	1.22609e-12	0.243688	23329.5	7.65502	-0.418347	0.48656	0.029636
nonCpG	TE ~ H4k20me1 + H3k4me2 + Cluster_27	2.45137e-13	0.242381	23328	7.67791	-0.420203	0.489379	-0.0462431
nonCpG	TE ~ H4k20me1 + H3k4me2 + Cluster_28	1.34168e-10	0.240617	23331.6	7.65801	-0.415261	0.483893	0.0183448
nonCpG	TE ~ H4k20me1 + H3k4me2 + Cluster_29	8.16236e-14	0.240833	23332.6	7.66448	-0.417243	0.485747	-0.000283431
nonCpG	TE ~ H4k20me1 + H3k4me2 + Cluster_30	1.27758e-11	0.239577	23331.2	7.66832	-0.41676	0.485221	-0.0249436
nonCpG	TE ~ H4k20me1 + H3k4me2 + Cluster_31	1.79314e-12	0.240898	23332.3	7.66803	-0.417129	0.485618	-0.00639145
nonCpG	TE ~ H4k20me1 + H3k4me2 + Cluster_32	1.98264e-12	0.241637	23332.3	7.66037	-0.415804	0.48428	0.00962126
nonCpG	TE ~ H4k20me1 + H3k4me2 + Cluster_33	1.60554e-09	0.240749	23332.1	7.65616	-0.417566	0.485897	0.00577949
nonCpG	TE ~ H4k20me1 + H3k4me2 + Cluster_34	4.61477e-10	0.242681	23332.4	7.66693	-0.417497	0.485934	-0.00476968
nonCpG	TE ~ H4k20me1 + H3k4me2 + Cluster_35	7.02283e-13	0.242211	23332.5	7.66212	-0.417167	0.48564	0.00167419
nonCpG	TE ~ H4k20me1 + H3k4me2 + Cluster_36	6.29674e-13	0.241209	23332.4	7.66172	-0.416721	0.485325	0.00886579
nonCpG	TE ~ H4k20me1 + H3k4me2 + Cluster_37	3.68328e-13	0.241524	23331.5	7.66033	-0.417719	0.486183	0.0219249
nonCpG	TE ~ H4k20me1 + H3k4me2 + Cluster_39	1.15588e-11	0.239819	23331.4	7.67226	-0.416966	0.485447	-0.0140971
nonCpG	TE ~ H4k20me1 + H3k4me2 + Cluster_40	8.44717e-10	0.241894	23332.5	7.66911	-0.418166	0.486645	-0.0018402
nonCpG	TE ~ H4k20me1 + H3k4me2 + Cluster_41	8.92645e-11	0.24077	23332.4	7.66205	-0.417089	0.485674	0.00523123
nonCpG	TE ~ H4k20me1 + H3k4me2 + Cluster_42	3.01581e-13	0.242403	23331.4	7.6759	-0.419504	0.488058	-0.0110187
nonCpG	TE ~ H4k20me1 + H3k4me2 + Cluster_43	1.9678e-10	0.240522	23331.6	7.65578	-0.4165	0.485391	0.0114311
nonCpG	TE ~ H4k20me1 + H3k4me2 + Cluster_44	5.90017e-13	0.241108	23331.3	7.66707	-0.418321	0.486291	-0.0340317
nonCpG	TE ~ H4k20me1 + H3k4me2 + Cluster_45	1.46657e-10	0.241646	23327.5	7.65224	-0.418531	0.486975	0.0367027
nonCpG	TE ~ H4k20me1 + H3k4me2 + Cluster_46	3.43725e-14	0.239404	23332.6	7.6637	-0.417262	0.485769	0.00151365
nonCpG	TE ~ H4k20me1 + H3k4me2 + Cluster_47	1.61004e-10	0.239029	23332	7.67441	-0.416063	0.48485	-0.00559707
nonCpG	TE ~ H4k20me1 + H3k4me2 + Cluster_48	1.19456e-12	0.243486	23327.6	7.60469	-0.419904	0.487459	0.0115967
nonCpG	TE ~ H4k20me1 + H3k4me2 + Cluster_49	2.44191e-12	0.241348	23331.4	7.67027	-0.41764	0.485608	-0.0158261
nonCpG	TE ~ H4k20me1 + H3k4me2 + Cluster_50	7.94113e-08	0.241684	23332.5	7.6618	-0.417343	0.485863	0.00369878
nonCpG	TE ~ H4k20me1 + H3k4me2 + Cluster_51	7.72298e-12	0.242458	23332.4	7.659	-0.416577	0.485059	0.00447655
nonCpG	TE ~ H4k20me1 + H3k4me2 + Cluster_52	5.93703e-13	0.241856	23332.3	7.66728	-0.41652	0.485233	-0.00660755
nonCpG	TE ~ H4k20me1 + H3k4me2 + Cluster_53	1.70515e-11	0.241674	23331.4	7.65164	-0.419321	0.487586	0.00853186
nonCpG	TE ~ H4k20me1 + H3k4me2 + Cluster_54	1.18128e-13	0.242687	23328.3	7.64949	-0.418637	0.487109	0.0246555
nonCpG	TE ~ H4k20me1 + H3k4me2 + Cluster_55	3.78771e-10	0.239492	23332.6	7.66427	-0.417298	0.485801	-0.000326042
nonCpG	TE ~ H4k20me1 + H3k4me2 + Cluster_56	5.95239e-11	0.240608	23332.1	7.67423	-0.419401	0.488015	-0.00588593
nonCpG	TE ~ H4k20me1 + H3k4me2 + Cluster_57	6.71818e-13	0.241248	23332.5	7.66303	-0.416888	0.485367	0.00372207
nonCpG	TE ~ H4k20me1 + H3k4me2 + Cluster_58	3.63114e-10	0.242382	23328.7	7.64789	-0.417813	0.485956	0.0232476
nonCpG	TE ~ H4k20me1 + H3k4me2 + Cluster_59	6.64118e-12	0.244592	23326.2	7.64276	-0.420177	0.488191	0.0276928
nonCpG	TE ~ H4k20me1 + H3k4me2 + Cluster_60	1.92428e-12	0.241593	23332.4	7.65806	-0.417536	0.48591	0.00332639
nonCpG	TE ~ H4k20me1 + H3k4me2 + Cluster_61	4.93889e-12	0.242896	23330.3	7.64952	-0.418532	0.486911	0.014308
nonCpG	TE ~ H4k20me1 + H3k4me2 + Cluster_62	1.18527e-12	0.242983	23325.6	7.63978	-0.41835	0.486839	0.0258699
nonCpG	TE ~ H4k20me1 + H3k4me2 + Cluster_63	2.81521e-12	0.240068	23332.6	7.66377	-0.417273	0.485769	0.000799162
nonCpG	TE ~ H4k20me1 + H3k4me2 + Cluster_64	2.28888e-11	0.237025	23332.4	7.66846	-0.417051	0.485403	-0.00389736
nonCpG	TE ~ H4k20me1 + H3k4me2 + Cluster_66	1.31011e-12	0.241975	23328.6	7.68461	-0.417496	0.486073	-0.019437
nonCpG	TE ~ H4k20me1 + H3k4me2 + Cluster_67	2.1827e-12	0.240405	23332	7.65644	-0.416611	0.485066	0.00748136
nonCpG	TE ~ H4k20me1 + H3k4me2 + Cluster_68	1.24523e-13	0.240542	23331.2	7.67136	-0.418858	0.487463	-0.020333
nonCpG	TE ~ H4k20me1 + H3k4me2 + Cluster_71	6.2054e-11	0.240207	23332.3	7.66151	-0.416315	0.484791	0.0160378
nonCpG	TE ~ H4k20me1 + H3k4me2 + Cluster_73	2.11433e-09	0.241308	23332.5	7.66308	-0.417069	0.48556	0.000675611
nonCpG	TE ~ H4k20me1 + H3k4me2 + Cluster_74	2.49473e-11	0.243333	23328.1	7.6838	-0.418477	0.487079	-0.0233896
nonCpG	TE ~ H4k20me1 + H3k4me2 + Cluster_75	1.2226e-09	0.241223	23332.5	7.66465	-0.417257	0.485764	-0.00113374
nonCpG	TE ~ H4k20me1 + H3k4me2 + Cluster_76	1.031e-12	0.24015	23332.6	7.66419	-0.417284	0.485766	-0.000851357
nonCpG	TE ~ H4k20me1 + H3k4me2 + Cluster_77	5.36086e-11	0.240148	23331.1	7.6383	-0.417767	0.485748	0.00689438
nonCpG	TE ~ H4k20me1 + H3k4me2 + Cluster_78	2.34705e-10	0.241014	23332.3	7.66103	-0.416597	0.485083	0.00987064
nonCpG	TE ~ H4k20me1 + H3k4me2 + Cluster_79	2.92198e-10	0.236616	23332	7.6561	-0.416156	0.484664	0.00866343
nonCpG	TE ~ H4k20me1 + H3k4me2 + Cluster_80	5.52003e-13	0.242067	23332.2	7.65984	-0.417117	0.485562	0.00774487
nonCpG	TE ~ H4k20me1 + H3k4me2 + Cluster_81	4.82565e-12	0.245182	23322.9	7.63974	-0.419583	0.489315	0.0326008
nonCpG	TE ~ H4k20me1 + H3k4me2 + Cluster_82	1.33174e-10	0.240479	23332.1	7.66862	-0.416428	0.484976	-0.0145101
nonCpG	TE ~ H4k20me1 + H3k4me2 + Cluster_83	1.596e-10	0.23863	23332.2	7.65937	-0.416813	0.485148	0.0104528
nonCpG	TE ~ H4k20me1 + H3k4me2 + Cluster_84	1.78736e-10	0.242612	23330	7.63584	-0.418803	0.487271	0.00931499
nonCpG	TE ~ H4k20me1 + H3k4me2 + Cluster_85	1.07809e-10	0.241702	23324.3	7.64664	-0.419213	0.487705	0.0423419
nonCpG	TE ~ H4k20me1 + H3k4me2 + Cluster_86	1.33662e-12	0.241004	23332.5	7.6658	-0.417489	0.48596	-0.00485638
nonCpG	TE ~ H4k20me1 + H3k4me2 + Cluster_87	7.99183e-13	0.240909	23332.6	7.66406	-0.417299	0.485776	-0.000745646
nonCpG	TE ~ H4k20me1 + H3k4me2 + Cluster_88	9.57875e-11	0.241869	23329.3	7.65299	-0.418563	0.48661	0.0314412
nonCpG	TE ~ H4k20me1 + H3k4me2 + Cluster_89	1.28488e-12	0.24251	23331.4	7.67407	-0.415788	0.484386	-0.0115183
nonCpG	TE ~ H4k20me1 + H3k4me2 + Cluster_90	1.523e-11	0.24228	23332.5	7.66368	-0.417277	0.485774	0.00164272
nonCpG	TE ~ H4k20me1 + H3k4me2 + Cluster_91	3.54919e-09	0.239751	23332.3	7.66186	-0.417856	0.486336	0.0107205
nonCpG	TE ~ H4k20me1 + H3k4me2 + Cluster_92	1.87295e-12	0.242059	23332.5	7.66292	-0.417411	0.485865	0.00112189
nonCpG	TE ~ H4k20me1 + H3k4me2 + Cluster_93	2.36997e-09	0.238778	23331.1	7.67514	-0.416327	0.485386	-0.0129086
nonCpG	TE ~ H4k20me1 + H3k4me2 + Cluster_94	8.65286e-12	0.240322	23331.6	7.66919	-0.417268	0.485582	-0.0160507
nonCpG	TE ~ H4k20me1 + H3k4me2 + Cluster_95	2.10023e-10	0.242723	23330.1	7.67303	-0.416912	0.485461	-0.0263851
nonCpG	TE ~ H4k20me1 + H3k4me2 + Cluster_96	1.1612e-12	0.245503	23320.9	7.63048	-0.401953	0.472979	0.0486498
nonCpG	TE ~ H4k20me1 + H3k4me2 + Cluster_97	7.47197e-11	0.242044	23324.3	7.63968	-0.419306	0.486908	0.0311971
nonCpG	TE ~ H4k20me1 + H3k4me2 + Cluster_98	7.87965e-12	0.239861	23332.5	7.66305	-0.417267	0.485796	0.00371813
nonCpG	TE ~ H4k20me1 + H3k4me2 + Cluster_99	2.06477e-11	0.239815	23332.5	7.66361	-0.417283	0.485774	0.00266168
nonCpG	TE ~ H4k20me1 + H3k4me2 + Cluster_100	1.08855e-12	0.240314	23332.5	7.66232	-0.417442	0.485884	0.00168883
nonCpG	TE ~ H4k20me1 + H3k4me2 + Cluster_101	1.74438e-13	0.240959	23332.5	7.66141	-0.416988	0.485495	0.00326861
nonCpG	TE ~ H4k20me1 + H3k4me2 + Cluster_102	5.36361e-11	0.240002	23332	7.66897	-0.417008	0.485824	-0.0155938
nonCpG	TE ~ H4k20me1 + H3k4me2 + Cluster_103	1.26284e-10	0.241914	23332.1	7.67297	-0.418013	0.486557	-0.0058288
nonCpG	TE ~ H4k20me1 + H3k4me2 + Cluster_104	4.55904e-11	0.241166	23332.4	7.66424	-0.417464	0.485948	-0.0606927
nonCpG	TE ~ H4k20me1 + H3k4me2 + Cluster_105	4.70781e-10	0.241196	23331.9	7.67147	-0.41763	0.486097	-0.00827767
nonCpG	TE ~ H4k20me1 + H3k4me2 + Cluster_106	8.28226e-14	0.242378	23332.5	7.66199	-0.417068	0.485562	0.00257493
nonCpG	TE ~ H4k20me1 + H3k4me2 + Cluster_107	2.22293e-12	0.241575	23330.1	7.6412	-0.419172	0.487578	0.0111937
nonCpG	TE ~ H4k20me1 + H3k4me2 + Cluster_108	2.65312e-12	0.240975	23332.5	7.6659	-0.417131	0.485647	-0.00540672
nonCpG	TE ~ H4k20me1 + H3k4me2 + Cluster_109	8.46532e-12	0.239852	23332.5	7.66195	-0.417399	0.485842	0.0030063
nonCpG	TE ~ H4k20me1 + H3k4me2 + Cluster_110	1.57785e-13	0.242119	23332.5	7.66054	-0.417372	0.485885	0.00403476
nonCpG	TE ~ H4k20me1 + H3k4me2 + Cluster_111	6.08272e-08	0.240844	23331	7.65078	-0.418603	0.487056	0.0138354
nonCpG	TE ~ H4k20me1 + H3k4me2 + Cluster_112	7.26974e-14	0.242451	23332	7.67274	-0.418774	0.48731	-0.00769186
nonCpG	TE ~ H4k20me1 + H3k4me2 + Cluster_113	1.3177e-12	0.24213	23332.3	7.66667	-0.416893	0.485436	-0.0118415
nonCpG	TE ~ H4k20me1 + H3k4me2 + Cluster_114	5.38717e-11	0.240849	23331.2	7.65767	-0.417456	0.486045	0.0184005
nonCpG	TE ~ H4k20me1 + H3k4me2 + Cluster_115	6.67642e-11	0.241852	23332.2	7.65688	-0.417143	0.485414	0.00601966
nonCpG	TE ~ H4k20me1 + H3k4me2 + Cluster_116	4.44294e-08	0.240923	23330.6	7.67153	-0.418206	0.487118	-0.029408
nonCpG	TE ~ H4k20me1 + H3k4me2 + Cluster_117	4.20552e-13	0.239899	23331.5	7.65536	-0.417017	0.485406	0.0119343
nonCpG	TE ~ H4k20me1 + H3k4me2 + Cluster_118	2.84519e-12	0.242573	23327.3	7.6821	-0.420305	0.488348	-0.0298269
nonCpG	TE ~ H4k20me1 + H3k4me2 + Cluster_119	1.21925e-12	0.241848	23331.4	7.65593	-0.417502	0.485733	0.0147173
nonCpG	TE ~ H4k20me1 + H3k4me2 + Cluster_120	9.71889e-13	0.242182	23330.6	7.68052	-0.416223	0.485496	-0.0131318
nonCpG	TE ~ H4k20me1 + H3k4me2 + Cluster_121	6.40328e-12	0.242532	23330.9	7.67286	-0.417383	0.485726	-0.0176872
nonCpG	TE ~ H4k20me1 + H3k4me2 + Cluster_122	3.96788e-11	0.241408	23331.3	7.65755	-0.417036	0.485691	0.022418
nonCpG	TE ~ H4k20me1 + H3k4me2 + Cluster_123	2.23384e-09	0.241961	23329.4	7.67552	-0.414525	0.483524	-0.0227085
nonCpG	TE ~ H4k20me1 + H3k4me2 + Cluster_124	2.02336e-12	0.242815	23331.6	7.65015	-0.415517	0.48379	0.00748617
nonCpG	TE ~ H4k20me1 + H3k4me2 + Cluster_125	1.25979e-10	0.241894	23332.3	7.6602	-0.417039	0.48561	0.00725858
nonCpG	TE ~ H4k20me1 + H3k4me2 + Cluster_126	9.84026e-12	0.242409	23332	7.67206	-0.41704	0.485927	-0.00767432
nonCpG	TE ~ H4k20me1 + H3k4me2 + Cluster_127	3.55005e-13	0.242261	23332	7.67055	-0.416991	0.48548	-0.0086308
nonCpG	TE ~ H4k20me1 + H3k4me2 + Cluster_128	5.99206e-11	0.243353	23325.5	7.64886	-0.416336	0.485553	0.0514875
nonCpG	TE ~ H4k20me1 + H3k4me2 + Cluster_129	7.30971e-14	0.24233	23331.1	7.67168	-0.417473	0.486002	-0.0192309
nonCpG	TE ~ H4k20me1 + H3k4me2 + Cluster_130	1.784e-10	0.242184	23332.3	7.65972	-0.417606	0.486126	0.00578985
nonCpG	TE ~ H4k20me1 + H3k4me2 + Cluster_131	3.87199e-11	0.242272	23331.3	7.67777	-0.418723	0.487705	-0.0116863
nonCpG	TE ~ H4k20me1 + H3k4me2 + Cluster_132	4.89875e-13	0.24041	23331.7	7.66867	-0.417811	0.486223	-0.0163748
nonCpG	TE ~ H4k20me1 + H3k4me2 + Cluster_133	3.94631e-12	0.240121	23332.2	7.65479	-0.414657	0.482931	0.00509732
nonCpG	TE ~ H4k20me1 + H3k4me2 + Cluster_134	1.3099e-10	0.239213	23331	7.65266	-0.416156	0.48416	0.0148525
nonCpG	TE ~ H4k20me1 + H3k4me2 + Cluster_135	1.0358e-11	0.239904	23331.5	7.66988	-0.417624	0.485841	-0.016596
nonCpG	TE ~ H4k20me1 + H3k4me2 + Cluster_136	2.29118e-11	0.24096	23331.6	7.67073	-0.417928	0.486466	-0.0149022
nonCpG	TE ~ H4k20me1 + H3k4me2 + Cluster_137	7.33309e-11	0.241437	23331.6	7.65496	-0.416829	0.485269	0.00986176
nonCpG	TE ~ H4k20me1 + H3k4me2 + Cluster_138	2.71339e-13	0.240897	23332.3	7.65857	-0.417098	0.485422	0.00482531
nonCpG	TE ~ H4k20me1 + H3k4me2 + Cluster_139	5.20295e-13	0.242778	23331.4	7.65422	-0.416897	0.485507	0.011611
nonCpG	TE ~ H4k20me1 + H3k4me2 + Cluster_140	4.05986e-13	0.240702	23332.5	7.66323	-0.417174	0.48567	0.00143269
nonCpG	TE ~ H4k20me1 + H3k4me2 + Cluster_141	1.18557e-10	0.241151	23332.3	7.66828	-0.418659	0.487073	-0.00779542
nonCpG	TE ~ H4k20me1 + H3k4me2 + Cluster_143	1.53202e-12	0.237217	23332.3	7.66825	-0.417039	0.485624	-0.0056871
nonCpG	TE ~ H4k20me1 + H3k4me2 + Cluster_144	7.59481e-13	0.241328	23332.5	7.66255	-0.41737	0.485795	0.00419447
nonCpG	TE ~ H4k20me1 + H3k4me2 + Cluster_145	3.48557e-12	0.241344	23331.6	7.68021	-0.419148	0.48816	-0.0077778
nonCpG	TE ~ H4k20me1 + H3k4me2 + Cluster_146	2.51177e-13	0.244372	23323.9	7.69072	-0.416972	0.485735	-0.035748
nonCpG	TE ~ H4k20me1 + H3k4me2 + Cluster_147	4.95801e-11	0.241301	23332.5	7.66225	-0.417008	0.485541	0.000726717
nonCpG	TE ~ H4k20me1 + H3k4me2 + Cluster_148	3.9442e-10	0.240858	23332.1	7.66645	-0.416981	0.485507	-0.0176416
nonCpG	TE ~ H4k20me1 + H3k4me2 + Cluster_149	3.36772e-11	0.241375	23332.5	7.66336	-0.41735	0.485838	0.00188772
nonCpG	TE ~ H4k20me1 + H3k4me2 + Cluster_150	1.01637e-11	0.239443	23328.1	7.65425	-0.416522	0.485157	0.05166
nonCpG	TE ~ H4k20me1 + H3k4me2 + Cluster_151	1.23013e-12	0.241743	23331.5	7.65748	-0.41616	0.484894	0.0159797
nonCpG	TE ~ H4k20me1 + H3k4me2 + Cluster_152	8.10521e-12	0.241057	23332.6	7.66354	-0.417287	0.485779	0.000226396
nonCpG	TE ~ H4k20me1 + H3k4me2 + Cluster_153	1.942e-13	0.241876	23332.4	7.66326	-0.41711	0.485661	0.015144
nonCpG	TE ~ H4k20me1 + H3k4me2 + Cluster_154	2.45523e-11	0.238295	23330.8	7.66135	-0.416828	0.485293	0.0736453
nonCpG	TE ~ H4k20me1 + H3k4me2 + Cluster_155	2.66289e-12	0.240745	23331.7	7.67902	-0.417336	0.486146	-0.00661709
nonCpG	TE ~ H4k20me1 + H3k4me2 + Cluster_156	3.90735e-11	0.240924	23332.5	7.66193	-0.417048	0.485694	0.00494102
nonCpG	TE ~ H4k20me1 + H3k4me2 + Cluster_157	3.83902e-12	0.24075	23332.3	7.66717	-0.417219	0.485552	-0.00711366
nonCpG	TE ~ H4k20me1 + H3k4me2 + Cluster_158	2.68384e-11	0.241011	23332.1	7.66041	-0.417026	0.485507	0.0137515
nonCpG	TE ~ H4k20me1 + H3k4me2 + Cluster_159	4.2296e-11	0.242224	23330.8	7.66973	-0.417203	0.48566	-0.0281347
nonCpG	TE ~ H4k20me1 + H3k4me2 + Cluster_160	4.14779e-13	0.241665	23332.3	7.66963	-0.417907	0.486525	-0.00497281
nonCpG	TE ~ H4k20me1 + H3k4me2 + Cluster_161	1.00245e-10	0.242127	23330.4	7.64988	-0.417409	0.485609	0.0157211
nonCpG	TE ~ H4k20me1 + H3k4me2 + Cluster_162	7.70939e-14	0.243727	23324.5	7.65209	-0.41794	0.486243	0.064516
nonCpG	TE ~ H4k20me1 + H3k4me2 + Cluster_163	3.28126e-09	0.242422	23332.6	7.66435	-0.417296	0.48577	-0.000563171
nonCpG	TE ~ H4k20me1 + H3k4me2 + Cluster_164	7.71281e-12	0.239341	23332.5	7.66254	-0.417268	0.485719	0.00276037
nonCpG	TE ~ H4k20me1 + H3k4me2 + Cluster_165	1.12665e-13	0.241939	23331.1	7.64332	-0.410345	0.478785	0.00968915
nonCpG	TE ~ H4k20me1 + H3k4me2 + GC	2.36566e-12	0.244908	23324.4	8.29991	-0.430098	0.500571	-1.43258
nonCpG	TE ~ H4k20me1 + H3k4me2 + CpG	2.10028e-12	0.241901	23328.1	7.91297	-0.426348	0.496281	-0.00252732
nonCpG	TE ~ H4k20me1 + H3k4me2 + TpA	5.42339e-11	0.248397	23310	7.20481	-0.435079	0.505603	0.00403844
nonCpG	TE ~ H4k20me1 + H3k4me1 + H3k27ac	3.30173e-11	0.220277	23349.4	7.56424	-0.479243	0.108574	0.430173
nonCpG	TE ~ H4k20me1 + Control + H3k27ac	3.12342e-10	0.215253	23363.7	7.46697	-0.400453	-0.0599061	0.500446
nonCpG	TE ~ H4k20me1 + Pol2b + H3k9ac	1.20546e-07	0.202073	23467.3	7.44118	-0.400395	0.0218931	0.442803
nonCpG	TE ~ H4k20me1 + H3k9ac + H3k27ac	4.00686e-08	0.220288	23366.1	7.51903	-0.465185	0.193078	0.330881
nonCpG	TE ~ H4k20me1 + H3k9ac + Cluster_1	1.67974e-08	0.202848	23470.8	7.45028	-0.388748	0.453323	-0.00678394
nonCpG	TE ~ H4k20me1 + H3k9ac + Cluster_4	7.34846e-08	0.204373	23470.8	7.45371	-0.387801	0.452556	-0.00589166
nonCpG	TE ~ H4k20me1 + H3k9ac + Cluster_6	2.30202e-07	0.20424	23470.1	7.41994	-0.385729	0.450097	0.00782448
nonCpG	TE ~ H4k20me1 + H3k9ac + Cluster_7	2.3312e-07	0.203591	23466.7	7.4584	-0.389511	0.453824	-0.0269553
nonCpG	TE ~ H4k20me1 + H3k9ac + Cluster_8	3.63923e-09	0.202908	23471.5	7.4399	-0.387971	0.452595	0.0017287
nonCpG	TE ~ H4k20me1 + H3k9ac + Cluster_12	8.86783e-08	0.203955	23470.7	7.45426	-0.388961	0.453439	-0.00614772
nonCpG	TE ~ H4k20me1 + H3k9ac + Cluster_24	6.88388e-08	0.206249	23465.3	7.42768	-0.38394	0.448659	0.0492633
nonCpG	TE ~ H4k20me1 + H3k9ac + Cluster_26	1.12133e-06	0.205065	23469.8	7.43362	-0.38811	0.452492	0.0220552
nonCpG	TE ~ H4k20me1 + H3k9ac + Cluster_38	6.64641e-09	0.210245	23456	7.4083	-0.385585	0.450737	0.04347
nonCpG	TE ~ H4k20me1 + H3k9ac + Cluster_55	1.84277e-07	0.201135	23471.5	7.44062	-0.388067	0.452706	0.000224629
nonCpG	TE ~ H4k20me1 + H3k9ac + Cluster_56	3.54428e-07	0.20419	23471.2	7.43355	-0.387296	0.451887	0.00477385
nonCpG	TE ~ H4k20me1 + H3k9ac + Cluster_58	1.97724e-08	0.20522	23468.5	7.42622	-0.387445	0.451769	0.0206059
nonCpG	TE ~ H4k20me1 + H3k9ac + Cluster_61	5.82035e-09	0.204165	23469.9	7.42833	-0.388866	0.45337	0.0117874
nonCpG	TE ~ H4k20me1 + H3k9ac + Cluster_62	6.01922e-07	0.206857	23466.6	7.41951	-0.387012	0.451544	0.0217232
nonCpG	TE ~ H4k20me1 + H3k9ac + Cluster_66	1.35941e-08	0.206098	23467	7.46305	-0.389071	0.453829	-0.0208995
nonCpG	TE ~ H4k20me1 + H3k9ac + Cluster_80	3.77101e-07	0.204166	23471	7.43582	-0.388015	0.452601	0.00972963
nonCpG	TE ~ H4k20me1 + H3k9ac + Cluster_84	2.02299e-09	0.204895	23470.1	7.41925	-0.388586	0.453174	0.00693342
nonCpG	TE ~ H4k20me1 + H3k9ac + Cluster_88	1.75635e-08	0.203397	23470.4	7.43383	-0.387221	0.451594	0.0181119
nonCpG	TE ~ H4k20me1 + H3k9ac + Cluster_90	3.00286e-09	0.20508	23471.5	7.44083	-0.388076	0.452719	-2.22315e-05
nonCpG	TE ~ H4k20me1 + H3k9ac + Cluster_100	3.4296e-07	0.201295	23471.5	7.4419	-0.387995	0.452672	-0.00106538
nonCpG	TE ~ H4k20me1 + H3k9ac + Cluster_102	6.86158e-09	0.205315	23470.2	7.44902	-0.388684	0.45387	-0.0247774
nonCpG	TE ~ H4k20me1 + H3k9ac + Cluster_105	9.99085e-10	0.204222	23471	7.44741	-0.388429	0.453047	-0.00737612
nonCpG	TE ~ H4k20me1 + H3k9ac + Cluster_106	5.16029e-08	0.204104	23471.4	7.43809	-0.387626	0.452266	0.00370284
nonCpG	TE ~ H4k20me1 + H3k9ac + Cluster_108	1.1366e-07	0.20298	23471.3	7.44324	-0.387886	0.452556	-0.00656563
nonCpG	TE ~ H4k20me1 + H3k9ac + Cluster_111	8.91724e-10	0.205313	23470.9	7.43235	-0.388132	0.45271	0.00828591
nonCpG	TE ~ H4k20me1 + H3k9ac + Cluster_114	1.5022e-08	0.202732	23470.4	7.43488	-0.388128	0.452849	0.0170168
nonCpG	TE ~ H4k20me1 + H3k9ac + Cluster_115	1.15199e-08	0.205498	23470.7	7.43123	-0.388225	0.452567	0.00845118
nonCpG	TE ~ H4k20me1 + H3k9ac + Cluster_119	1.99542e-07	0.202616	23470.1	7.4323	-0.388299	0.452641	0.0155629
nonCpG	TE ~ H4k20me1 + H3k9ac + Cluster_124	1.66837e-10	0.205767	23468	7.41626	-0.387544	0.451879	0.0146563
nonCpG	TE ~ H4k20me1 + H3k9ac + Cluster_126	4.44543e-08	0.202453	23470.3	7.4525	-0.388832	0.454056	-0.0109474
nonCpG	TE ~ H4k20me1 + H3k9ac + Cluster_128	6.82327e-10	0.207901	23463.3	7.42494	-0.388424	0.453888	0.0558867
nonCpG	TE ~ H4k20me1 + H3k9ac + Cluster_129	6.24329e-10	0.204637	23470.7	7.44639	-0.387681	0.452334	-0.0144421
nonCpG	TE ~ H4k20me1 + H3k9ac + Cluster_131	2.37903e-08	0.204352	23471.1	7.44805	-0.38845	0.453343	-0.00666486
nonCpG	TE ~ H4k20me1 + H3k9ac + Cluster_135	4.71216e-09	0.205274	23469.7	7.44864	-0.388946	0.453195	-0.0215776
nonCpG	TE ~ H4k20me1 + H3k9ac + Cluster_136	1.2273e-08	0.204398	23470.8	7.44604	-0.388463	0.453133	-0.0121511
nonCpG	TE ~ H4k20me1 + H3k9ac + Cluster_137	2.36187e-09	0.204758	23470.6	7.43229	-0.387306	0.451892	0.00951795
nonCpG	TE ~ H4k20me1 + H3k9ac + Cluster_141	2.7547e-09	0.203561	23471.4	7.43952	-0.387746	0.452428	0.00283007
nonCpG	TE ~ H4k20me1 + H3k9ac + Cluster_143	1.70742e-08	0.203111	23471.2	7.44521	-0.38777	0.452505	-0.0057528
nonCpG	TE ~ H4k20me1 + H3k9ac + Cluster_144	1.03148e-07	0.200944	23471.2	7.43797	-0.38858	0.453089	0.00866402
nonCpG	TE ~ H4k20me1 + H3k9ac + Cluster_146	4.69215e-07	0.204155	23465.8	7.46199	-0.384687	0.449482	-0.0293401
nonCpG	TE ~ H4k20me1 + H3k9ac + Cluster_149	5.07817e-09	0.2037	23471.5	7.44008	-0.388157	0.452791	0.00222009
nonCpG	TE ~ H4k20me1 + H3k9ac + Cluster_159	1.53999e-07	0.204525	23469.6	7.44699	-0.388155	0.452766	-0.0296542
nonCpG	TE ~ H4k20me1 + H3k27ac + Cluster_5	7.06378e-09	0.215336	23398.1	7.53881	-0.434205	0.488541	0.000667596
nonCpG	TE ~ H4k20me1 + H3k27ac + Cluster_6	6.85241e-09	0.21607	23397.7	7.52741	-0.43208	0.486302	0.00445429
nonCpG	TE ~ H4k20me1 + H3k27ac + Cluster_7	1.67447e-11	0.217825	23394	7.55599	-0.434762	0.488766	-0.0249001
nonCpG	TE ~ H4k20me1 + H3k27ac + Cluster_11	2.10404e-09	0.214989	23398	7.53422	-0.434149	0.488493	0.00277509
nonCpG	TE ~ H4k20me1 + H3k27ac + Cluster_13	1.79333e-08	0.212322	23397.4	7.53099	-0.434249	0.488766	0.00772945
nonCpG	TE ~ H4k20me1 + H3k27ac + Cluster_15	1.88169e-10	0.216746	23397.9	7.54908	-0.433757	0.488441	-0.00404072
nonCpG	TE ~ H4k20me1 + H3k27ac + Cluster_20	1.26548e-09	0.2156	23397.6	7.52938	-0.434644	0.48899	0.00521747
nonCpG	TE ~ H4k20me1 + H3k27ac + Cluster_30	2.94987e-08	0.214496	23397	7.544	-0.433422	0.487752	-0.0234118
nonCpG	TE ~ H4k20me1 + H3k27ac + Cluster_32	8.0646e-10	0.217623	23397.3	7.53438	-0.431581	0.485985	0.016883
nonCpG	TE ~ H4k20me1 + H3k27ac + Cluster_33	2.50239e-09	0.216732	23397.7	7.53197	-0.43452	0.488701	0.00587862
nonCpG	TE ~ H4k20me1 + H3k27ac + Cluster_41	4.69782e-08	0.216363	23397.9	7.53724	-0.434121	0.488606	0.00760897
nonCpG	TE ~ H4k20me1 + H3k27ac + Cluster_45	3.61092e-09	0.217408	23394	7.52872	-0.434762	0.489004	0.0334869
nonCpG	TE ~ H4k20me1 + H3k27ac + Cluster_47	5.48954e-11	0.217288	23396.9	7.55562	-0.433202	0.488017	-0.00808031
nonCpG	TE ~ H4k20me1 + H3k27ac + Cluster_50	8.85928e-10	0.216024	23398	7.5372	-0.434463	0.48884	0.00469082
nonCpG	TE ~ H4k20me1 + H3k27ac + Cluster_60	8.8865e-08	0.21581	23397.9	7.53311	-0.434707	0.488912	0.00384423
nonCpG	TE ~ H4k20me1 + H3k27ac + Cluster_68	1.48395e-08	0.215753	23397.3	7.54558	-0.435541	0.489934	-0.0166673
nonCpG	TE ~ H4k20me1 + H3k27ac + Cluster_80	7.6647e-09	0.214272	23397.8	7.53602	-0.434024	0.488326	0.00741724
nonCpG	TE ~ H4k20me1 + H3k27ac + Cluster_81	5.90611e-11	0.219559	23392.3	7.51888	-0.43345	0.488616	0.0255152
nonCpG	TE ~ H4k20me1 + H3k27ac + Cluster_88	1.33876e-08	0.217197	23396.2	7.53086	-0.434112	0.488168	0.0241169
nonCpG	TE ~ H4k20me1 + H3k27ac + Cluster_96	1.11078e-09	0.223307	23383	7.50616	-0.417309	0.474983	0.0557462
nonCpG	TE ~ H4k20me1 + H3k27ac + Cluster_101	8.57317e-10	0.216362	23398.1	7.53837	-0.434005	0.488366	0.00200428
nonCpG	TE ~ H4k20me1 + H3k27ac + Cluster_102	5.48077e-10	0.215983	23397.1	7.54726	-0.434482	0.489287	-0.0220808
nonCpG	TE ~ H4k20me1 + H3k27ac + Cluster_116	1.23133e-09	0.217985	23396.8	7.54565	-0.434691	0.489342	-0.0240185
nonCpG	TE ~ H4k20me1 + H3k27ac + Cluster_118	4.13299e-09	0.218734	23392.7	7.55807	-0.438278	0.492084	-0.0303987
nonCpG	TE ~ H4k20me1 + H3k27ac + Cluster_121	5.28402e-09	0.216962	23396.8	7.54794	-0.434029	0.488235	-0.0161975
nonCpG	TE ~ H4k20me1 + H3k27ac + Cluster_125	9.25082e-08	0.217571	23397.8	7.53563	-0.434042	0.488486	0.00843778
nonCpG	TE ~ H4k20me1 + H3k27ac + Cluster_130	6.2096e-09	0.213059	23398.1	7.53913	-0.434292	0.488642	0.00103917
nonCpG	TE ~ H4k20me1 + H3k27ac + Cluster_131	2.67219e-10	0.215958	23397.6	7.54871	-0.434971	0.489602	-0.00784778
nonCpG	TE ~ H4k20me1 + H3k27ac + Cluster_139	2.51913e-10	0.216075	23396.7	7.52922	-0.434156	0.488647	0.0130325
nonCpG	TE ~ H4k20me1 + H3k27ac + Cluster_155	7.80814e-10	0.216708	23396.8	7.55942	-0.434992	0.48973	-0.00850024
nonCpG	TE ~ H4k20me1 + H3k27ac + Cluster_156	2.1884e-09	0.215155	23397.8	7.53626	-0.433954	0.488569	0.00892186
nonCpG	TE ~ H4k20me1 + H3k27ac + Cluster_159	2.11485e-09	0.216359	23396.5	7.54537	-0.433966	0.488278	-0.0269131
nonCpG	TE ~ H4k20me1 + H3k27ac + Cluster_164	1.02073e-08	0.214916	23398	7.54209	-0.434612	0.489022	-0.00396996
nonCpG	TE ~ H3k4me3 + H3k4me2 + H3k27me3	1.55751e-12	0.253413	23241.2	7.53413	0.137292	0.321928	-0.388101
nonCpG	TE ~ H3k4me3 + H3k4me2 + H3k9me1	5.85176e-11	0.238403	23288.4	7.5907	0.246756	0.28422	-0.483607
nonCpG	TE ~ H3k4me3 + H3k27me3 + H3k9me1	2.63533e-08	0.229586	23375.6	7.57888	0.473162	-0.247486	-0.141823
nonCpG	TE ~ H3k4me3 + H3k27me3 + Ctcf	3.71765e-10	0.229813	23355.9	7.54242	0.390934	-0.385493	0.084563
nonCpG	TE ~ H3k4me3 + H3k27me3 + H3k9ac	7.44962e-11	0.241347	23349.1	7.43745	0.226207	-0.407516	0.25651
nonCpG	TE ~ H3k4me3 + H3k27me3 + H3k27ac	3.16245e-12	0.245769	23282.8	7.47693	0.20764	-0.419945	0.279982
nonCpG	TE ~ H3k4me3 + H3k27me3 + Cluster_8	3.22737e-09	0.228859	23381.1	7.55527	0.425619	-0.332587	-0.00107619
nonCpG	TE ~ H3k4me3 + H3k27me3 + Cluster_25	2.06956e-10	0.228412	23381	7.55661	0.425504	-0.332638	-0.00232126
nonCpG	TE ~ H3k4me3 + H3k27me3 + Cluster_33	6.29731e-10	0.228654	23380.8	7.54916	0.425427	-0.332556	0.00397289
nonCpG	TE ~ H3k4me3 + H3k27me3 + Cluster_39	1.64302e-07	0.229189	23380.5	7.55998	0.424873	-0.331942	-0.00941875
nonCpG	TE ~ H3k4me3 + H3k27me3 + Cluster_41	2.31081e-09	0.229995	23380.5	7.55093	0.425835	-0.332526	0.0114366
nonCpG	TE ~ H3k4me3 + H3k27me3 + Cluster_63	5.93925e-13	0.229392	23381.1	7.55514	0.425552	-0.332537	-0.00195841
nonCpG	TE ~ H3k4me3 + H3k27me3 + Cluster_65	6.4663e-10	0.230305	23379.2	7.53448	0.42486	-0.332182	0.0102018
nonCpG	TE ~ H3k4me3 + H3k27me3 + Cluster_76	4.39009e-11	0.229124	23381	7.55535	0.42555	-0.332565	-0.00240768
nonCpG	TE ~ H3k4me3 + H3k27me3 + Cluster_78	2.18727e-12	0.227964	23380.5	7.55055	0.424853	-0.331896	0.015185
nonCpG	TE ~ H3k4me3 + H3k27me3 + Cluster_84	2.15556e-09	0.229422	23380.1	7.53687	0.425589	-0.332637	0.00569567
nonCpG	TE ~ H3k4me3 + H3k27me3 + Cluster_88	3.58147e-11	0.229956	23379.6	7.5464	0.424884	-0.332219	0.0211545
nonCpG	TE ~ H3k4me3 + H3k27me3 + Cluster_91	1.93901e-09	0.229449	23381	7.55404	0.425589	-0.332569	0.00284976
nonCpG	TE ~ H3k4me3 + H3k27me3 + Cluster_104	2.29617e-10	0.22884	23381	7.55476	0.425561	-0.332544	-0.0269905
nonCpG	TE ~ H3k4me3 + H3k27me3 + Cluster_106	8.61449e-11	0.227764	23381.1	7.55415	0.425457	-0.332447	0.000681073
nonCpG	TE ~ H3k4me3 + H3k27me3 + Cluster_120	1.80785e-10	0.226645	23378.5	7.57411	0.42586	-0.331927	-0.0149202
nonCpG	TE ~ H3k4me3 + H3k27me3 + Cluster_131	7.3872e-10	0.227959	23380.3	7.56506	0.426641	-0.333185	-0.00918545
nonCpG	TE ~ H3k4me3 + H3k27me3 + Cluster_137	2.28377e-12	0.229314	23379.6	7.54373	0.425278	-0.332366	0.0123241
nonCpG	TE ~ H3k4me3 + H3k27me3 + Cluster_141	2.45536e-11	0.226775	23381	7.55632	0.425941	-0.332954	-0.00337326
nonCpG	TE ~ H3k4me3 + H3k27me3 + Cluster_154	4.34022e-10	0.228187	23379.1	7.55206	0.425274	-0.332333	0.078864
nonCpG	TE ~ H3k4me3 + H3k27me3 + Cluster_157	1.46034e-12	0.22938	23381	7.55611	0.425379	-0.332463	-0.00333216
nonCpG	TE ~ H3k4me3 + H3k27me3 + Cluster_159	3.89076e-11	0.229955	23379.5	7.56008	0.425227	-0.33221	-0.0264878
nonCpG	TE ~ H3k4me3 + H3k27me3 + Cluster_162	5.28586e-12	0.230749	23375.1	7.54344	0.42439	-0.331703	0.0557849
nonCpG	TE ~ H3k4me3 + H3k27me3 + Cluster_164	5.13434e-11	0.228764	23381	7.55272	0.425484	-0.332537	0.00380173
nonCpG	TE ~ H3k4me3 + H3k27me3 + TpA	1.28664e-10	0.228942	23376.7	7.34787	0.424855	-0.331235	0.001765
nonCpG	TE ~ H3k4me3 + H3k9me1 + Ctcf	1.55922e-10	0.216188	23394.3	7.60302	0.488211	-0.449068	0.0281135
nonCpG	TE ~ H3k4me3 + H3k9me1 + Cluster_8	7.70045e-10	0.214744	23420.2	7.60295	0.494671	-0.424924	-0.000264566
nonCpG	TE ~ H3k4me3 + H3k9me1 + Cluster_50	9.10685e-09	0.217405	23420.2	7.6016	0.494667	-0.424915	0.00201609
nonCpG	TE ~ H3k4me3 + H3k9me1 + Cluster_86	2.96273e-10	0.219512	23420.2	7.60427	0.494816	-0.425108	-0.00398746
nonCpG	TE ~ H3k4me3 + H3k9me1 + Cluster_109	5.68791e-09	0.217231	23420.2	7.60421	0.494693	-0.424915	-0.00202935
nonCpG	TE ~ H3k4me3 + H3k9me1 + Cluster_128	1.18702e-09	0.22088	23413.1	7.58784	0.49461	-0.424114	0.052065
nonCpG	TE ~ H3k4me3 + Ctcf + Control	3.20275e-10	0.224649	23367.8	7.24396	0.58956	-0.143661	-0.405064
nonCpG	TE ~ H3k4me3 + Control + Pol2b	5.76651e-07	0.222049	23397	7.28289	0.61077	-0.409401	-0.155659
nonCpG	TE ~ H3k4me3 + Pol2b + H3k9ac	3.13762e-08	0.187496	23481	7.55198	0.248354	-0.451115	0.312394
nonCpG	TE ~ H3k4me2 + H3k27me3 + H3k4me1	3.74367e-14	0.249124	23252.4	7.49577	0.403614	-0.369957	0.0258198
nonCpG	TE ~ H3k4me2 + H3k27me3 + Pol2b	1.18974e-10	0.247879	23287.7	7.50036	0.424011	-0.356066	-0.0104551
nonCpG	TE ~ H3k4me2 + H3k27me3 + H3k36me3	5.39124e-13	0.251409	23265.4	7.4965	0.391005	-0.409893	0.07669
nonCpG	TE ~ H3k4me2 + H3k27me3 + H3k9ac	8.05267e-13	0.253354	23256.7	7.44528	0.306825	-0.411998	0.162607
nonCpG	TE ~ H3k4me2 + H3k27me3 + H3k27ac	3.54608e-10	0.252856	23202.2	7.47378	0.306902	-0.407545	0.154172
nonCpG	TE ~ H3k4me2 + H3k27me3 + Cluster_3	3.44169e-14	0.247592	23287.3	7.49407	0.417343	-0.360126	0.0213712
nonCpG	TE ~ H3k4me2 + H3k27me3 + Cluster_5	1.37739e-12	0.249057	23287.6	7.49318	0.418478	-0.361225	0.00201157
nonCpG	TE ~ H3k4me2 + H3k27me3 + Cluster_7	3.26255e-12	0.249666	23284.3	7.51089	0.418183	-0.361052	-0.0225244
nonCpG	TE ~ H3k4me2 + H3k27me3 + Cluster_8	1.01399e-12	0.246973	23287.5	7.50027	0.419405	-0.362021	-0.00669744
nonCpG	TE ~ H3k4me2 + H3k27me3 + Cluster_9	7.04325e-14	0.250437	23283.4	7.53441	0.419897	-0.362111	-0.0128418
nonCpG	TE ~ H3k4me2 + H3k27me3 + Cluster_13	1.3662e-12	0.249181	23287.2	7.48878	0.418572	-0.361105	0.00667153
nonCpG	TE ~ H3k4me2 + H3k27me3 + Cluster_15	3.81251e-13	0.24872	23287.6	7.50256	0.418564	-0.361021	-0.00260967
nonCpG	TE ~ H3k4me2 + H3k27me3 + Cluster_16	4.96928e-10	0.249855	23284.3	7.48714	0.416837	-0.359957	0.0367012
nonCpG	TE ~ H3k4me2 + H3k27me3 + Cluster_20	3.18021e-12	0.249548	23286.9	7.48359	0.418969	-0.361629	0.00638363
nonCpG	TE ~ H3k4me2 + H3k27me3 + Cluster_36	3.39676e-11	0.246421	23287.3	7.4937	0.418329	-0.360887	0.0124726
nonCpG	TE ~ H3k4me2 + H3k27me3 + Cluster_38	2.64626e-11	0.254709	23269.6	7.46282	0.418925	-0.360775	0.0467596
nonCpG	TE ~ H3k4me2 + H3k27me3 + Cluster_43	4.75151e-11	0.248339	23286.8	7.48895	0.418365	-0.360663	0.0109444
nonCpG	TE ~ H3k4me2 + H3k27me3 + Cluster_45	2.37407e-11	0.250002	23283.2	7.48486	0.419107	-0.361812	0.0346731
nonCpG	TE ~ H3k4me2 + H3k27me3 + Cluster_47	3.11369e-12	0.248665	23286.9	7.50916	0.41796	-0.360313	-0.00646371
nonCpG	TE ~ H3k4me2 + H3k27me3 + Cluster_49	1.45222e-12	0.248578	23286.3	7.50323	0.418516	-0.361815	-0.0171754
nonCpG	TE ~ H3k4me2 + H3k27me3 + Cluster_51	8.83338e-13	0.249593	23287.3	7.49017	0.41792	-0.360623	0.00610235
nonCpG	TE ~ H3k4me2 + H3k27me3 + Cluster_52	2.17901e-12	0.248478	23287.4	7.5006	0.418344	-0.360808	-0.00745449
nonCpG	TE ~ H3k4me2 + H3k27me3 + Cluster_57	8.28817e-12	0.24831	23287.7	7.49534	0.418161	-0.360877	0.00563018
nonCpG	TE ~ H3k4me2 + H3k27me3 + Cluster_67	8.55067e-12	0.249002	23287.1	7.48901	0.418073	-0.360805	0.00775509
nonCpG	TE ~ H3k4me2 + H3k27me3 + Cluster_70	4.15668e-14	0.249902	23286.9	7.4827	0.418748	-0.361544	0.00612191
nonCpG	TE ~ H3k4me2 + H3k27me3 + Cluster_73	1.74861e-11	0.246504	23287.6	7.49356	0.418066	-0.360776	0.00249967
nonCpG	TE ~ H3k4me2 + H3k27me3 + Cluster_74	5.2819e-10	0.247942	23283.3	7.5157	0.419613	-0.362211	-0.0231701
nonCpG	TE ~ H3k4me2 + H3k27me3 + Cluster_75	2.80471e-10	0.246414	23287.7	7.49765	0.418598	-0.361274	-0.00187929
nonCpG	TE ~ H3k4me2 + H3k27me3 + Cluster_78	3.13838e-13	0.249583	23287.4	7.4935	0.418063	-0.360766	0.0111991
nonCpG	TE ~ H3k4me2 + H3k27me3 + Cluster_86	1.35314e-13	0.249384	23287.7	7.49752	0.418679	-0.361387	-0.00280283
nonCpG	TE ~ H3k4me2 + H3k27me3 + Cluster_87	1.99862e-10	0.248473	23287.7	7.49651	0.418629	-0.361326	-3.55277e-05
nonCpG	TE ~ H3k4me2 + H3k27me3 + Cluster_91	5.85176e-13	0.248873	23287.6	7.4952	0.418777	-0.361473	0.00593987
nonCpG	TE ~ H3k4me2 + H3k27me3 + Cluster_94	2.22933e-14	0.24969	23286.5	7.50227	0.418568	-0.361486	-0.0175639
nonCpG	TE ~ H3k4me2 + H3k27me3 + Cluster_102	1.64313e-14	0.248104	23287.6	7.49853	0.418501	-0.361039	-0.00622959
nonCpG	TE ~ H3k4me2 + H3k27me3 + Cluster_111	7.38076e-14	0.250588	23286.1	7.48257	0.419638	-0.362405	0.014037
nonCpG	TE ~ H3k4me2 + H3k27me3 + Cluster_120	9.80993e-14	0.251139	23285.3	7.51534	0.418758	-0.360609	-0.0145555
nonCpG	TE ~ H3k4me2 + H3k27me3 + Cluster_122	8.1684e-12	0.249714	23286.7	7.49079	0.418429	-0.360952	0.0201847
nonCpG	TE ~ H3k4me2 + H3k27me3 + Cluster_124	7.58504e-14	0.248786	23287.1	7.48624	0.41722	-0.36004	0.00586035
nonCpG	TE ~ H3k4me2 + H3k27me3 + Cluster_128	4.03695e-12	0.247509	23280.5	7.48172	0.41864	-0.360604	0.0516826
nonCpG	TE ~ H3k4me2 + H3k27me3 + Cluster_129	3.21076e-13	0.24911	23286.7	7.50305	0.418552	-0.361182	-0.0165554
nonCpG	TE ~ H3k4me2 + H3k27me3 + Cluster_133	1.11871e-12	0.246896	23287.3	7.48803	0.416285	-0.359175	0.00533551
nonCpG	TE ~ H3k4me2 + H3k27me3 + Cluster_134	1.87662e-11	0.250429	23286.1	7.48579	0.417241	-0.3604	0.0146604
nonCpG	TE ~ H3k4me2 + H3k27me3 + Cluster_135	3.77476e-15	0.248282	23286.8	7.50167	0.41848	-0.361406	-0.0148823
nonCpG	TE ~ H3k4me2 + H3k27me3 + Cluster_138	6.69331e-13	0.249071	23287.2	7.48895	0.418392	-0.361364	0.00688507
nonCpG	TE ~ H3k4me2 + H3k27me3 + Cluster_139	5.20917e-14	0.25031	23286.5	7.48673	0.418461	-0.36104	0.0118294
nonCpG	TE ~ H3k4me2 + H3k27me3 + Cluster_150	8.69882e-13	0.250934	23283.1	7.487	0.418234	-0.360789	0.05223
nonCpG	TE ~ H3k4me2 + H3k27me3 + Cluster_154	1.78746e-13	0.2499	23285.7	7.49395	0.418392	-0.36114	0.078471
nonCpG	TE ~ H3k4me2 + H3k27me3 + Cluster_159	1.01075e-12	0.251177	23286.4	7.50144	0.418245	-0.360924	-0.0241591
nonCpG	TE ~ H3k4me2 + H3k27me3 + Cluster_160	2.51843e-13	0.249235	23287.7	7.49802	0.418726	-0.361378	-0.00140297
nonCpG	TE ~ H3k4me2 + H3k27me3 + Cluster_162	1.25943e-11	0.252326	23279.8	7.48447	0.418784	-0.361658	0.0637011
nonCpG	TE ~ H3k4me2 + H3k27me3 + Cluster_163	1.30663e-11	0.247878	23287.7	7.49621	0.418644	-0.361323	0.000456138
nonCpG	TE ~ H3k4me2 + H3k27me3 + TpA	1.13952e-11	0.253064	23270	7.08548	0.429351	-0.369955	0.00355526
nonCpG	TE ~ H3k4me2 + H3k9me1 + Cluster_152	1.71684e-11	0.22735	23342.5	7.5193	0.430627	-0.397791	-6.93926e-05
nonCpG	TE ~ H3k27me3 + Pol2b + H3k9ac	3.48631e-10	0.230365	23393.7	7.30425	-0.396484	0.00520672	0.441679
nonCpG	TE ~ H3k27me3 + H3k9ac + H3k27ac	1.05878e-11	0.24166	23302.5	7.35287	-0.431322	0.208457	0.269088
nonCpG	TE ~ H3k27me3 + H3k9ac + Cluster_4	1.4694e-09	0.231096	23392.8	7.31978	-0.394432	0.445006	-0.00677223
nonCpG	TE ~ H3k27me3 + H3k9ac + Cluster_23	4.57579e-09	0.229176	23393.2	7.29704	-0.394655	0.44503	0.00614466
nonCpG	TE ~ H3k27me3 + H3k9ac + Cluster_31	1.58934e-11	0.230724	23393.3	7.30976	-0.394384	0.444876	-0.00735487
nonCpG	TE ~ H3k27me3 + H3k9ac + Cluster_33	2.99904e-08	0.227537	23393.5	7.29952	-0.394535	0.444867	0.00392877
nonCpG	TE ~ H3k27me3 + H3k9ac + Cluster_34	4.46513e-11	0.22982	23393.7	7.30481	-0.394518	0.444985	0.000165557
nonCpG	TE ~ H3k27me3 + H3k9ac + Cluster_45	1.06218e-11	0.230175	23390.4	7.2948	-0.394194	0.444609	0.0296731
nonCpG	TE ~ H3k27me3 + H3k9ac + Cluster_47	4.21218e-09	0.231632	23391.3	7.32756	-0.394303	0.445464	-0.0113368
nonCpG	TE ~ H3k27me3 + H3k9ac + Cluster_48	9.15604e-09	0.231463	23391.2	7.26225	-0.395032	0.444726	0.00815037
nonCpG	TE ~ H3k27me3 + H3k9ac + Cluster_54	2.8455e-10	0.231573	23391.3	7.29342	-0.39427	0.444687	0.0184359
nonCpG	TE ~ H3k27me3 + H3k9ac + Cluster_60	1.81038e-11	0.232013	23393.7	7.30368	-0.394523	0.444962	0.000682528
nonCpG	TE ~ H3k27me3 + H3k9ac + Cluster_73	8.59565e-11	0.229531	23393	7.29662	-0.39306	0.443517	0.00768172
nonCpG	TE ~ H3k27me3 + H3k9ac + Cluster_91	1.23774e-09	0.231814	23393.7	7.30461	-0.394533	0.444997	0.00129879
nonCpG	TE ~ H3k27me3 + H3k9ac + Cluster_97	1.5454e-11	0.234183	23386.4	7.28129	-0.395262	0.44492	0.0291827
nonCpG	TE ~ H3k27me3 + H3k9ac + Cluster_105	5.32383e-12	0.230736	23392.9	7.31265	-0.395065	0.445467	-0.00889832
nonCpG	TE ~ H3k27me3 + H3k9ac + Cluster_110	1.26703e-10	0.229905	23393.3	7.29781	-0.394926	0.445447	0.00823358
nonCpG	TE ~ H3k27me3 + H3k9ac + Cluster_111	1.84645e-11	0.228614	23392.9	7.29542	-0.394697	0.445072	0.00923602
nonCpG	TE ~ H3k27me3 + H3k9ac + Cluster_113	3.74081e-09	0.231	23393.1	7.30946	-0.394299	0.444824	-0.0182579
nonCpG	TE ~ H3k27me3 + H3k9ac + Cluster_114	3.33257e-11	0.228807	23392.4	7.29854	-0.394768	0.445303	0.0182641
nonCpG	TE ~ H3k27me3 + H3k9ac + Cluster_123	1.17084e-11	0.232843	23388.1	7.32245	-0.393667	0.444771	-0.029995
nonCpG	TE ~ H3k27me3 + H3k9ac + Cluster_139	3.38082e-11	0.231684	23391.5	7.29203	-0.394923	0.44558	0.0157253
nonCpG	TE ~ H3k27me3 + H3k9ac + Cluster_141	1.27638e-10	0.228471	23393.6	7.30643	-0.39505	0.445438	-0.0036521
nonCpG	TE ~ H3k27me3 + H3k9ac + Cluster_144	2.96221e-12	0.231649	23393.4	7.30225	-0.39478	0.445129	0.00772023
nonCpG	TE ~ H3k27me3 + H3k9ac + Cluster_153	5.02698e-09	0.231704	23393.5	7.30425	-0.394337	0.44489	0.0172679
[truncated: 1,803 more rows]
[truncated: 177 more columns]
