# Supplementary material for: Bivalent-Like Chromatin Markers Are Predictive for Transcription Start Site Distribution in Human
Source: PLoS One. 2012 Jun 29;7(6):e38112. doi: 10.1371/journal.pone.0038112 (PMC3387189; doi:10.1371/journal.pone.0038112)
Supplement: Table S3 — Clusters of Transcription factors. (XLSX) [file pone.0038112.s009.xlsx]

## Sheet: Sheet1
Cluster_1	MA0004
Cluster_1	M00064
Cluster_1	M00118
Cluster_1	M00119
Cluster_1	M00182
Cluster_1	M00236
Cluster_1	M00366
Cluster_1	M00367
Cluster_1	M00368
Cluster_1	M00369
Cluster_1	M00370
Cluster_1	M00371
Cluster_1	M00399
Cluster_1	M00400
Cluster_1	M00434
Cluster_1	M00435
Cluster_1	M00440
Cluster_1	M00441
Cluster_1	M00442
Cluster_1	M00539
Cluster_1	M00615
Cluster_1	M00788
Cluster_1	M00942
Cluster_1	M00985
Cluster_2	MA0018
Cluster_2	MA0097
Cluster_2	M00017
Cluster_2	M00036
Cluster_2	M00039
Cluster_2	M00041
Cluster_2	M00113
Cluster_2	M00114
Cluster_2	M00115
Cluster_2	M00177
Cluster_2	M00178
Cluster_2	M00179
Cluster_2	M00338
Cluster_2	M00356
Cluster_2	M00357
Cluster_2	M00358
Cluster_2	M00359
Cluster_2	M00401
Cluster_2	M00443
Cluster_2	M00483
Cluster_2	M00513
Cluster_2	M00514
Cluster_2	M00691
Cluster_2	M00917
Cluster_2	M00981
Cluster_3	MA0024
Cluster_3	M00050
Cluster_3	M00425
Cluster_3	M00426
Cluster_3	M00427
Cluster_3	M00430
Cluster_3	M00431
Cluster_3	M00516
Cluster_3	M00736
Cluster_3	M00737
Cluster_3	M00738
Cluster_3	M00739
Cluster_3	M00740
Cluster_3	M00918
Cluster_3	M00939
Cluster_4	MA0029
Cluster_4	M00011
Cluster_4	M00078
Cluster_4	M00079
Cluster_4	M00080
Cluster_4	M00082
Cluster_4	M00126
Cluster_4	M00128
Cluster_4	M00203
Cluster_4	M00278
Cluster_4	M00346
Cluster_4	M00347
Cluster_4	M00348
Cluster_4	M00349
Cluster_4	M00350
Cluster_4	M00351
Cluster_4	M00632
Cluster_4	M00789
Cluster_5	MA0058
Cluster_5	MA0059
Cluster_5	MA0093
Cluster_5	MA0104
Cluster_5	M00055
Cluster_5	M00121
Cluster_5	M00122
Cluster_5	M00123
Cluster_5	M00187
Cluster_5	M00217
Cluster_5	M00220
Cluster_5	M00303
Cluster_5	M00322
Cluster_5	M00726
Cluster_5	M00796
Cluster_5	M00799
Cluster_6	MA0062
Cluster_6	MA0076
Cluster_6	MA0080
Cluster_6	M00007
Cluster_6	M00016
Cluster_6	M00025
Cluster_6	M00032
Cluster_6	M00074
Cluster_6	M00108
Cluster_6	M00339
Cluster_6	M00340
Cluster_6	M00341
Cluster_6	M00531
Cluster_6	M00648
Cluster_6	M00658
Cluster_6	M00743
Cluster_6	M00746
Cluster_7	M00953
Cluster_7	M00954
Cluster_7	M00955
Cluster_7	M00956
Cluster_7	M00957
Cluster_7	M01000
Cluster_7	M01001
Cluster_8	M00251
Cluster_8	M00372
Cluster_8	M00375
Cluster_8	M00376
Cluster_8	M00466
Cluster_8	M00507
Cluster_8	M00797
Cluster_8	M00943
Cluster_8	M00944
Cluster_8	M00945
Cluster_8	M00946
Cluster_9	MA0017
Cluster_9	M00155
Cluster_9	M00158
Cluster_9	M00191
Cluster_9	M00638
Cluster_9	M00727
Cluster_9	M00763
Cluster_9	M00764
Cluster_9	M00765
Cluster_9	M00766
Cluster_9	M00767
Cluster_9	M00961
Cluster_9	M00965
Cluster_9	M00966
Cluster_10	MA0020
Cluster_10	MA0021
Cluster_10	MA0050
Cluster_10	MA0051
Cluster_10	M00062
Cluster_10	M00063
Cluster_10	M00238
Cluster_10	M00352
Cluster_10	M00353
Cluster_10	M00354
Cluster_10	M00355
Cluster_11	MA0086
Cluster_11	M00001
Cluster_11	M00002
Cluster_11	M00060
Cluster_11	M00071
Cluster_11	M00277
Cluster_11	M00693
Cluster_11	M00929
Cluster_12	MA0048
Cluster_12	MA0055
Cluster_12	M00005
Cluster_12	M00058
Cluster_12	M00068
Cluster_12	M00175
Cluster_12	M00176
Cluster_12	M00644
Cluster_12	M00698
Cluster_12	M00927
Cluster_13	MA0016
Cluster_13	MA0074
Cluster_13	M00112
Cluster_13	M00156
Cluster_13	M00239
Cluster_13	M00319
Cluster_13	M00515
Cluster_13	M00631
Cluster_13	M00959
Cluster_14	MA0042
Cluster_14	MA0047
Cluster_14	M00131
Cluster_14	M00474
Cluster_14	M00475
Cluster_14	M00476
Cluster_14	M00477
Cluster_14	M00809
Cluster_15	MA0002
Cluster_15	M00211
Cluster_15	M00214
Cluster_15	M00271
Cluster_15	M00722
Cluster_15	M00751
Cluster_15	M00769
Cluster_16	M00243
Cluster_16	M00244
Cluster_16	M00245
Cluster_16	M00246
Cluster_17	MA0005
Cluster_17	M00151
Cluster_17	M00186
Cluster_17	M00215
Cluster_17	M00392
Cluster_17	M00393
Cluster_17	M00754
Cluster_17	M00810
Cluster_17	M00922
Cluster_17	M00949
Cluster_17	M00950
Cluster_18	MA0035
Cluster_18	MA0037
Cluster_18	M00030
Cluster_18	M00057
Cluster_18	M00075
Cluster_18	M00076
Cluster_18	M00077
Cluster_18	M00127
Cluster_18	M00209
Cluster_18	M00462
Cluster_19	MA0098
Cluster_19	M00046
Cluster_19	M00337
Cluster_19	M00655
Cluster_19	M00678
Cluster_19	M00771
Cluster_19	M00971
Cluster_20	MA0070
Cluster_20	MA0084
Cluster_20	MA0087
Cluster_20	M00006
Cluster_20	M00020
Cluster_20	M00042
Cluster_20	M00212
Cluster_20	M00334
Cluster_20	M00423
Cluster_20	M00672
Cluster_20	M00759
Cluster_21	MA0030
Cluster_21	MA0031
Cluster_21	M00269
Cluster_21	M00290
Cluster_21	M00291
Cluster_21	M00292
Cluster_22	M00044
Cluster_22	M00184
Cluster_22	M00344
Cluster_22	M00412
Cluster_22	M00414
Cluster_22	M00804
Cluster_22	M00973
Cluster_23	M00174
Cluster_23	M00188
Cluster_23	M00204
Cluster_23	M00284
Cluster_23	M00374
Cluster_23	M00937
Cluster_24	M00360
Cluster_24	M00694
Cluster_24	M00697
Cluster_24	M00801
Cluster_24	M00916
Cluster_24	M00936
Cluster_25	MA0065
Cluster_25	M00134
Cluster_25	M00242
Cluster_25	M00411
Cluster_25	M00512
Cluster_25	M00745
Cluster_25	M00805
Cluster_26	MA0008
Cluster_26	MA0110
Cluster_26	M00089
Cluster_26	M00503
Cluster_27	MA0003
Cluster_27	M00469
Cluster_27	M00470
Cluster_28	MA0006
Cluster_28	M00139
Cluster_28	M00144
Cluster_28	M00235
Cluster_28	M00433
Cluster_28	M00976
Cluster_29	M00163
Cluster_29	M00164
Cluster_29	M00167
Cluster_29	M00168
Cluster_30	MA0025
Cluster_30	M00040
Cluster_30	M00045
Cluster_30	M00228
Cluster_31	M00183
Cluster_31	M00227
Cluster_31	M00331
Cluster_31	M00345
Cluster_31	M00461
Cluster_31	M00798
Cluster_32	MA0060
Cluster_32	M00287
Cluster_33	MA0040
Cluster_33	M00289
Cluster_33	M00294
Cluster_33	M00724
Cluster_34	MA0022
Cluster_34	M00054
Cluster_34	M00086
Cluster_34	M00194
Cluster_34	M00208
Cluster_34	M00305
Cluster_35	MA0056
Cluster_35	M00048
Cluster_35	M00061
Cluster_35	M00083
Cluster_35	M00154
Cluster_35	M00308
Cluster_36	MA0107
Cluster_36	M00052
Cluster_36	M00053
Cluster_37	MA0072
Cluster_37	M00157
Cluster_38	M00231
Cluster_38	M00232
Cluster_39	MA0103
Cluster_39	M00073
Cluster_39	M00413
Cluster_40	MA0105
Cluster_40	M00008
Cluster_40	M00033
Cluster_40	M00051
Cluster_40	M00388
Cluster_40	M00649
Cluster_40	M00695
Cluster_40	M00720
Cluster_41	M00066
Cluster_41	M00070
Cluster_42	M00111
Cluster_42	M00511
Cluster_42	M00518
Cluster_42	M00646
Cluster_42	M00647
Cluster_43	M00490
Cluster_43	M00495
Cluster_43	M00926
Cluster_43	M00983
Cluster_44	M00049
Cluster_44	M00198
Cluster_45	MA0052
Cluster_45	M00026
Cluster_46	M00313
Cluster_46	M00314
Cluster_46	M00315
Cluster_46	M00710
Cluster_47	M00216
Cluster_47	M00267
Cluster_47	M00268
Cluster_47	M00403
Cluster_47	M00405
Cluster_48	MA0045
Cluster_48	MA0049
Cluster_48	M00022
Cluster_48	M00094
Cluster_48	M00120
Cluster_48	M00380
Cluster_48	M00404
Cluster_48	M00639
Cluster_49	MA0092
Cluster_49	M00056
Cluster_49	M00222
Cluster_50	M00316
Cluster_50	M00362
Cluster_50	M00671
Cluster_50	M00978
Cluster_51	MA0095
Cluster_51	M00023
Cluster_51	M00069
Cluster_51	M00230
Cluster_51	M00285
Cluster_51	M00651
Cluster_52	MA0063
Cluster_52	M00240
Cluster_52	M00432
Cluster_52	M00451
Cluster_53	MA0019
Cluster_53	M00249
Cluster_53	M00408
Cluster_54	M00165
Cluster_54	M00166
Cluster_55	MA0111
Cluster_55	M00021
Cluster_55	M00110
Cluster_55	M00328
Cluster_55	M00633
Cluster_55	M00721
Cluster_56	M00629
Cluster_56	M00666
Cluster_56	M00800
Cluster_56	M00915
Cluster_56	M00923
Cluster_57	M00803
Cluster_57	M00919
Cluster_57	M00938
Cluster_58	MA0014
Cluster_58	M00161
Cluster_58	M00795
Cluster_58	M00930
Cluster_59	MA0046
Cluster_59	MA0067
Cluster_59	M00132
Cluster_59	M00149
Cluster_59	M00626
Cluster_59	M00790
Cluster_60	M00293
Cluster_60	M00310
Cluster_60	M00472
Cluster_61	M00133
Cluster_61	M00135
Cluster_61	M00342
Cluster_61	M00464
Cluster_62	M00406
Cluster_62	M00407
Cluster_63	M00192
Cluster_63	M00921
Cluster_64	M00463
Cluster_64	M00708
Cluster_64	M00729
Cluster_64	M00802
Cluster_65	MA0013
Cluster_65	M00091
Cluster_65	M00109
Cluster_65	M00201
Cluster_65	M00664
Cluster_66	M00259
Cluster_66	M00302
Cluster_66	M00657
Cluster_67	M00747
Cluster_67	M00772
Cluster_68	M00181
Cluster_68	M00306
Cluster_68	M00928
Cluster_68	M00951
Cluster_69	MA0001
Cluster_69	MA0071
Cluster_69	MA0082
Cluster_70	M00202
Cluster_70	M00258
Cluster_70	M00274
Cluster_70	M00279
Cluster_70	M00415
Cluster_71	M00237
Cluster_71	M00778
Cluster_72	MA0026
Cluster_72	MA0028
Cluster_73	M00171
Cluster_73	M00325
Cluster_73	M00329
Cluster_73	M00468
Cluster_74	M00009
Cluster_74	M00143
Cluster_74	M00391
Cluster_74	M00711
Cluster_74	M00773
Cluster_75	MA0085
Cluster_75	M00047
Cluster_75	M00159
Cluster_75	M00206
Cluster_76	M00099
Cluster_76	M00696
Cluster_77	MA0010
Cluster_77	M00018
Cluster_77	M00145
Cluster_77	M00162
Cluster_77	M00377
Cluster_77	M00482
Cluster_77	M00510
Cluster_77	M00616
Cluster_78	M00004
Cluster_78	M00326
Cluster_78	M00975
Cluster_79	M00304
Cluster_79	M00307
Cluster_79	M00378
Cluster_79	M00634
Cluster_80	M00037
Cluster_80	M00312
Cluster_81	M00275
Cluster_81	M00276
Cluster_81	M00283
Cluster_81	M00934
Cluster_82	M00100
Cluster_82	M00101
Cluster_82	M00980
Cluster_83	M00819
Cluster_83	M00924
Cluster_83	M00925
Cluster_84	M00137
Cluster_84	M00241
Cluster_84	M00266
Cluster_84	M00318
Cluster_84	M00416
Cluster_84	M00422
Cluster_85	MA0023
Cluster_85	MA0090
Cluster_85	MA0101
Cluster_85	MA0109
Cluster_85	M00681
Cluster_85	M00725
Cluster_86	M00390
Cluster_86	M00670
Cluster_86	M00712
Cluster_87	M00538
Cluster_87	M00654
Cluster_87	M00660
Cluster_88	MA0032
Cluster_88	MA0033
Cluster_88	M00478
Cluster_88	M00489
Cluster_89	MA0012
Cluster_89	M00160
Cluster_89	M00473
Cluster_90	M00190
Cluster_90	M00260
Cluster_91	M00096
Cluster_91	M00098
Cluster_91	M00197
Cluster_92	M00394
Cluster_92	M00396
Cluster_92	M00460
Cluster_92	M00619
Cluster_92	M00750
Cluster_92	M00935
Cluster_93	M00621
Cluster_93	M00622
Cluster_94	MA0061
Cluster_94	M00043
Cluster_94	M00641
Cluster_95	M00253
Cluster_95	M00689
Cluster_96	M00807
Cluster_96	M00986
Cluster_97	M00169
Cluster_97	M00808
Cluster_98	M00019
Cluster_98	M00728
Cluster_99	MA0089
Cluster_99	MA0106
Cluster_99	M00031
Cluster_99	M00703
Cluster_100	M00081
Cluster_100	M00447
Cluster_100	M00481
Cluster_101	M00221
Cluster_101	M00224
Cluster_101	M00225
Cluster_102	MA0039
Cluster_102	M00704
Cluster_103	M00172
Cluster_103	M00173
Cluster_103	M00723
Cluster_103	M00821
Cluster_104	M00488
Cluster_104	M00692
Cluster_105	M00010
Cluster_105	M00261
Cluster_105	M00459
Cluster_105	M00492
Cluster_106	M00003
Cluster_106	M00453
Cluster_106	M00699
Cluster_107	M00129
Cluster_107	M00138
Cluster_107	M00195
Cluster_107	M00744
Cluster_108	M00960
Cluster_108	M00962
Cluster_109	MA0102
Cluster_109	M00205
Cluster_109	M00210
Cluster_109	M00263
Cluster_109	M00445
Cluster_109	M00662
Cluster_110	M00142
Cluster_110	M00148
Cluster_110	M00439
Cluster_110	M00913
Cluster_111	M00233
Cluster_111	M00702
Cluster_112	M00273
Cluster_112	M00479
Cluster_113	M00494
Cluster_113	M00496
Cluster_113	M00497
Cluster_114	MA0088
Cluster_114	M00200
Cluster_115	M00084
Cluster_115	M00087
Cluster_115	M00088
Cluster_115	M00234
Cluster_116	MA0077
Cluster_116	M00454
Cluster_117	M00170
Cluster_117	M00223
Cluster_117	M00777
Cluster_118	M00107
Cluster_118	M00207
Cluster_118	M00947
Cluster_119	M00424
Cluster_119	M00484
Cluster_120	M00690
Cluster_120	M00791
Cluster_121	M00438
Cluster_121	M00455
Cluster_121	M00465
Cluster_121	M00640
Cluster_122	M00683
Cluster_122	M00794
Cluster_123	MA0038
Cluster_123	M00124
Cluster_123	M00250
Cluster_124	M00247
Cluster_124	M00701
Cluster_124	M00752
Cluster_124	M00958
Cluster_124	M00982
Cluster_125	M00630
Cluster_125	M00635
Cluster_126	MA0078
Cluster_126	M00130
Cluster_126	M00309
Cluster_127	M00749
Cluster_127	M00774
Cluster_128	M00679
Cluster_128	M00761
Cluster_129	MA0011
Cluster_129	M00117
Cluster_130	M00395
Cluster_130	M00456
Cluster_131	M00706
Cluster_131	M00713
Cluster_132	M00333
Cluster_132	M00501
Cluster_133	M00389
Cluster_133	M00933
Cluster_134	M00140
Cluster_134	M00254
Cluster_134	M00288
Cluster_134	M00687
Cluster_135	M00528
Cluster_135	M00964
Cluster_136	M00402
Cluster_136	M00418
Cluster_136	M00517
Cluster_137	M00730
Cluster_137	M00742
Cluster_138	M00264
Cluster_138	M00979
Cluster_139	M00256
Cluster_139	M00650
Cluster_139	M00753
Cluster_140	MA0099
Cluster_140	M00152
Cluster_140	M00199
Cluster_140	M00652
Cluster_141	MA0057
Cluster_141	M00491
Cluster_142	M00189
Cluster_142	M00213
Cluster_142	M00257
Cluster_143	M00038
Cluster_143	M00419
Cluster_143	M00420
Cluster_143	M00421
Cluster_144	M00014
Cluster_144	M00035
Cluster_145	M00444
Cluster_145	M00446
Cluster_145	M00448
Cluster_145	M00449
Cluster_145	M00450
Cluster_145	M00665
Cluster_145	M00684
Cluster_145	M00970
Cluster_146	M00072
Cluster_146	M00732
Cluster_146	M00963
Cluster_147	M00321
Cluster_147	M00324
Cluster_147	M00343
Cluster_147	M00700
Cluster_147	M00731
Cluster_148	M00487
Cluster_148	M00493
Cluster_149	M00105
Cluster_149	M00136
Cluster_150	MA0007
Cluster_150	M00059
Cluster_151	M00733
Cluster_151	M00735
Cluster_152	M00093
Cluster_152	M00219
Cluster_152	M00707
Cluster_152	M00972
Cluster_153	MA0079
Cluster_153	MA0100
Cluster_153	M00968
Cluster_154	MA0096
Cluster_154	M00327
Cluster_155	M00141
Cluster_155	M00361
Cluster_156	MA0027
Cluster_156	MA0034
Cluster_156	M00436
Cluster_156	M00974
Cluster_157	M00776
Cluster_157	M00952
Cluster_158	MA0068
Cluster_158	MA0108
Cluster_158	M00311
Cluster_158	M00471
Cluster_159	MA0083
Cluster_159	M00252
Cluster_159	M00320
Cluster_160	MA0073
Cluster_160	M00027
Cluster_160	M00067
Cluster_160	M00323
Cluster_161	M00092
Cluster_161	M00102
Cluster_161	M00103
Cluster_161	M00104
Cluster_161	M00106
Cluster_162	M00090
Cluster_162	M00097
Cluster_163	M00467
Cluster_163	M00532
Cluster_164	M00125
Cluster_164	M00262
Cluster_165	M00147
Cluster_165	M00255
Cluster_165	M00330
Cluster_165	M00931
Cluster_165	M00932
