# Supplementary material for: Bivalent-Like Chromatin Markers Are Predictive for Transcription Start Site Distribution in Human
Source: PLoS One. 2012 Jun 29;7(6):e38112. doi: 10.1371/journal.pone.0038112 (PMC3387189; doi:10.1371/journal.pone.0038112)
Supplement: Text S2 — The reference matrix SDEM of means. (TXT) [file pone.0038112.s011.txt]

4.4914481222264	4.4914481222264	4.4914481222264	4.4914481222264	4.4914481222264	4.4914481222264	4.4914481222264	4.4914481222264	4.4914481222264	4.4914481222264	4.4914481222264	4.4914481222264	4.4914481222264	4.4914481222264	4.4914481222264	4.4914481222264	4.4914481222264	4.4914481222264	4.4914481222264	4.4914481222264	4.4914481222264	4.4914481222264	4.4914481222264	4.4914481222264	4.4914481222264	4.4914481222264	4.4914481222264	4.4914481222264	4.4914481222264	4.4914481222264	4.4914481222264	4.4914481222264	4.4914481222264	4.4914481222264	4.4914481222264	4.4914481222264	4.4914481222264	4.4914481222264	4.4914481222264	4.4914481222264	4.4914481222264	4.4914481222264	4.4914481222264	4.4914481222264	4.4914481222264	4.4914481222264	4.4914481222264	4.4914481222264	4.4914481222264	4.4914481222264
3.5065046980636	3.55258270793082	3.58330138117564	3.58330138117564	3.62937939104287	3.62937939104287	3.59866071779805	3.62937939104287	3.61402005442046	3.61402005442046	3.58330138117564	3.62937939104287	3.62937939104287	3.61402005442046	3.61402005442046	3.62937939104287	3.61402005442046	3.62937939104287	3.62937939104287	3.56794204455323	3.61402005442046	3.62937939104287	3.62937939104287	3.62937939104287	3.62937939104287	3.62937939104287	3.61402005442046	3.61402005442046	3.61402005442046	3.62937939104287	3.59866071779805	3.62937939104287	3.62937939104287	3.62937939104287	3.62937939104287	3.62937939104287	3.62937939104287	3.62937939104287	3.61402005442046	3.62937939104287	3.61402005442046	3.62937939104287	3.62937939104287	3.62937939104287	3.62937939104287	3.62937939104287	3.62937939104287	3.62937939104287	3.62937939104287	3.62937939104287
2.99374887603584	3.19113852411431	3.1796190216475	3.21417752904792	3.22569703151473	3.20265802658111	3.21417752904792	3.26025553891515	3.27177504138196	3.23721653398154	3.26025553891515	3.24873603644834	3.27177504138196	3.27177504138196	3.27177504138196	3.24873603644834	3.27177504138196	3.27177504138196	3.28329454384876	3.27177504138196	3.26025553891515	3.28329454384876	3.28329454384876	3.27177504138196	3.28329454384876	3.28329454384876	3.27177504138196	3.28329454384876	3.27177504138196	3.26025553891515	3.27177504138196	3.28329454384876	3.26025553891515	3.28329454384876	3.26025553891515	3.28329454384876	3.28329454384876	3.28329454384876	3.28329454384876	3.28329454384876	3.27177504138196	3.27177504138196	3.27177504138196	3.28329454384876	3.28329454384876	3.28329454384876	3.26025553891515	3.27177504138196	3.28329454384876	3.28329454384876
2.69052763022665	3.00288775542451	2.99713546517871	2.99367215345107	3.06166872956106	3.05245312758762	3.05245312758762	3.07088433153451	3.05245312758762	3.07088433153451	3.05245312758762	3.07661257121208	3.08009993350796	3.06166872956106	3.0893155354814	3.07088433153451	3.11696234140174	3.0893155354814	3.0893155354814	3.11696234140174	3.09853113745485	3.0893155354814	3.10774673942829	3.11696234140174	3.09853113745485	3.1077467394283	3.1077467394283	3.12617794337518	3.10774673942829	3.11696234140174	3.1077467394283	3.12617794337519	3.12617794337519	3.08931553548141	3.12617794337519	3.11696234140174	3.09853113745485	3.1077467394283	3.12617794337519	3.12617794337519	3.11696234140174	3.12617794337519	3.1077467394283	3.1077467394283	3.1077467394283	3.1077467394283	3.1261779433752	3.11696234140175	3.12617794337519	3.11696234140175
2.49351180885991	2.78516560399023	2.85532135621957	2.92153223577385	2.94457124070746	2.98296958226349	2.99355538582126	2.97819604919885	2.97051638088764	2.96283671257644	3.00123505413246	2.98587571751005	3.01659439075487	2.99355538582126	3.02427405906608	3.00891472244367	3.02427405906608	3.01659439075487	2.99355538582126	3.00891472244367	3.01659439075487	3.03195372737728	3.03963339568849	3.04731306399969	3.03963339568849	3.02427405906608	3.00891472244367	3.04731306399969	3.03195372737728	3.04731306399969	3.04731306399969	3.03963339568849	3.02427405906608	3.03195372737728	3.0549927323109	3.03195372737728	3.03195372737728	3.03195372737728	3.02427405906608	3.0549927323109	3.03195372737728	3.04731306399969	3.04731306399969	3.0549927323109	3.03963339568849	3.02427405906608	3.04731306399969	3.03963339568849	3.04731306399969	3.03963339568849
2.41011284659174	2.65017227952693	2.73167130563081	2.85602990922222	2.84944733638404	2.88485117364341	2.88734214671189	2.95316787509365	2.91616341113308	2.95316787509365	2.91367243806459	2.94249370248578	2.95565884816213	2.96882399383848	2.97540656667666	2.96882399383848	2.98857171235301	2.99515428519119	2.98857171235301	2.98198913951484	2.96633302077	2.97540656667666	2.98857171235301	2.98857171235301	2.99515428519119	3.00173685802936	2.98857171235301	3.00173685802936	3.00173685802936	3.00831943086754	2.98198913951484	2.99515428519119	3.01490200370571	3.01490200370572	3.01490200370572	2.98857171235301	3.02806714938207	2.98857171235301	3.00173685802937	3.01490200370572	3.02148457654389	3.00831943086754	3.01490200370572	3.00831943086754	2.98857171235302	2.96224142100031	3.02148457654389	3.01490200370572	3.01490200370572	3.02148457654389
2.28455596432613	2.57325697866977	2.73700969859326	2.7622283049618	2.83571955423765	2.8752587598001	2.86591885876822	2.92569597253718	2.90265696760356	2.93145572377058	2.95231512726927	2.94079562480246	2.91417647007037	2.96243408137253	2.94873497747079	2.95667433013912	2.97395358383933	2.9602544799376	2.93363532520551	2.98547308630614	2.95667433013912	3.00851209123975	2.96243408137252	3.00275234000635	2.97971333507273	2.99123283753954	2.98547308630614	3.00851209123975	2.98547308630614	2.99699258877294	2.96243408137252	2.98329348487121	3.00851209123975	3.00275234000635	2.99123283753954	2.97971333507273	2.98547308630614	3.00851209123975	2.98905323610461	3.00275234000635	2.99699258877294	3.00851209123975	3.00275234000634	2.99699258877294	2.97395358383933	3.01427184247315	2.96819383260592	3.01427184247315	3.02003159370655	3.00057273857142
2.21404199074191	2.50225616195272	2.6760862199439	2.77835191653605	2.83563190802042	2.82928055869437	2.86511901081332	2.87854092393802	2.89583768405814	2.95409267517135	2.92849378080067	2.9611498775432	2.91507186767597	2.98674877191388	2.97138943529148	2.9611498775432	2.97137607386468	2.9611498775432	2.95921245404549	2.96945201179376	2.96239480942191	2.97969156954204	2.96945201179376	2.97650921416561	2.99186855078802	3.00722788741043	3.00210810853629	2.99698832966216	2.97138943529148	2.98162899303975	2.98162899303975	2.99186855078802	3.00722788741043	3.01234766628457	3.0174674451587	2.99698832966216	3.0021081085363	2.99698832966216	3.01234766628457	3.02770700290698	3.0174674451587	2.99698832966216	3.01746744515871	3.01234766628457	3.00529046391272	3.01234766628457	3.00722788741043	3.02258722403284	3.02770700290698	3.00722788741043
2.07942108746558	2.5167579981324	2.65456698320506	2.70125621024527	2.79030587821619	2.85195097219153	2.86403069400376	2.88881338008531	2.89404442352913	2.9418661145443	2.91134316350107	2.96490511947792	2.97125660161258	2.96029731849119	2.94473023438309	2.94360979569224	2.96951292046464	2.9942956065462	2.97872852243809	2.98968780555947	2.98047220358603	2.9942956065462	2.98794412441153	2.98333632342481	2.99255192539826	2.98508000457275	2.96490511947792	3.01733461147981	3.02194241246653	3.01733461147981	3.00351120851964	3.03115801443998	3.00351120851964	3.02655021345326	3.01272681049309	3.00811900950637	3.01272681049309	3.01733461147981	3.0357658154267	3.01733461147981	3.00811900950637	3.0357658154267	3.02655021345326	3.04958921838687	3.01272681049309	3.02653818816914	3.01559093033187	3.04037361641343	3.0357658154267	3.04037361641343
2.14781889823713	2.46502752230283	2.67691997353413	2.72822733817027	2.79580554995259	2.8660203032723	2.87598328792811	2.85604638654002	2.96191323641856	2.93621319243907	2.9493355743783	2.94515759646684	2.98025404105022	2.97187622107436	3.01636906626165	2.99282077101401	2.97029105639442	2.99961342630993	2.9629318170466	2.98444295103815	3.02893579622544	3.03052096090538	2.98285778635821	3.03052096090538	3.02214314092952	3.00538750097781	3.04308769086917	3.00380233629786	3.01636906626165	3.03052096090539	3.03312470621337	3.02055797624958	3.02633205091746	3.04308769086918	3.04569143617716	3.04727660085711	3.04308769086918	3.05565442083297	3.04727660085711	3.04727660085711	3.04569143617716	3.04308769086918	3.05146551084504	3.06822115079676	3.02214314092953	3.06403224080883	3.0598433308209	3.03470987089332	3.06403224080883	3.04727660085711
2.02783255410518	2.48735191413603	2.61941003765041	2.72586520985501	2.82149683890078	2.79981588414108	2.88104674543215	2.92902221632774	2.95163686999648	2.95257056890551	3.00011166746612	2.99533813440148	2.9410610875088	2.99336569806395	3.00249843399844	3.01308423755621	3.04525597842431	3.00924440340061	3.01692407171181	3.03612324248982	3.01401793646524	3.04380291080103	3.04909581257991	3.02460374002302	3.03851000902214	3.03083034071094	3.05677548089112	3.05532241326783	3.06061531504672	3.04141614426871	3.04764274495663	3.06829498335792	3.06061531504672	3.05293564673552	3.07981448582473	3.07981448582473	3.06445514920232	3.07597465166913	3.06300208157904	3.08988092066825	3.07213481751352	3.06445514920232	3.08365431998033	3.09517382244714	3.07597465166913	3.07306851642256	3.09517382244714	3.07068174989024	3.08749415413593	3.06829498335792
2.02999930954012	2.44232198153689	2.66022460513323	2.71720042367598	2.7697482283694	2.84196951729115	2.87705018206171	2.89611378673983	2.94841884528598	2.95953164945311	2.98166029915402	3.00695095251107	3.01049541480854	3.00829224570179	3.00695095251106	3.05350837965299	3.03933053046307	3.02467326399846	3.07697832254462	3.0676862288429	3.05523213148505	3.03310348178414	3.0854085403303	3.06854810475893	3.07831961573534	3.04641945505803	3.10313085181769	3.07429573616317	3.0854085403303	3.0854085403303	3.0854085403303	3.06414176654542	3.0854085403303	3.09604192722273	3.07697832254461	3.08052278484209	3.09824509632949	3.09958638952021	3.10313085181769	3.11730870100761	3.10887848322193	3.07697832254461	3.10313085181769	3.10667531411517	3.09604192722273	3.09958638952021	3.10533402092445	3.11730870100761	3.11951187011436	3.12085316330509
1.95919204466756	2.42839926424411	2.57375906822665	2.70397312767492	2.80997312056486	2.88577133070922	2.89481051866126	2.92526676773827	2.95861621562414	2.96066201550898	2.99856541532549	2.99936572867609	3.01831313384002	3.00513939867501	3.03067796616577	3.0615450304718	3.05905405740331	3.06029954393756	3.0886756351751	3.05122599803089	3.09525820801328	3.11545109971145	3.11215981329236	3.07471017614815	3.10184078085145	3.07924694910148	3.12532495896871	3.10762304033903	3.11874238613053	3.09774918108177	3.09570338119692	3.12407947243447	3.13190753180689	3.10433175391994	3.12203367254962	3.1142056131772	3.1286162453878	3.12532495896871	3.11749689959629	3.14507267748324	3.13849010464506	3.12078818601538	3.11874238613053	3.12078818601538	3.1286162453878	3.13849010464506	3.14507267748324	3.12612527231931	3.13190753180689	3.1142056131772
1.96103198444021	2.40963392306684	2.59812786448159	2.6926413312377	2.72394547565991	2.90481633939457	2.94840795311471	2.97148095660003	2.94415759797944	2.97064996665723	3.01448709914278	3.03292631994575	3.01026079457575	3.068286792729	3.06098862083749	3.02868398166656	3.09054483998368	3.10822908480334	3.1101384980292	3.05982616673886	3.10166985518298	3.10822908480334	3.0990134828299	3.09170729408231	3.12666028875023	3.12666028875023	3.14509149269713	3.12972413921864	3.12782274284886	3.13164156930057	3.14509149269713	3.14932581412023	3.13471343662505	3.14085717127402	3.1328040233992	3.13969471717539	3.13396647749783	3.13587589072368	3.12433538055298	3.1554695487692	3.12782274284886	3.15430709467057	3.13471343662505	3.16161328341816	3.15854141609368	3.14932581412024	3.16775701806713	3.18004448736506	3.17390075271609	3.17273829861747
1.86617616531077	2.29821059646287	2.55074996673027	2.76905281233926	2.80979817652164	2.86971961137858	2.91085450209664	2.94074305898113	2.99079826098509	3.01781445805545	3.02216614512272	3.05921500160416	3.06358172027659	3.07151355714234	3.0866207252102	3.07975614165419	3.08195077469426	3.13378853579489	3.11884779428515	3.14639783897916	3.11323987994229	3.13884801284652	3.1744963209644	3.13884801284652	3.15215759021256	3.13736868559337	3.1744963209644	3.17519659514618	3.17628639586364	3.1510677894951	3.15900714216343	3.17340652024694	3.16943684391278	3.14639783897916	3.16188701778013	3.17737619658111	3.15611975074416	3.1629768184976	3.17916627148034	3.19932540079726	3.19068577394715	3.18601582343121	3.18889569904791	3.20329507713142	3.19068577394715	3.18095634637958	3.1744963209644	3.21193470398153	3.19644552518055	3.17737619658111
1.91204068783237	2.38344856210887	2.58443414774404	2.67295644114036	2.82679294278166	2.82740687217339	2.90000465698165	2.97445800231932	3.00273838780412	3.01021071972725	3.0939357838864	3.07532202521929	3.0854448308669	3.06376106151761	3.07935065955365	3.12478373523111	3.12375096674166	3.16038647363375	3.10339243425461	3.16683311076398	3.16273033159236	3.11701186123865	3.17496452426996	3.15972739205091	3.16748511865029	3.16851788713974	3.15459184438984	3.16851788713974	3.17562360585281	3.18104454819013	3.18001885339723	3.20917495466964	3.20206923595657	3.20749017829389	3.20580540191814	3.21562159179987	3.22477870009876	3.19393782245059	3.20477970712523	3.2085158730868	3.21935775776144	3.21020064946255	3.21188542583831	3.22646347647451	3.22477870009876	3.22272731051295	3.22477870009876	3.22477870009876	3.21392974172758	3.21935775776144
1.88042032290112	2.3097980647225	2.62444095041767	2.71301249038017	2.8207662421086	2.91385275600022	2.95606299241883	3.00090275112074	3.02464092838676	3.00926154962415	3.04385506986439	3.07494003105891	3.11526911539924	3.08898441012296	3.11126598299229	3.108205232314	3.14820811298503	3.15270542591981	3.19560108041061	3.16743561588946	3.17097089778879	3.16841100835172	3.17352410651246	3.21704890765602	3.19816096984768	3.17767517363774	3.17449949897471	3.20521817221953	3.20680934990774	3.17864388538659	3.23434566777614	3.22569728771608	3.21192912878188	3.23081706659021	3.21960879709308	3.23047082078071	3.21192912878188	3.22216868653015	3.22216868653015	3.22216868653015	3.23752802315256	3.25738467270975	3.23337695602728	3.26153573983503	3.2292192081886	3.26153573983503	3.23240824427842	3.23593684546435	3.21448901821895	3.24970500439855
1.82667830931509	2.26659222104601	2.60505704694036	2.70345594066162	2.82091182122994	2.90987029405929	2.92326082268614	2.9545813932709	3.02546448571341	3.05260344235553	3.0504936480935	3.09068840976177	3.09599461158041	3.14390174619067	3.13053653395144	3.17424939642526	3.18880667600655	3.12358908105509	3.17091284018813	3.17575682791936	3.18453973465565	3.21489371398714	3.20820794331907	3.23613043513959	3.21293039750253	3.24157045654185	3.2115508286531	3.21823659932117	3.27159008443059	3.23186982288559	3.25946429236027	3.23036239139149	3.24884593178404	3.23580241279375	3.24491334187588	3.2658220406825	3.27886555967279	3.23914529812778	3.23914529812778	3.26097172385437	3.27794783275282	3.27493296976463	3.26188945077433	3.28129071808685	3.27159008443059	3.27978328659276	3.28463360342089	3.28856619332905	3.28371587650092	3.29341651015717
1.86677753188966	2.28164190227664	2.57885364183189	2.71412516936201	2.82040849031402	2.90887388837129	2.95532654257875	3.00679278770453	3.06745093778558	3.05766309118259	3.08531590974499	3.11296271566533	3.12591427805153	3.16109602790905	3.1383056210923	3.13501442315459	3.16627006088325	3.1954059371926	3.19453409661863	3.20462153916604	3.21440337312697	3.23831421863455	3.25069954903327	3.24435407954067	3.26340852594466	3.25014534232991	3.26253668537069	3.24784144183655	3.26770470570283	3.25848910372939	3.27636008833086	3.28787959079766	3.28009604874361	3.26484058586405	3.27231250668955	3.29796703334508	3.26540080520947	3.27866398882422	3.28239994923697	3.26627264578344	3.28469783708827	3.3025748343318	3.29248739178439	3.29161555121042	3.31926235713075	3.29709519277111	3.29566313285172	3.30917491458334	3.28787959079766	3.30718263531853
1.82187207348981	2.31978859868691	2.56965191951752	2.76633244949948	2.85950033567134	2.88905421133028	2.96262364026908	3.03877176932614	3.07445520973062	3.11450136797072	3.13129604584569	3.16118439473434	3.13212637020185	3.19029671495219	3.20204942467906	3.1844958971106	3.224045629825	3.22019079016662	3.20975910399583	3.23775004406086	3.20442471249761	3.23887715053945	3.26301325094609	3.23857464209125	3.27451774791012	3.2668623642787	3.27345066344265	3.26657130848205	3.28631902699657	3.29236805760101	3.30499966104363	3.30938804293575	3.31597061577392	3.31021836729191	3.32996608580644	3.31567383365149	3.29758676384929	3.30333901233131	3.33132995239633	3.30938804293575	3.31347964270544	3.30114482138525	3.31514029141776	3.34313123148279	3.3143099670616	3.32694157050421	3.3387371232649	3.31869834895371	3.33571833428845	3.30855199225381
1.79606019612477	2.2802552026647	2.5868965118498	2.71286574785605	2.835015011977	2.90416231173371	2.99771029408946	3.03638171896465	3.00440345463235	3.10975040352955	3.13410767923186	3.15556151948553	3.15373942444105	3.20798565411078	3.21008010910474	3.20531914902667	3.24568584400214	3.25932298229363	3.24754883466981	3.25304508334997	3.25071369799147	3.28814152793335	3.28576378091343	3.32403055485671	3.29204714589533	3.30438787757105	3.29442489291525	3.31067124255295	3.32165280783679	3.31118053286696	3.29441942687701	3.32612500985067	3.33998814643022	3.31774718987481	3.34367323214237	3.33189361848031	3.33371024748656	3.34237135948837	3.32453984517073	3.36541036442199	3.33999361246845	3.32584171782472	3.32821946484464	3.36042887209408	3.36173074474808	3.36750481941595	3.34837143244431	3.34995659712426	3.3253324275107	3.36252332708805
1.74074098055786	2.25979878749531	2.57795947110334	2.67958407012596	2.82933370508363	2.90209407979337	2.99424004925398	3.03937555166327	3.09531407157712	3.09153422458958	3.17801630357992	3.16072800669001	3.15684766336377	3.19946083972698	3.26519647371828	3.22133802785995	3.28225270480473	3.28300559865856	3.2714671671309	3.29604981789389	3.31105831130997	3.29703456917647	3.27070904489267	3.31608896361187	3.32459490618659	3.33212132586313	3.33109222864355	3.32735119177378	3.34213828452992	3.33737337882497	3.32383678394835	3.32784356741507	3.34587409301529	3.34462882352016	3.37267630778717	3.34787225636424	3.35415340654567	3.3543748072056	3.35215524319671	3.37018576879693	3.38096084970195	3.36742425482533	3.3526371620692	3.38621290266379	3.39574271407369	3.38020272746371	3.39498459183545	3.35139712095847	3.37094389103516	3.39173593060697
1.79448793336239	2.30931885330567	2.55387424803657	2.72297237466334	2.85701859848137	2.9332630280929	2.98434559218812	3.04545238756228	3.06738921275334	3.16023838719567	3.13793564251874	3.17658895252189	3.18785378116663	3.21759476607844	3.2498680261653	3.28489338302023	3.26640571444872	3.30481908760989	3.26901467768358	3.31731979771041	3.32884431071227	3.31577051602848	3.3444633316918	3.35188331564588	3.356189999256	3.34877001530192	3.35669934690016	3.35598283415861	3.34685009822412	3.35141646619137	3.33195761105623	3.37829530528059	3.38862142448123	3.36412935192433	3.39702762660408	3.36796918607994	3.36604926900214	3.41192011377197	3.39126787537068	3.42463299950494	3.40854712907089	3.39053633102399	3.3974944760586	3.4051741443698	3.40232052838297	3.39272094299396	3.40278737783748	3.39318779244848	3.4090139785254	3.41311349703813
1.78428103449846	2.30895273052997	2.55185907840928	2.72200196550218	2.77905922341592	2.95375209952282	3.01506634734198	3.07998707428392	3.14764708086847	3.12866571572165	3.16058462893965	3.24818239034034	3.18720701310266	3.19771557427086	3.21614225094415	3.28046701660572	3.28738651259449	3.28231494711405	3.30397940626034	3.34248605605532	3.30581290642774	3.34178858359614	3.31229865728111	3.35494453345545	3.3535495885371	3.36346266296972	3.35379407540629	3.36250627330041	3.37083033443483	3.37292756192601	3.36899202415379	3.4215461646471	3.38513193222965	3.38836518742905	3.4185573963169	3.38996382095454	3.41601680346303	3.4169131544157	3.40540625657123	3.42383746051812	3.4109356177553	3.41233056267365	3.43006429416137	3.42777299829034	3.44137231351234	3.42522759532283	3.43076176662054	3.42568058091281	3.43629112780461	3.43375053495075
1.77553626877026	2.30730753959948	2.56493306743212	2.74402329380708	2.84984449729634	2.96417338486245	3.02728910407234	3.05155338248698	3.10910944704852	3.14024116989629	3.1996790072448	3.23312556576133	3.24108561649088	3.30786133729025	3.22906135252863	3.30608448103223	3.30009251588137	3.31528776175673	3.33291228200994	3.33492884690531	3.34641023438595	3.36017102094568	3.38052281438857	3.3512613858853	3.37079978272884	3.38986801251623	3.37745776936578	3.41113478630111	3.39983075281331	3.40428557034349	3.40979349311038	3.39298153685569	3.41822371089606	3.41645147974732	3.42267852842625	3.41534527008467	3.43484443783008	3.44327465561576	3.4514651647641	3.45103422680608	3.45568027365694	3.45170487340144	3.45457868910356	3.44792070246662	3.45922473595442	3.4700978314842	3.42732457527711	3.4676549537401	3.47119941603758	3.4700978314842
1.71562992914747	2.2570932124589	2.5602640856283	2.73878638914232	2.90299057151429	2.97118845018265	3.01783181498142	3.0880154878387	3.08188712508714	3.16000108306523	3.165305186197	3.27113096306779	3.27357779508396	3.28087001991547	3.28999346302291	3.31454493369491	3.31818004253281	3.33611370286763	3.31777397285777	3.33888553476009	3.36472862109723	3.39632393271429	3.37431346339507	3.36545969064856	3.38202092740842	3.41980125683402	3.43345400049838	3.42768841379168	3.41979680302509	3.41915544900145	3.44369355824666	3.46163612619935	3.41039165367155	3.43516059345643	3.44433936607923	3.44775255199532	3.43751299424705	3.45480975436717	3.45222652303688	3.47358227690567	3.45309425379126	3.46675590507348	3.47229066124052	3.46311188861773	3.49106318377902	3.49064820648612	3.46246608078516	3.45393311599493	3.48552842761198	3.47505803932405
1.72240459265661	2.28959854570842	2.58542135698019	2.7440406054602	2.85296014038511	2.98782746129981	3.0477609573764	3.05635349794539	3.14684257509773	3.19467042362503	3.24408903116402	3.19219440385459	3.29843168409865	3.2817610837351	3.30501855168115	3.3410537216963	3.34282659807155	3.34598206183627	3.3707160212321	3.35898681640646	3.42401223143761	3.39949656388928	3.39848225343551	3.3949683804246	3.4388230203235	3.4184439690532	3.4250308366357	3.42481254478821	3.45180630117205	3.44994236611501	3.45670250903667	3.44335549853251	3.44994236611501	3.45590219568607	3.47814088726908	3.48410071684013	3.48120958709635	3.46390353039764	3.49602037598224	3.47462701425817	3.48738770851489	3.47093557116378	3.47645022755119	3.4867692599921	3.51332213793662	3.50055714893557	3.5203048674501	3.5275101835554	3.49272908956315	3.49891150572603
1.72797590239521	2.25778338376616	2.54981953262314	2.73477365661516	2.85968839197386	2.97929883272578	3.03468196107124	3.11662112573967	3.13739655336305	3.19020149009335	3.23336813105545	3.25951898698087	3.29061627385877	3.35006263238718	3.33015895588156	3.33852911607593	3.35757729446284	3.38445641221449	3.40807080775229	3.38707878696921	3.43431348522702	3.41125274818593	3.41206063544	3.42302780947782	3.42318291368382	3.44066907279492	3.44823134573522	3.42855502037079	3.45097931713496	3.47244701063438	3.47605048015284	3.46214505959373	3.49452426679456	3.46948827469224	3.48219944982802	3.4873483520235	3.4977020605785	3.49610901703683	3.50285510942368	3.5141922988596	3.51697958782459	3.50169188826622	3.52613075765687	3.52333932204218	3.50723544193034	3.52750474335674	3.50465891750775	3.52076279761959	3.52114500913915	3.53008126777933
1.68505856619723	2.26542032721979	2.53305404845394	2.71417702790396	2.87385143670912	2.95413741394627	3.02628542067848	3.14637991764865	3.17548326254883	3.18753662721288	3.25171421711722	3.29637751703151	3.27403849010188	3.32407034678768	3.3305715272881	3.36097076166121	3.37575287966234	3.35759814189195	3.38364430388728	3.38529192893554	3.42146542682203	3.42664643800199	3.40263669274329	3.45682990803332	3.43989262234089	3.46774316731888	3.4599905361888	3.47181576509212	3.49177889427321	3.48543542899463	3.49099793659428	3.51117282168911	3.49506652593947	3.49888535239118	3.49792663735021	3.51598837016153	3.53558202820705	3.51935273737467	3.50789320687893	3.52806809197376	3.52192435732479	3.54056330875739	3.52113538278978	3.52404151803635	3.54209924241963	3.54304994060451	3.53881962760945	3.54151801537031	3.5488242041179	3.55380548466824
1.66426122337806	2.2414836293141	2.56947673938827	2.72119885358249	2.87400864671489	2.99520568478292	3.02621550621584	3.10108680127113	3.14538579310496	3.22606631784497	3.28687884897234	3.29078694270281	3.30637002949794	3.33223399516805	3.34244154024356	3.38701097183603	3.37333878332028	3.40826407403408	3.41544949955239	3.40769756251991	3.4330147214966	3.44859370107101	3.45586525226452	3.48303007589144	3.48889725812435	3.46349420156927	3.49101673250864	3.49974176929298	3.49676899446284	3.50978117023882	3.49584120571352	3.49789007091825	3.51741803239199	3.50327314278888	3.50757191915224	3.55493914960455	3.54007527545383	3.50792559274018	3.53545184820285	3.55590371930201	3.53545184820285	3.55570267334811	3.56072431338298	3.5720529349139	3.57635171127726	3.56016183559332	3.5722539808678	3.55385485409728	3.55180598889255	3.56815625045834
1.70107357321868	2.22005718716037	2.57408353669534	2.77282852694514	2.85470214078114	2.99517464430604	3.04513398096234	3.15181246967845	3.21542682906712	3.20147367439096	3.24494104079039	3.30496358097586	3.34785472548158	3.33551588304164	3.35497120124428	3.40837901867969	3.3892946584751	3.39043579882939	3.39817685129738	3.44612747285473	3.42748397882265	3.44666485741089	3.49474273705035	3.45223736117902	3.49594762468909	3.49509287414124	3.50050248828375	3.53198259889834	3.51797274735052	3.52895110735988	3.51796898944923	3.53202198834314	3.53004090807734	3.57487374340406	3.5372405971191	3.54642136642665	3.53292078369405	3.56389914129599	3.56479042084432	3.56370062012686	3.56588397946307	3.59413783527136	3.58206967454453	3.56677150111012	3.58234765109143	3.56261457731068	3.57631368121241	3.59215299710427	3.58549820842125	3.59631743670628
1.66479418568853	2.22707957648736	2.568119883631	2.73362078591551	2.87945109450188	2.98091360638294	3.11181961889299	3.14780584273198	3.15277466390075	3.23037418895302	3.29472010457285	3.33300488437081	3.32896321015553	3.31563287647692	3.38556714470499	3.41266713603928	3.39632464084989	3.42985392660802	3.43856419968168	3.44248698640715	3.44082841811365	3.46267907898122	3.47185119617341	3.48913886837727	3.51944825515801	3.52502253639878	3.53639275646036	3.51978778203402	3.55454469974139	3.53533233598157	3.54510645928674	3.556997779524	3.55575214172007	3.55767683327602	3.56257934881575	3.59541157496716	3.57967815966897	3.55175209308277	3.56379043481991	3.58265962767823	3.60971777916176	3.56763617390634	3.5924337509834	3.60133995918591	3.60518934229782	3.60832147583245	3.59583179350772	3.63277223798252	3.60571773052447	3.61915237559092
1.7322862097805	2.19748960604434	2.60262456921294	2.75255376836373	2.87791659856909	2.98812162456653	3.10458488606799	3.16003740221927	3.21652050106241	3.23173449443928	3.28136557163367	3.29564408020055	3.30813968989285	3.38453736832057	3.40534436924624	3.4322016033406	3.432775084876	3.43222771628443	3.44235597068687	3.45855455970037	3.46406110208514	3.51035595412776	3.5132268068759	3.52340607311942	3.54222960026538	3.51238088183975	3.53780435399887	3.55564279561883	3.56095167603487	3.55747026933271	3.53545342234373	3.57681371757166	3.58138873487284	3.54780385048564	3.5764471043616	3.58527467186907	3.60900983080416	3.61816693910305	3.61442723629321	3.58256066385214	3.60798413601126	3.59223061954748	3.60443127665472	3.60985221899204	3.60915252814229	3.62475981041967	3.61611201266897	3.64018024924376	3.63222860549454	3.60918960056092
1.7066176701729	2.23744027922763	2.59880970922141	2.75113621890741	2.87494952012312	3.01593321307156	3.0542055411789	3.18152278592776	3.20427609311905	3.25616171656065	3.28006639169589	3.31964478102815	3.33770706325761	3.35020810971385	3.3955646971408	3.45488331489319	3.42498594270826	3.47011388394115	3.4749477229525	3.50807466962351	3.49288760387662	3.52697836236381	3.51562792586879	3.50545538367009	3.54655831899126	3.5410047127917	3.54377636219829	3.55680632339878	3.5514348407716	3.56946640287051	3.61095805414981	3.58167117252614	3.58626096690952	3.60042593760873	3.5920250828618	3.62134811462411	3.57968182986681	3.60060400688219	3.62330487987223	3.6236644542146	3.63946262902622	3.63419313496022	3.61409271369424	3.63945919323076	3.62117348114612	3.62497409719131	3.63238186157435	3.64850016172621	3.65757370763287	3.63469476536938
1.67411162224519	2.24562658163476	2.56741695053171	2.76113891202402	2.94025652114993	3.00649185359094	3.12141832092606	3.13465642546468	3.20218250009331	3.25949499589153	3.3394008672369	3.36786179628858	3.36427767192811	3.38716674003717	3.44096630818552	3.46840366692503	3.46891301456918	3.4418293800921	3.48496878449011	3.48786810589499	3.49786738722104	3.50765760193471	3.51214823415609	3.53342627885344	3.55519201978192	3.5829504361445	3.54911020987233	3.5949153399664	3.59089904254935	3.58297876827093	3.60836558521752	3.57779170275103	3.60626505988515	3.58882016863001	3.62131316353789	3.64189791887672	3.65763597153127	3.62885138142746	3.63902679646997	3.64708518081332	3.6623030670141	3.65043731873779	3.64964507025039	3.6473930734263	3.63442384369291	3.65410737034535	3.67541374716912	3.66005775090341	3.647396413783	3.66725306334019
1.68536766112273	2.23237705494325	2.5782412866899	2.75234759097361	2.87426747056086	2.99551557335478	3.09051294900446	3.18055922278077	3.22033550892575	3.30057642466857	3.31192739852278	3.37396160954928	3.36384575654071	3.4355437048496	3.47153102456567	3.44990334797011	3.47285966043438	3.47030335958031	3.50114095844716	3.51080725916906	3.53356391729324	3.52157516613445	3.54928872330613	3.58728898092957	3.54957854426677	3.57298122051883	3.58947686289784	3.57936992236274	3.60114979248168	3.61421870142797	3.6008437211371	3.61424951789803	3.61159362083143	3.62420908076551	3.60832233099887	3.64134443222697	3.66345794008377	3.65023358753731	3.64508373715786	3.66625471466442	3.65520849385587	3.65817696242063	3.67732525178946	3.68089286273624	3.67608315024822	3.68200708707059	3.66190976719794	3.64929105718708	3.69789383683722	3.70051891743376
1.69120898201655	2.22364683074515	2.55611463606651	2.78439581754765	2.90065379080513	3.04235408455211	3.10751667487516	3.18472529699728	3.27234333069774	3.25788979902563	3.2977496395769	3.36895580542262	3.38432092622742	3.39737659990137	3.43285542256207	3.45795130865499	3.47077340032591	3.48677436615794	3.52407579838578	3.5190756531528	3.5311777688097	3.56199061160118	3.5697217857549	3.56760413782171	3.58218509381642	3.59686055631805	3.60446721845454	3.60293294599857	3.62947568289068	3.60236375328941	3.65658369219027	3.62858163238414	3.65224984104756	3.66480765561599	3.64632095067499	3.65779310684885	3.66480765561599	3.63160598901769	3.65844357819686	3.67513116390516	3.66938996111893	3.68407491726592	3.68073519648033	3.69833418001169	3.70030047496577	3.69073068242366	3.71547430008307	3.67060570487442	3.68968211438955	3.72261893421112
1.69993652590083	2.23591950923891	2.55991388107925	2.78484733189641	2.93816000476027	3.04898874446364	3.11037613712901	3.15927209113198	3.2554302886467	3.31288705447196	3.27403285359958	3.39463232905304	3.39588813797255	3.42015723254299	3.44704741623223	3.47597479645762	3.49388614984152	3.50274638153619	3.5422472036276	3.52602654615638	3.56217594893566	3.55329246660737	3.57471904615047	3.60924566796394	3.60751956910063	3.59420667923293	3.63089126191675	3.62562668626061	3.61757528864287	3.61521539718407	3.63916784075657	3.662895103107	3.6434466927563	3.65097038145677	3.64996411681342	3.63827672870227	3.67876382951731	3.69016392565645	3.67937073300579	3.69338569303129	3.68157390211254	3.70743913941361	3.69929929700612	3.69338877643747	3.72989048403716	3.70491944219657	3.69221037241116	3.72826189887443	3.7254518262792	3.71216817254976
1.65437484358913	2.2274857758003	2.52112070114348	2.77398157441038	2.89521418930308	3.0359589601806	3.0918743799778	3.17033901036747	3.23211700098926	3.31001316699792	3.31248310578326	3.38213309111059	3.39106858341133	3.42744070245403	3.47700913789773	3.48853164668557	3.50505391853208	3.52714386818482	3.55173556476922	3.58602911391755	3.59495859357622	3.54290945973724	3.58531007763682	3.6018793140194	3.6286857909216	3.60115727141764	3.61455822772049	3.66719662733024	3.66700563783309	3.64567591598602	3.65461742092881	3.68413821969758	3.70446590908566	3.67336325242528	3.67435939205769	3.68587889452449	3.66283688326985	3.68270615977819	3.67952741238983	3.68413521337655	3.69424815483775	3.70950963035937	3.73139969136733	3.70057413805863	3.74017937305379	3.71757328208613	3.72345733237797	3.72102913282618	3.72370521252927	3.73728374165917
1.65750447801962	2.26614530013192	2.54679843585725	2.78974408569657	2.91081090230753	3.05711531527477	3.15355916198147	3.19695952804104	3.23069005751457	3.30999625639394	3.33455547571879	3.41924773475721	3.43982565852336	3.44046807637657	3.4795384841075	3.49957418849378	3.53781889704404	3.51949297152214	3.56807829392193	3.55530669094653	3.58705960983813	3.61199841992932	3.62732626989351	3.61163531826128	3.64644351816443	3.63897695196584	3.62718599152263	3.65206278766043	3.68325436921932	3.6705624950672	3.67636521835411	3.70463845317857	3.70589237344024	3.69507618953697	3.67552050817664	3.71266623981675	3.69760010806097	3.72178127138056	3.69185957119088	3.73401946390156	3.7316226787439	3.75327992353949	3.72824818405017	3.72937203794937	3.73441694200124	3.74413414899437	3.7520040592849	3.74890284232064	3.7564994748817	3.74483271480871
1.63938519323779	2.23149465222037	2.56115288611165	2.78360379569271	2.92549786417656	3.03114966422866	3.0821282506018	3.18885780233528	3.24827785487124	3.3123833654766	3.33952775628802	3.37636420476626	3.42042544295461	3.44042578512875	3.48565726002912	3.54137809536807	3.50395628984327	3.53747102530052	3.57029580290845	3.57919953623699	3.58985887761087	3.61427033862304	3.60301829696145	3.62467201378826	3.6183155484193	3.64086740109261	3.64911634896888	3.66435444237275	3.66368109856646	3.68300506541425	3.67858312557695	3.70071557353258	3.70083681675112	3.68782006213599	3.68850910113341	3.71648720917019	3.70924412455397	3.7285581225364	3.72184858015391	3.72980647223353	3.74833585205648	3.74077742696382	3.7306339334268	3.75904003566991	3.76203740312945	3.7721751703407	3.76479514731481	3.76120707877329	3.76233418525188	3.79388031968998
1.62476158985994	2.22809443013486	2.55654198188968	2.78276642913131	2.9415778398661	3.05373953451908	3.13324852031059	3.21209394844925	3.25976793327916	3.33486423000443	3.35213371720764	3.39143949063362	3.44670716421212	3.49169339753137	3.48806425224704	3.52916350917827	3.55871686483642	3.54727579163801	3.57070021856422	3.55885632324356	3.56131923619971	3.59874398372413	3.64655953814104	3.63385399993887	3.65407190728183	3.68654414246962	3.67205754084155	3.65946192505883	3.69794695644102	3.70614621184876	3.70704354029208	3.69015320827697	3.69792043994352	3.71199873775017	3.75191554686405	3.73410203778307	3.72621078935232	3.75408030133073	3.76373012910951	3.75906201528632	3.76494385426292	3.75060219274116	3.76320340167929	3.77768720672965	3.77525416326741	3.78519107468109	3.76708701751256	3.77847170471957	3.79978771018485	3.80447954392784
1.63471050983788	2.22229951657373	2.57634586972651	2.766594680806	2.8911042694706	3.04009979801986	3.14909094602284	3.20766234668558	3.28921304277728	3.32362120032155	3.3597116327387	3.38243814964429	3.45302081689277	3.47603883024197	3.49487410411887	3.54273364610237	3.56761519389206	3.57349406864661	3.58229955968052	3.60844127110047	3.63059530306625	3.61748790290038	3.61558822701099	3.66193389443484	3.64437747308579	3.68755297185433	3.66173172967346	3.67030898139158	3.69163145501277	3.7296646843066	3.72454701200396	3.7358405161827	3.76691899635605	3.73665966506848	3.73875138704332	3.75944129182596	3.7808189788619	3.75395324220316	3.7739922106588	3.75279028254303	3.76208445537479	3.77869314397987	3.77163217843136	3.7979709099836	3.77150146449485	3.80111259247455	3.7938949991397	3.7729422501427	3.7975718857945	3.80215708695241
1.62815228948168	2.24429302089051	2.55755356745959	2.74007064617123	2.91398312718275	3.0330680835711	3.15286800846736	3.1922926859215	3.28301363526231	3.34131788506987	3.38142204332579	3.41405151466356	3.44307998230989	3.49950504176708	3.50642385231777	3.53718389726124	3.55509980732623	3.5864303135172	3.62060860242204	3.61583568322428	3.62162058163717	3.63097190314642	3.65683261363066	3.68280830355945	3.68229300967755	3.71398982623666	3.70019759240948	3.68564187364963	3.71757965972841	3.73526924911879	3.74093815777566	3.72857152117463	3.73742230414967	3.7641889971897	3.76114781242243	3.7849477816192	3.75730097569886	3.78159624536176	3.77285531224704	3.76446866612266	3.79098370050158	3.79275194311828	3.80620453880019	3.81414452633771	3.81018452927684	3.790308530013	3.79801022031622	3.8103003618995	3.80570389376335	3.83412834136813
1.62069258177777	2.22529601167326	2.53442287676066	2.81186171105781	2.94280221687493	3.04880431826355	3.15406071220072	3.238178191331	3.28398735842225	3.35115928479785	3.3687012910145	3.45453210115355	3.46332386923204	3.49891032400607	3.51696840467661	3.55790260143719	3.56087458869946	3.59912345833231	3.59779013207619	3.63417685677643	3.63466687613029	3.65884552489604	3.64511555503028	3.65400578710851	3.70731659810196	3.6991791556902	3.69924498995264	3.7144333167964	3.71360036247558	3.74760782330337	3.75995457570856	3.74091189747286	3.76233180017663	3.74040519143967	3.77988302109657	3.76572117728019	3.75115548518399	3.78412030723073	3.78325409885472	3.8033010871493	3.81120395375276	3.80982581095916	3.78675417628824	3.79614850020747	3.80468184413509	3.82671131062543	3.82346787778135	3.8246050611387	3.84715953300763	3.82609390426227
1.6438556249817	2.20260584638422	2.52481440681749	2.75584227792108	2.92414813042186	3.06042416247818	3.15693475176629	3.21780676914502	3.29149835753977	3.36717143611472	3.37422649517428	3.4328979909227	3.46201244540638	3.48240984865931	3.56779914298267	3.55907917456376	3.57764432776858	3.61524669444256	3.63129358716576	3.60674941141987	3.68422220140025	3.65966093252941	3.67324872569726	3.6975327070585	3.69225723655516	3.71968324547577	3.72366143408	3.75511220361689	3.73793953007147	3.73507673755827	3.73020480956596	3.77368779504728	3.78208103333568	3.76444437022407	3.78089209644037	3.78142763269497	3.80066430047934	3.80485104279021	3.79840582649992	3.79043537532529	3.81973852598142	3.80661998996877	3.83174663259839	3.83005107577727	3.83752314529767	3.83873936112606	3.85000291719409	3.84400971448722	3.84348124291135	3.83860675634795
1.6351722456251	2.20801189712112	2.56921621430809	2.76401250082636	2.89446043059969	3.0317038873867	3.1740582436468	3.2216997096531	3.28601388177852	3.35519786876836	3.39485199337886	3.43166480419374	3.46411471160125	3.5103775881743	3.55001831972651	3.57199393088506	3.60495269161922	3.59085609438712	3.63774743121658	3.66121544680423	3.64777337467957	3.67968297338933	3.72133648534708	3.69977490070373	3.70721097590505	3.71147721560095	3.73422982555546	3.72011684245105	3.74986759036228	3.7588304911961	3.75621531047157	3.75719446382988	3.79209704331672	3.79438022730034	3.81168323536289	3.78598775846974	3.83456554018344	3.80578863141588	3.82844001677669	3.82104188022207	3.81009030449095	3.83378854138747	3.83941594517479	3.83545127937567	3.83964686463452	3.83977670681308	3.84901803583132	3.833791046655	3.85454185706994	3.86235136755971
1.64191665269347	2.1653898165669	2.52871027459267	2.74763074786456	2.90276958316655	3.04750546497374	3.17525833164279	3.22552887620781	3.30263932612644	3.38455624642051	3.43942239022916	3.45026639146719	3.48682955871553	3.52312177298698	3.53297324243855	3.53497616378558	3.61120012538877	3.59488728264363	3.62181992526833	3.67104438806813	3.68139333937878	3.68699111566974	3.70087027777055	3.69668501358878	3.72986095150391	3.76495733253771	3.75155370934558	3.7708018889715	3.77367257100926	3.77684952694969	3.77473767675614	3.78790282243249	3.78838586806617	3.80919623818796	3.76391549637027	3.81814995417529	3.82000987383209	3.80780100286464	3.84730134817292	3.86306629795574	3.84049011437743	3.84363643831958	3.8583075184025	3.87871996256096	3.85378981481081	3.86270308224139	3.86896288792197	3.88718081635614	3.88222459393822	3.86741228240179
1.63952368883951	2.19235200349353	2.55518065885588	2.76810389924132	2.90299959975802	3.07465687332095	3.17473985622911	3.26845332575615	3.26705611069157	3.36423540680411	3.39151668973357	3.44303307261351	3.47537775357169	3.5305287644391	3.54817263133971	3.58577200985826	3.56923020490658	3.60495793075626	3.63891618840951	3.67451792010366	3.6833722317586	3.70197065764415	3.721445806643	3.70249263017013	3.7193227955347	3.74612424336416	3.75378849952063	3.78035864444145	3.81137537933672	3.77989247489091	3.79219080410283	3.79166906884925	3.80220100857775	3.80347371006151	3.81991390798201	3.82180547476165	3.82878317878269	3.83107447465372	3.85127697405005	3.85010371181304	3.86980761724369	3.84098995414317	3.87351906727774	3.85481576216016	3.87269213621349	3.88201198754733	3.88340693246569	3.85436277657017	3.87568571465734	3.90624705890581
1.58990214432129	2.20658174342721	2.55454196773135	2.75145731033145	2.9117902274843	3.05596388897629	3.1842295691979	3.24941184595531	3.33058667723259	3.37284278027763	3.44335483914453	3.46722512236214	3.49632116680109	3.53724600127173	3.56007006794786	3.56296874608124	3.63039804054966	3.65269401254716	3.65707157416819	3.66970251255664	3.68575715790772	3.69072955822192	3.70575642817542	3.72902276864517	3.77894579896262	3.78008898236119	3.78036560427336	3.77733134522695	3.776407386552	3.77242667313664	3.81560172946594	3.79611202239123	3.81337356532441	3.8115936573899	3.85782801820163	3.85181841089445	3.81519233559775	3.82639375978591	3.86828036950905	3.86612913256679	3.86932662656027	3.88437349566183	3.87387350925149	3.89318163199987	3.89069321259101	3.88549432201348	3.88889094760959	3.88630032294544	3.8879803835235	3.90380853861126
1.60048903334455	2.22190630650919	2.53849448412372	2.79614582294151	2.94201765845252	3.04419422200175	3.17843190348189	3.21905397944867	3.29881088532002	3.37102778437148	3.42548825443698	3.48263724848871	3.53507441863889	3.54458198131961	3.56136759162078	3.59474201205901	3.61956753594722	3.63156756980067	3.6388712655631	3.67194346102921	3.68869107211156	3.68970384368772	3.75110772602187	3.74409942664746	3.74043511003131	3.76580107523763	3.77034470574503	3.77276334383079	3.80726435155705	3.78766549632323	3.80861656135948	3.81080187619061	3.85218725614453	3.84255058892658	3.86656040748318	3.83236201531999	3.85563379122704	3.86368659178107	3.88256183197436	3.8628229555916	3.91338233520199	3.89551824229221	3.88032748554535	3.87714258620389	3.89048784054581	3.91094177001253	3.89259539499223	3.91192581280186	3.90799468305419	3.90794809999174
1.59332115161611	2.20236723603834	2.54820462157554	2.75950146701353	2.92747656887312	3.09083638825718	3.15549241645549	3.25452694288185	3.29591595716406	3.35443864374519	3.42593949728175	3.50922107625684	3.5072150463452	3.5255630678903	3.57808552592211	3.6217172754832	3.63360339744677	3.63398050036317	3.68601384605777	3.69198602401172	3.69471802194912	3.72031665352838	3.71874356009303	3.77107477129894	3.76754240582571	3.78640625489019	3.7880489681837	3.7921127913555	3.80288135151418	3.81778086193939	3.8168154764219	3.84104325197949	3.83320170872449	3.84851449908269	3.87292948741487	3.87455522516668	3.84736648162202	3.87074637415179	3.89238520493484	3.88334526882425	3.88152964093063	3.897159531894	3.91184772921941	3.91750842813286	3.90162864471644	3.91052720560432	3.90618476138443	3.90409705237709	3.92913730901799	3.93111355659757
1.63048194757495	2.2163428458137	2.55298067231741	2.75221070672664	2.937424116842	3.07900980051669	3.15130504884557	3.24073703318951	3.3301910230888	3.38944798095606	3.44146350701642	3.49435419791501	3.53707461327045	3.55255639828198	3.65376178037364	3.60853609411474	3.63854690875698	3.64517599210579	3.67860711645168	3.71769486957035	3.71292962189401	3.72568176471437	3.75361608656617	3.76927943902059	3.78795926760393	3.78836199533368	3.80334924741149	3.83864011396155	3.8052866709092	3.81497917491492	3.84775621358477	3.84966909139625	3.85545147022724	3.86419415056839	3.88523368123428	3.88343278799515	3.87124912603577	3.85725459037084	3.88876228242021	3.8989546245557	3.88432203462015	3.90858890937078	3.90162770235814	3.91894833619782	3.89320623085516	3.91444879635858	3.92234040712516	3.93730365453895	3.9585506738513	3.94520747267642
1.60732296109725	2.21325490602863	2.52317466024933	2.777839947927	2.96209584466802	3.05933695583801	3.18808622063724	3.27014061309569	3.32953632043916	3.40522756305664	3.43148012979171	3.48515094781017	3.4901255899918	3.54886426004035	3.59378544445676	3.61259494817966	3.64556444148705	3.67502973351764	3.7064324325326	3.68048208505446	3.75121042077581	3.70827431686964	3.75778803427652	3.74885985993437	3.78807567483398	3.80777063769424	3.78331423246456	3.82696505138733	3.8129954910689	3.84209314874948	3.84296841366932	3.85465769229797	3.85792716663427	3.87465542912173	3.87947849212015	3.89880205871612	3.90368762140873	3.90418763939047	3.90024661625994	3.90989912722564	3.91797845893008	3.92747129593831	3.91584744127808	3.92042253028059	3.93684001262334	3.94709492630468	3.94906679215598	3.9405963864496	3.96269575132283	3.95348452217997
1.60897295985662	2.17975077741238	2.5377284943447	2.75238916140438	2.93475840888802	3.07119755610068	3.1883961674188	3.24563878906619	3.32463278189863	3.40581665233639	3.4083856092568	3.48162020260541	3.51473854151718	3.56760891560358	3.60205628239695	3.62495586978586	3.66320629047051	3.67319573776801	3.71429132935112	3.72070436227279	3.74366647676219	3.74215021409052	3.75338999618455	3.78292502186924	3.81312772174691	3.82206948720778	3.81592843190935	3.82746816899028	3.81164195681099	3.85908215409233	3.8606534438582	3.86245376233238	3.88407615276477	3.8797489965878	3.89067264436846	3.87779421469933	3.89695028768956	3.92506002380189	3.90949483747096	3.92337151145617	3.92715337413191	3.94851954629281	3.938109581438	3.94625330718831	3.9464780411523	3.93564755874018	3.96086401773656	3.9674487379469	3.95590457985375	3.96126846915619
1.58874706432036	2.19830861003763	2.54237123763144	2.77350225286098	2.9693530218092	3.06819762362621	3.20415615095219	3.25652596614315	3.35072844361776	3.4240236173695	3.41880794225537	3.49146373825817	3.52797255878392	3.57706821141289	3.59799275704485	3.62909466916114	3.64477405460088	3.69199443629292	3.70810520393989	3.73540536929055	3.74095359103926	3.76520885077074	3.76338099051585	3.79565554139774	3.82338821387824	3.78327279033255	3.81626478438058	3.82566352032777	3.84877418088482	3.8493965473263	3.86380933477649	3.88300457871892	3.88094572008167	3.88094373443535	3.88653981284639	3.90100564562033	3.89499199962138	3.92775134182705	3.94674157878224	3.93734474440033	3.92438845281947	3.9573757236341	3.96406360400113	3.96950995450031	3.96819487179964	3.95119875922762	3.97618939607148	3.95197186996385	3.98224545481834	3.97202234032382
1.57395451063068	2.16663505661421	2.51584052675678	2.76481299190281	2.95045013448362	3.08879896930686	3.15683306489546	3.27092657913517	3.35876058805988	3.39324817552887	3.46188991728102	3.4986472306883	3.55557304598592	3.5808190498818	3.6107577174707	3.67207146131189	3.66200369512838	3.726470648415	3.71692702235274	3.73886799388966	3.75604883723925	3.76798783046766	3.7942042166679	3.80493818533143	3.81131530046163	3.85175287223809	3.83182174033627	3.84422181776324	3.86818985899717	3.86337506230794	3.89265767932884	3.89279760689146	3.91241972818185	3.89445414666557	3.91291354194716	3.92360757598295	3.90621970222332	3.94505987926325	3.94555161970371	3.94059589659286	3.94455055336501	3.95735832232394	3.9564125808321	3.96303155884026	3.95797045345821	3.96275472959191	3.97306240545844	3.97237590775717	3.9862038981271	3.99882520312461
1.58810681707533	2.23863594744695	2.52658927161933	2.76231814378641	2.94900231850345	3.08645063189194	3.17991045741864	3.28549269406071	3.34001674630633	3.41852941103819	3.44457946106069	3.49109096417364	3.53844245064256	3.59013744722002	3.60969589558822	3.63708165343323	3.67898330332606	3.71818143268239	3.70379883754164	3.7314604252686	3.7443133468953	3.77738080965599	3.78740106189582	3.83615966973904	3.83059640740932	3.84508059911398	3.87104103183749	3.86021901565026	3.8787899954207	3.88890004972251	3.88198996487533	3.88405568038906	3.89902796092174	3.91529920532759	3.93055023281155	3.93104179140327	3.94188011306049	3.92658889139979	3.93796296786756	3.95367505551242	3.97792622462274	3.93972095371783	3.97079174134515	3.97035550629814	3.98261008574749	4.00213670438342	3.98887931525886	3.97082872123611	3.99339492096548	4.00526055602494
1.59521931986242	2.21533465436346	2.55542008786649	2.74916752092014	2.91465660161107	3.09341853622624	3.18902299660841	3.27581383267355	3.34309544322342	3.42548665974426	3.45431506614176	3.51816606967951	3.56653999513746	3.62265493112535	3.63726998920526	3.65256289054316	3.67700690028754	3.7346587688905	3.73558798072778	3.76678753706339	3.75364754957112	3.79252492975787	3.82624875585039	3.78701674376684	3.81524745732122	3.85025661474509	3.83777353788523	3.87624012269872	3.86880267906863	3.89035614339757	3.8983647131299	3.89739272632439	3.9117298841235	3.91042727259959	3.91923090938595	3.93708689892559	3.95268846022915	3.93337932318922	3.94963760060853	3.96857117399386	3.96537642943663	3.9839095029124	3.96441571018164	3.97711659036	3.98094150933076	3.99036686300393	3.99470104974186	4.0070753935068	4.01504968377074	3.99429545799055
1.55864378864964	2.22670562514645	2.52918038547286	2.80370670672513	2.92359773990736	3.0706915425982	3.21372698529479	3.26228955833432	3.32215400444281	3.44299702775239	3.47354559740461	3.53530380094989	3.53779892802891	3.61345343699437	3.63355655381373	3.66895529093117	3.67486557314309	3.71026881048184	3.74328304076088	3.76020146188608	3.76337798599973	3.78739567087354	3.81448048712068	3.82821813949825	3.86460940742054	3.83988366314652	3.86420411719361	3.86603274018896	3.87985847780647	3.90571721193811	3.90126831169178	3.91485835359778	3.90586883385651	3.94535085660699	3.94049891054486	3.95891392889393	3.96226099725778	3.95481531011719	3.94478120779553	3.97902515701126	3.99577425386151	3.99094628443711	3.99452474277674	3.98762614834173	3.99371049265988	3.99891268284102	4.02334796828613	4.0123846670699	4.01017488762035	4.02032645944239
1.59867880156989	2.18152690336991	2.53072371277617	2.79297130962419	2.95918540731307	3.05989712357992	3.17237125959587	3.27483411825734	3.36832183016855	3.41588186404729	3.49817927655323	3.48836938883753	3.60353265907634	3.59723132400593	3.64365511751439	3.65169370809819	3.69783708714911	3.72606138623006	3.74168210308022	3.73799641059882	3.80520231245203	3.81815508852671	3.82592583868465	3.83821119436492	3.87499261109055	3.85403614499248	3.85341108492009	3.87451614492768	3.88435104868918	3.89369582360588	3.92208647494425	3.92939139116559	3.92735222377063	3.94520920278752	3.9594197739814	3.95915498599869	3.96853138617791	3.98710013343647	3.98806128721362	3.98611294498584	3.98923307070603	4.00395541265256	4.01037548891376	4.00911470576772	4.01221027317279	4.02831653999549	4.02261304551634	4.0127877255162	4.04569899241146	4.03227650327626
1.59285192689304	2.17193159439026	2.55129124831521	2.76010833450694	2.92937994301864	3.106661535905	3.22929274047688	3.30033307490359	3.38789987240344	3.42276402362482	3.47346560319174	3.53229537041115	3.59498797846792	3.60710234485644	3.64751054176708	3.67365675258595	3.7083466834273	3.73040485138596	3.72122234221291	3.77625373624291	3.79092703194644	3.81458727953041	3.8129889052175	3.85294109769467	3.86668911967889	3.85711677573796	3.87572039852316	3.90090323244719	3.90157426380506	3.90080632608644	3.93128442166942	3.93523853231497	3.90408379128649	3.98246655396382	3.93718549968898	3.96865939480333	3.98030710721724	3.99090190393684	3.95950738471073	3.98826973643183	3.99570454973845	3.98167860890819	4.01310821594673	4.00167298290544	4.01967223437196	4.01288619269788	4.03722007177941	4.02911812073877	4.05468902905829	4.04169126733244
1.58782716460795	2.1813198043237	2.5345999103167	2.76756842238832	2.94256120261084	3.09938722439138	3.17604827687028	3.29280136325925	3.37976066772006	3.43561634818009	3.49296002529875	3.52065288210163	3.56768148722039	3.60735523580214	3.64236948141027	3.65846271454357	3.71123852406045	3.7415192310132	3.75709236605849	3.76608431728495	3.80820042826737	3.82752450175882	3.82901645666028	3.82396953075561	3.851710216773	3.90875801275605	3.88971623292564	3.92349490028212	3.8877397052927	3.90818590187233	3.9362357864217	3.9470163682272	3.93492276845136	3.98457487813642	3.98811680535285	3.99148625506237	3.95425327352633	4.01709250901602	3.99241504510488	4.01285226145311	4.00981513306272	4.01133463673325	4.00373978430387	4.0206600311662	4.02799506106453	4.03094698674082	4.04671613152376	4.04319397391442	4.05366306510857	4.06553270466631
1.59160120069875	2.18852147082318	2.54395431410607	2.77487335525139	2.98624171789753	3.09126267990358	3.20349450999839	3.26199717627986	3.36117270543002	3.44051174849864	3.47576210983025	3.50703743266202	3.57523953581783	3.63275388780285	3.66772128719004	3.69031832400746	3.7084872393331	3.74425601390722	3.76504896483202	3.78426936183873	3.79694157481138	3.82012678492069	3.85887296155716	3.87254023540279	3.89415549469354	3.86778488848621	3.90395779564717	3.91684937734855	3.91297988945166	3.93700714956499	3.93272981170436	3.94844531237187	3.97499106750822	3.99240371199512	3.9876492563681	3.96952597816263	4.01361567764707	4.00699451181531	3.99695052655578	4.03542821892679	4.04286374393187	4.02201451215425	4.03275947414088	4.05182677890642	4.05516334082981	4.04852334152061	4.04154184246782	4.04968255984497	4.03183528113245	4.06177251510974
1.56779302275504	2.18017828766584	2.52238858635884	2.7769637720702	2.94361913209419	3.071957046884	3.18389950061595	3.29371946065506	3.37258291156759	3.45997819093268	3.4876126812086	3.5373363651328	3.58186507475707	3.6275646227836	3.66709716255617	3.71571442493045	3.71617417879709	3.73294738947285	3.77181627406597	3.81263693681154	3.82449661022814	3.82803901806694	3.83341678739088	3.88185625205103	3.89069809273743	3.89173179925835	3.91705495762774	3.92384218140637	3.89737452717136	3.91838045000503	3.96275276679242	3.95920063557512	3.94569098574025	3.95813204926018	3.97100481318804	3.99077315691756	3.99121086563076	4.02286064888502	4.03933620570562	4.03299886301707	4.03388030285774	4.02162864295548	4.03684824612898	4.05341866875555	4.03299157496608	4.05033869091484	4.03300520684048	4.05753858980421	4.07498603759717	4.06801815282502
1.59358419198658	2.16098846033746	2.53642190508878	2.74527329496239	2.97011971859066	3.08181465849143	3.19856512537176	3.29960395073558	3.34889504677372	3.4267464733529	3.51255584358226	3.55335522181761	3.5812828209942	3.60978161334733	3.6425836695106	3.6800507120535	3.74956500678261	3.74963419212198	3.78445699535154	3.8215884667326	3.80755747446038	3.8375115218694	3.86489849991193	3.88289490357826	3.89228030754019	3.91954482208319	3.92024946608705	3.91266025637189	3.91458799241751	3.96651731919044	3.96612599263612	3.96854453967907	3.98053740730577	4.00391377727795	4.00039049962547	3.9733619641771	3.98490361654795	4.02316085628468	4.0311038008215	4.03254629292161	4.05229958066604	4.04935553844257	4.05750143801719	4.06906369807576	4.08602718088623	4.06716593844092	4.09064900965612	4.06833611739221	4.07164918920116	4.07886096341739
1.59616111802966	2.18351555705473	2.51790833002658	2.79260697553043	2.9680071152793	3.09042869483161	3.1819966897038	3.30400773225753	3.41016416047597	3.42447485796273	3.49704368926417	3.53271517160106	3.59626037729373	3.61415236161743	3.68399913325617	3.71560432565661	3.7339420182794	3.7307741708513	3.79447766877404	3.80626441062182	3.81550284935285	3.8334691618933	3.86636001538885	3.87802267581162	3.88944981649038	3.89615800812624	3.89187085318688	3.96690245414456	3.93672461726012	3.96557148237459	3.94348445703191	3.96507968759428	4.00565227950358	3.9841401797815	4.00773755651277	4.02851119633311	4.02656999625912	4.0463605668453	4.03920684682139	4.0445788318946	4.02843701930133	4.04825907088086	4.04330025025175	4.05674209823587	4.06192858594725	4.07465220687231	4.07274489422168	4.08789355813355	4.07919857154283	4.09928932180425
1.58606310921637	2.19317044985983	2.51125592452388	2.7853130024239	2.96861099071954	3.09140232212863	3.21817886409052	3.29321947809128	3.36248438899522	3.42381701015558	3.48742188518631	3.57969774462135	3.60361646513542	3.64407454935537	3.67124616806571	3.67881841063335	3.72400991937193	3.76567440537433	3.81194217388292	3.80395719578858	3.81804103376026	3.85656745595349	3.8932427889566	3.90898188938302	3.90077659602427	3.92912826806047	3.94439056277369	3.93260297888113	3.97369900168902	3.97367735100909	3.95871393347559	3.97498910279131	3.99967717426073	4.01602094843207	4.02869267378115	4.0341787503752	4.03311270180649	4.02727013740978	4.04035653637864	4.06705322796581	4.05097571908163	4.07277733247189	4.06557393483847	4.0731819655348	4.09994126343083	4.09053646687884	4.08138956839368	4.1078089727191	4.10863740958772	4.0978571002983
1.59400068587637	2.19676300048474	2.55641042459304	2.78506613792035	2.93946493875293	3.11511627004556	3.19456002966246	3.32155727072779	3.39628422611817	3.44562414372077	3.49679666616864	3.56194524836686	3.58824920475097	3.6481175603861	3.6995854814622	3.72166481009353	3.74487657936062	3.78072131889967	3.80314633028423	3.79867831209555	3.85728832473541	3.84003786128828	3.88007603573242	3.88937695464101	3.90251643561745	3.90560941698166	3.94289957247575	3.95377376803622	3.95653308290697	3.9692986466293	3.98211140865163	3.99736059659763	4.0272180085001	4.01546518260474	4.02230162745161	4.01367315371427	4.04347626910336	4.05191630235786	4.04388711442974	4.05534984687235	4.06698913892809	4.06712401415223	4.07763984198773	4.08119816385103	4.07517202921579	4.10788638011442	4.11808380050736	4.11157397360031	4.10029112934322	4.11811840506806
1.57069581366464	2.1791412989432	2.52152733103477	2.78472317715214	2.97415140938416	3.10674708723961	3.2131292867376	3.30256276200008	3.39357507065095	3.43453097850941	3.5070109875529	3.55654110899299	3.62257936024738	3.64900597995388	3.67742007822863	3.68388592901917	3.73563630810004	3.76845877897264	3.81302334539678	3.80262394435832	3.846674943928	3.86086674938366	3.88582879642889	3.89859304160651	3.90209891679779	3.92422968795697	3.96317213571558	3.99176031643658	3.94311451369139	3.99273379202131	3.97573727948061	4.01856246340206	4.01330772662339	4.01394977077667	4.03491910727426	4.05446437622768	4.05514330817125	4.04831964152722	4.10083743507086	4.06796349520239	4.07031395011774	4.06896570195754	4.08419146646636	4.08696483273496	4.10201510348997	4.12346884296777	4.11496240110878	4.11313734074564	4.10068132050653	4.12894561816763
1.56467564520142	2.2053794442864	2.54039620222294	2.77865854081393	2.95834872768157	3.09469740159199	3.23493186548537	3.29889102343188	3.38811555354994	3.47136953604447	3.52754901913985	3.59060806205382	3.58935592709082	3.66595931740696	3.71685491336754	3.7301856340632	3.75429983281962	3.8069782775798	3.83119933244459	3.81600477111092	3.83912452232545	3.88064865169106	3.91785314454704	3.90696041778518	3.91655395666609	3.91611523564668	3.93795056484396	3.98421348707279	3.98739210322276	3.99284686717193	3.98495451925324	4.02296626055764	4.03789589617765	4.02987088490168	4.03473726126234	4.04548402414562	4.05756869533197	4.06760723545993	4.05890069263806	4.07988400973257	4.09882910887192	4.08342226352477	4.08900024030028	4.09540664460632	4.11472905985494	4.1321975733629	4.10033539528609	4.12430946864569	4.14567574497379	4.13007089005749
1.57227026608607	2.15587421116792	2.52620706313928	2.78318892574538	2.95496115902511	3.08221567297418	3.21864340105066	3.29720657375852	3.37295095848445	3.46256886263142	3.51845605517137	3.56859549724075	3.61723215606843	3.68011566306196	3.70801007452338	3.71218938752572	3.74988681645729	3.79525630860563	3.82149233753495	3.86558802634735	3.86591129538572	3.87414408756616	3.90879704045755	3.91983295497425	3.92394046786449	3.95483141862782	3.97525353718419	3.98803706346639	3.99764034132747	3.98418672825545	4.00646849316735	4.0173526014418	4.01492553680327	4.0387519755995	4.07819385572559	4.03816225458861	4.06731646472167	4.07260661736904	4.08745187721396	4.08072322667586	4.09843510823824	4.11198642169767	4.0759177774935	4.10633720318537	4.09455271193933	4.11013676158145	4.11981536881107	4.14296439543924	4.13339492282836	4.1324834378311
1.57563738225629	2.19522208571241	2.50189327593013	2.78367566162159	2.95909107486478	3.10831811650303	3.22108795511995	3.30817586244732	3.37460690704669	3.4362239603568	3.5408613162052	3.57631982733946	3.60967761309233	3.67920822848671	3.6980358071835	3.72861605299511	3.74671758356	3.78597167120978	3.84187307535321	3.84439478793322	3.84424629965972	3.88275120485692	3.90985216648482	3.90261536164778	3.95606366939569	3.94289490517641	3.96019723582595	3.97950691114332	3.97124846127994	4.0179143350192	4.013882023816	4.02446923316174	4.02379269780968	4.05236124853599	4.0736858760934	4.06307197879797	4.08011930982027	4.07563325035892	4.08280081820685	4.08661956553031	4.09190532275453	4.10190392283809	4.09825075743472	4.1250166166055	4.1268142052755	4.12030195172641	4.13782597144772	4.12793034718371	4.15283058685533	4.14106531012589
1.57233412018341	2.15580938574583	2.52291048649346	2.79262981029489	2.98086378293999	3.10979674854992	3.22258312699878	3.34913130098251	3.3814929320758	3.46222058046531	3.55010652349948	3.57488134432194	3.6222830164064	3.66597131073765	3.73143042272592	3.74969658523892	3.77346663061822	3.81913189037382	3.83606553315804	3.86555404237432	3.87527541991582	3.87738714479424	3.90844815325686	3.93732116630832	3.93528934115994	3.98391332546973	3.96456694774241	3.99066024469697	3.9994982819597	4.01469806681244	4.03646807215006	4.03523403791162	4.04491990883318	4.05296786367939	4.04933313284373	4.07549371173132	4.07249843563621	4.10189705174598	4.09578635132722	4.10954432487672	4.08764416816824	4.14445584973273	4.13006794620116	4.11637154964921	4.14518882652429	4.14657575458656	4.13095634538806	4.15207442155189	4.16276165395311	4.16483001533012
1.57023557919714	2.17204708367923	2.50815977243486	2.7627881897888	2.94980183327412	3.10573327943492	3.20737196868047	3.31504436647103	3.39057366504237	3.47739650192211	3.5414148804645	3.57048508748328	3.61653639083053	3.66702698858999	3.73183072989712	3.73550027791546	3.78781966819005	3.80127373389786	3.82258685023432	3.8522636747176	3.88959804733256	3.90766608855702	3.88714398787453	3.93709552480703	3.94078555777118	3.96833954402669	4.00567107480429	3.97929032470043	4.0006860805314	4.0130438432252	4.03199536284644	4.03408626285723	4.05343271461613	4.06898386852299	4.07595069312053	4.08853544169032	4.10916255259052	4.09020055526045	4.11313834017966	4.10982062049383	4.11255284727827	4.13964901837113	4.11958509243294	4.12200315946297	4.15438736507083	4.12591571495614	4.16693530811729	4.16071128062053	4.16199823888003	4.17477887124442
1.57526464612071	2.17526105399025	2.54882956429309	2.78826890784615	2.9605310900242	3.08264911719405	3.23289254425963	3.30042442628146	3.39880062110133	3.44348721193257	3.5466448169928	3.57079335329842	3.65220519834003	3.68262913942409	3.68816163632606	3.74639158284028	3.76509129131902	3.81564364924891	3.83011696202445	3.85825077135985	3.88747977029449	3.88827998044342	3.93162925222692	3.9404548573542	3.95662264070074	3.97187936963071	3.99821031366704	3.98821109331286	4.02109562226272	4.02679040990814	4.05006439629627	4.04260600386703	4.07313854322788	4.07386619265051	4.07197473221949	4.08858807593454	4.11122403475489	4.1019151027686	4.111073838061	4.10567060165209	4.10341923503853	4.12887342566225	4.12744314285189	4.15049189433043	4.14084954853956	4.1691894816942	4.16820438628323	4.16114941616094	4.18026688730226	4.16958206375587
1.56522784818518	2.15685238470091	2.53138649308722	2.77754065142522	2.99654466124342	3.09395974764275	3.23840449627534	3.30790506550313	3.39668288416198	3.47490093030775	3.55150330632496	3.60154684916379	3.64996954692167	3.67050839927987	3.70356211319577	3.75609795829498	3.79147309188371	3.83148449792273	3.85079370157352	3.83824959989694	3.88268273320156	3.91908791101366	3.92171804619961	3.93507321299523	3.96528322592856	3.97304557510792	3.99310766924675	3.99620426822901	4.03481992262235	4.0310510218441	4.04935565500101	4.05946373508488	4.05971414499	4.07231145755955	4.10063073271383	4.07848737428993	4.11288388532477	4.12207655543535	4.10731832367651	4.12003809472971	4.14817841796757	4.13170932306863	4.14902003043028	4.15707682510864	4.16467819368765	4.1705265128525	4.17551323363493	4.17852915361996	4.18745821873849	4.18425572260909
1.5750076961604	2.18476147633983	2.52722514123076	2.77294475174183	2.96626965572134	3.10179925821852	3.19364577750387	3.32160491649134	3.39479275360018	3.48286430183627	3.54790123983355	3.59306046176284	3.65069202102497	3.70229613228132	3.72717618205856	3.76740122000287	3.75509409482889	3.8185072862612	3.82332052513764	3.85460467636195	3.88748464342196	3.89332275080259	3.93890630020817	3.95951009218527	3.97136857304448	3.97788205369804	3.98906430336068	4.02313147725569	4.03986922273001	4.03880067025657	4.06566960237989	4.09005003284566	4.06448218517591	4.07298959879024	4.10489143605855	4.09873819118382	4.09921957501766	4.12419806798827	4.13208013589111	4.12318314073563	4.14116478736772	4.16288580148304	4.16893824351006	4.17358999872733	4.16147258619325	4.1732020000401	4.18839048083741	4.18062807531523	4.1714438579182	4.19831056851166
1.53933910325531	2.19028219862976	2.52652422496399	2.79883426423579	2.96805543448895	3.1110184397002	3.21717393393597	3.31454820921443	3.40766075718718	3.48954969053809	3.55047441796054	3.58185489444512	3.64216444271804	3.70230002434869	3.72973547204704	3.78948364882433	3.79629636717752	3.8288476908803	3.85627413006428	3.87292766407582	3.91530479564477	3.8980380262389	3.9193337086674	3.96560637463952	3.97620322168703	3.96890476082497	4.01088449107287	4.01313745476084	4.03299235394398	4.05339903420253	4.08629299832739	4.06048513162081	4.09009294304732	4.07510878156492	4.09987859588956	4.1014189284942	4.12320516639073	4.08963074485881	4.12674280122696	4.13230034809479	4.15105369539384	4.15418631962617	4.17530830326386	4.1516828010833	4.17499325682377	4.2164134013669	4.17679532852734	4.19222954198423	4.16869697671595	4.2090309911277
1.55481834289269	2.16345093230879	2.55068627339134	2.77682678635911	2.950374346629	3.09871535084946	3.22942250131696	3.3510847507108	3.40556238110663	3.47395794661373	3.54308287473573	3.61100000165913	3.63675361197695	3.68834540891402	3.72623074915223	3.79275568474341	3.82679996140318	3.85301420259311	3.85808306046696	3.88132515437634	3.86772835818853	3.91168487874782	3.92937666910229	3.96969552632441	3.97857732181311	4.02169853461767	4.00488347767546	4.02827708630143	4.03687110983179	4.05296884635845	4.05530280397728	4.08568427198115	4.06615271266185	4.07745637929245	4.11097619592831	4.10031159508901	4.11100799942621	4.13208009357122	4.1313986502373	4.14485034774774	4.14614641722182	4.1512683959313	4.17897344685591	4.1773552594152	4.18963837411793	4.19595245552202	4.19732128195497	4.19584893058975	4.20140432976392	4.21805020030649
1.57896235697203	2.16230071218117	2.52040920976303	2.77789899418882	2.99358168381633	3.12017074497815	3.22122438530833	3.32182883543243	3.39518828201723	3.50152617471422	3.56634113892919	3.57973776549593	3.66439327443834	3.7069449536001	3.73339111720979	3.78629311877153	3.80842465285683	3.83465467116488	3.87965937014601	3.87940494502997	3.90139231463369	3.94438169305858	3.95117982144607	3.95717274222783	3.97702687531253	4.02555185580594	4.01074697801458	4.02445728081393	4.05896761535523	4.06561557547371	4.0695777861649	4.090671555133	4.09481413069639	4.09491794585927	4.10807556885288	4.12578459032973	4.13441956611391	4.15525154818767	4.13814774320899	4.16221749488003	4.14287076457796	4.17936096114547	4.16442246371725	4.17719406669264	4.18327922298032	4.19693285161678	4.2295597571691	4.18667264243913	4.22688520855605	4.18922759572498
1.54686029821295	2.17809457860166	2.53570617950911	2.78877243138182	2.96886666581326	3.13605186921345	3.21017131187348	3.3195760707729	3.41834747084116	3.47241267272284	3.55220263885924	3.61808503659013	3.66079905889913	3.69379897646173	3.72625464789919	3.78447076534618	3.812621042153	3.83403354791613	3.86338326007506	3.87835635465309	3.92979843051182	3.95686173924749	3.96881135386043	3.98923975784552	3.97630766628743	4.01599780961438	4.01586322673373	4.0685364203384	4.04314391219538	4.06619278110797	4.07280339032054	4.08472129487175	4.10450053158048	4.11759952003733	4.10490623486883	4.13212751965241	4.13420156338535	4.15887508360789	4.15582937239665	4.15596271550301	4.16369746750878	4.16832790712107	4.16215846729507	4.17826951835385	4.19094903576783	4.18741731901103	4.21892924373641	4.19543176293334	4.2087248336816	4.20503368998033
1.5538426141776	2.20773061683487	2.55073726100054	2.8006152111591	2.97509724249403	3.09632804910868	3.24455211240358	3.30550286292848	3.40231370442979	3.48377753235208	3.55045443940544	3.61292993224784	3.64254149489381	3.68695249742974	3.76510498871452	3.78045265435211	3.7954599650033	3.82814690152743	3.85873248542579	3.88480248102385	3.90468454730116	3.91950091891299	3.9741894389998	3.97536284846544	3.98526138897959	3.99343204723569	4.01749323636111	4.03662522204671	4.07010017796397	4.05845453483236	4.08950893258211	4.09681029180187	4.10843569009603	4.09905282078374	4.13527887709385	4.1544339204018	4.16157677846141	4.14008528432693	4.15555973889877	4.15952230490932	4.16492548143853	4.18321850009352	4.21418226522851	4.21316643901472	4.22552562919329	4.20539834353707	4.23565663850204	4.2243464064155	4.2066884146011	4.23244624846107
1.55927143933904	2.17680503794824	2.55285108814706	2.77341488606388	2.93967530324671	3.09465687311301	3.22679891988315	3.32603648952243	3.41032264866847	3.48154398594728	3.57052948247838	3.6219565445543	3.68053062816496	3.69664739987678	3.76294886297647	3.77523081178574	3.83655143786288	3.82991182101641	3.88835499654015	3.90620110521373	3.94175791005701	3.95118589844138	3.9748552023609	3.95771590575396	4.00114710869084	4.03880545409264	4.03349255185449	4.04112392158314	4.08113746966245	4.07488414777624	4.11879007136129	4.10071104590697	4.09391050959643	4.12848899241155	4.1377210363859	4.16443892713062	4.14692718686671	4.14687545477815	4.17223621484006	4.1734771252748	4.17206248642184	4.17004285108463	4.18833589818333	4.21146129919992	4.22721168991306	4.18952043604325	4.21933049481207	4.25562796955585	4.21699331525122	4.23919484199041
1.56912461803354	2.17486793577831	2.52782785565417	2.75237239428476	2.98268078526988	3.09961865755143	3.23232064875132	3.34770857266865	3.42499961636554	3.51006922631948	3.54986734426989	3.63158285253164	3.65756380811344	3.70455165557774	3.75091497075909	3.78627294726194	3.83939678761442	3.83130469209958	3.86902849544689	3.90533783261638	3.93319343147534	3.93921008585633	3.95581913483059	3.98748784010975	4.00072465983588	4.0244284545578	4.03151920590031	4.05818914479315	4.07811031946501	4.08953769543613	4.10705026255033	4.09577916664903	4.12471740794643	4.13287856279492	4.12983155034115	4.15062774489302	4.15536505421473	4.14683835477183	4.19435804384392	4.19583306077451	4.18929314644761	4.20076076537881	4.20874115661013	4.22532180515004	4.21591475745589	4.21435515879573	4.21852124146479	4.2357029342023	4.25763651563186	4.24260752244942
1.55957927067024	2.18537401804412	2.52454257915544	2.77092133398688	2.97481009444139	3.13509743838218	3.26109679532774	3.33220327235236	3.39855609982203	3.52760886699795	3.54818224783562	3.62798361429765	3.67913984763458	3.70903803544287	3.74920154145308	3.8029257791684	3.82465175196259	3.84014098255634	3.879161477206	3.90094057177594	3.95899607500174	3.96302643913676	3.9696589545324	4.00355580175224	4.03102274720328	4.02702677983088	4.03134977189414	4.05957878835093	4.06357398235316	4.09050578951949	4.08943715434447	4.12702866361776	4.13113314557766	4.13055609489148	4.15939901907738	4.15459210078997	4.19231864129651	4.18594994787353	4.18803786987973	4.18242162703411	4.20366644716592	4.20651915223439	4.21794702483068	4.1969177267094	4.22749865469241	4.23956246920697	4.22726825942354	4.2395007621899	4.23813345701611	4.25825321516335
1.58371937612271	2.15902486496136	2.54064305051163	2.75639267358743	2.94627659455272	3.11949594817795	3.2397064097711	3.31064104549839	3.44297995577208	3.51143666513234	3.55893278841764	3.61098719533368	3.67369257730827	3.71117791288238	3.74188668887836	3.78023153203092	3.81158373758039	3.85760822369523	3.86633786777423	3.91496706213173	3.94566010017912	3.97615899829298	3.95993820058079	4.00310866364338	4.03179552840959	4.05607502056243	4.0446739029256	4.07042432209999	4.08577503663016	4.08126650727616	4.11643448303671	4.14253382678499	4.12897664078264	4.14749754985884	4.14424672074371	4.17566119445676	4.15700498486282	4.1622214935796	4.16681828515287	4.17824484983476	4.20369128780568	4.20725443662527	4.21422962791444	4.22636608962805	4.21926483233366	4.24976090245165	4.25645488203801	4.26308109798497	4.24999067392041	4.25368735004791
1.54056615822427	2.17704194324829	2.53249182459227	2.79624213736124	2.9797046286578	3.14664800671149	3.22463626342254	3.34573622906606	3.41180823048048	3.49988473038822	3.56354011637272	3.6410476057955	3.66033204239281	3.71983485822781	3.75839152909439	3.80528953048047	3.85004228385057	3.86004743723942	3.87886597516082	3.90687490818415	3.91546975622389	3.99453099736992	3.99109450040718	3.99560199766772	4.03672137887527	4.05263275081458	4.07218064144862	4.07884078734839	4.08688455285664	4.11627883393993	4.12402673050419	4.12387286738291	4.12909385277256	4.13722348185686	4.16535195398611	4.17427545435583	4.18826166261924	4.16846776916262	4.1811411098717	4.20048865127826	4.21418194288249	4.22217557094861	4.23332923718138	4.23919916313169	4.23414296678214	4.25810132418345	4.265952901247	4.26309824868514	4.27836151334002	4.27227604495756
1.55891083536404	2.15301580370046	2.53977233530032	2.77174573930396	2.97225016311071	3.10067451933674	3.23680353335789	3.34531285861368	3.42263415647879	3.48347651233082	3.54314689927165	3.65540541476565	3.66332741641731	3.7198031981536	3.77447794614247	3.79111894041355	3.82129213151559	3.87691196218683	3.913641336743	3.90281713468947	3.96107603964097	3.97218702218048	3.99249092292265	4.00504842982349	4.02875536826551	4.0461537685946	4.05869409866985	4.06952495207485	4.0788558513708	4.10920567401412	4.1057514814915	4.13428096386642	4.15510701760602	4.16010895869032	4.16672428863897	4.18916097627605	4.19202309285397	4.19376877726277	4.20754866671003	4.20591782680358	4.22616089076212	4.22189145054682	4.22788503492561	4.26010775594138	4.26529972210727	4.26078367885023	4.2603154248604	4.24552491213855	4.25647751454653	4.27423672544594
1.58481896495051	2.16934836200215	2.55051779375467	2.77287760494725	2.96821910773361	3.12629005462223	3.25793499237786	3.34688482443245	3.41328808049443	3.53326787527365	3.57890246114107	3.65010468139567	3.6803854867746	3.73650176997356	3.78066193322939	3.81968299870317	3.82889331595445	3.86299982103582	3.89289674768484	3.92312294375189	3.9716877918747	3.97926824850941	4.00841931297947	4.02545703199342	4.03419476932571	4.05639624082313	4.07167528852654	4.09976002318081	4.10287682246146	4.11759454301714	4.11829779392606	4.13233752832755	4.14788508751358	4.16849301538073	4.17900866572197	4.18600962443588	4.18626063111901	4.21631700946744	4.21219881486237	4.23503832864169	4.20581298576972	4.23754946871066	4.24280840856421	4.23921951176118	4.24678092528573	4.26532276762798	4.25144284713971	4.27442229579207	4.25746855583436	4.28317216862562
1.58062945161185	2.17590823645591	2.53574567044686	2.80389188720668	2.99712348303862	3.14305087941445	3.2524413354855	3.35819478994937	3.43212815819063	3.55421267363946	3.5672615551563	3.62440627882334	3.68995545837175	3.74182273672816	3.77108741925541	3.80871314269288	3.84235758663959	3.88659379740394	3.90112333361126	3.91666136937373	3.96433902803642	3.97947660594776	4.02265261139446	4.02429569114812	4.0256529744032	4.06434077805894	4.08186444174807	4.09652101179997	4.11262247698635	4.1427373574589	4.13072051103167	4.14974980614743	4.15476233572151	4.15897553684064	4.18488882280884	4.17667448511418	4.2145532371939	4.20502217078158	4.2142211060414	4.21529635165959	4.22648411738911	4.24978068499061	4.22351299611161	4.25556399044854	4.26413367862159	4.28438975625203	4.27110520729591	4.28663112897681	4.27772015997856	4.28825974513197
1.54769244911061	2.16072053602644	2.56292677949245	2.79896367790907	2.96961190895259	3.12841147249016	3.24632428233085	3.35614793777192	3.43294110569099	3.50164866099362	3.56421259990017	3.65352308786181	3.71009083940498	3.72986423778652	3.77360165629093	3.81310369976801	3.85565482112736	3.87746593757007	3.88449152187498	3.93212721405079	3.97628231164464	3.97045980084681	3.98597037980972	4.01894962379812	4.05004618103714	4.08408765078687	4.0650941059874	4.08728640407249	4.07560215048861	4.1277717066517	4.13008498677451	4.12900255387451	4.18063454772749	4.16175506215276	4.1698129735478	4.17868106960328	4.19891500266121	4.2286106006072	4.22769882712829	4.2201689860311	4.24124388503137	4.22980306688299	4.25531441389682	4.26364936182055	4.27800391133983	4.27555013537456	4.28072354732902	4.29992998557028	4.27490349504799	4.29924664566737
1.55615410136315	2.14802776487115	2.49794380470377	2.77254288445781	2.9432043412621	3.12541814470669	3.23986984089857	3.34139388885127	3.45208185443452	3.48407420459241	3.56916122440319	3.64351406498951	3.69089381863155	3.71503468884929	3.75939016256324	3.81902402075037	3.84308542279292	3.89103066076604	3.89429249245626	3.93406843824969	3.96220346747543	3.99360960428853	3.99841356338472	4.03493465352418	4.04620874272106	4.07434171192456	4.06277318962772	4.06681453137913	4.12593231476753	4.13531496230313	4.15156925981983	4.14244000904702	4.17800138627426	4.17920781354895	4.17223260877151	4.20245173787923	4.19821417404811	4.20217798176054	4.22554704004533	4.229928846384	4.23723932023321	4.23932084372911	4.2536748134257	4.27989051928588	4.27803804692705	4.27474281336336	4.28384426880726	4.27964509109197	4.30056464999919	4.31379792744337
1.53990012805024	2.18558283305833	2.53254252846927	2.79622329594757	2.98345247451959	3.11589613960583	3.24013079789263	3.34991511767745	3.42371323629704	3.50086616126829	3.57746534698356	3.64830495808904	3.69263833560127	3.73225270472446	3.78863192775649	3.80768267149435	3.8311352576187	3.89022474193438	3.90453112081537	3.94877054451311	3.98045812305746	3.98380536000359	4.0178670419672	4.03741985930655	4.03392805399893	4.07389905251333	4.09222264982068	4.09640909076265	4.12477289511179	4.13011942276344	4.15454372132234	4.15702995203751	4.17640098768058	4.19822748783875	4.20532820400103	4.18491190298533	4.22516332938058	4.22609171302659	4.23478638034652	4.23698069622548	4.24858365401023	4.26122377331885	4.26173632761127	4.25607487856355	4.28176138001261	4.30156042434819	4.28442958799111	4.30126266107592	4.3089613609899	4.32769949647314
1.54729345977172	2.17265655078398	2.53462025655335	2.78989694178834	2.99318104034805	3.13902662302266	3.23953089162791	3.35897055209559	3.40411554176847	3.49953549698985	3.58673408154117	3.61676917851709	3.69499909241486	3.72055510598007	3.76195892984848	3.81391534807304	3.84443941203336	3.91353500261834	3.92197376713557	3.9282622544863	3.97181966264074	3.97953281324526	4.02652913116889	4.03390973347887	4.05632890822826	4.08550899799481	4.10897322920792	4.09310189781728	4.12132953939154	4.13207978953368	4.1460972542735	4.16766846344521	4.19113367122751	4.17619517404966	4.19348661907992	4.22448002327406	4.23435234917886	4.25049138710039	4.23282248328512	4.2479714961422	4.26202577385982	4.26363734778414	4.26958497190611	4.28421887551085	4.28138573071033	4.29959820859431	4.31072359765078	4.31182682733549	4.2988226142719	4.32087740538905
1.52971724136849	2.18475005220578	2.53581125798292	2.76657184052583	2.98118540379812	3.10982024742915	3.25624138196697	3.34700767685305	3.45062426739564	3.50956306916002	3.57706600721881	3.66410027288256	3.68862967189618	3.72446807281859	3.7838569814181	3.85345941937713	3.85520140769383	3.90301473725305	3.92659227267661	3.95637313702027	3.9858273294067	3.99253257479647	4.02055040131191	4.04944421639238	4.0542573136105	4.07817769462771	4.10059121524768	4.13145218962491	4.13741422687085	4.13306465909027	4.16961724528526	4.16064821742408	4.18097520832033	4.21246203313635	4.22244505018025	4.21661101809469	4.22085452914139	4.24771329748398	4.22382213433496	4.25760845239017	4.27139640305166	4.32157005446632	4.27060785253129	4.28632935454312	4.30922480383373	4.31096210379629	4.31342402715562	4.31968547515525	4.30906004808548	4.31516162830579
1.55968732211382	2.1736711480646	2.51514576753301	2.7820354152078	2.9735369161384	3.12635223882254	3.26452272168541	3.34197007345799	3.4456255498378	3.5055396527785	3.58224860572579	3.61088431828576	3.68056285849059	3.74184545308599	3.79971534083145	3.8298041050008	3.86799041851806	3.90113730092665	3.92433186633695	3.95478302081055	3.97622242111833	3.99646574767845	4.00066434197975	4.04159839522835	4.07570718845845	4.09040192897646	4.10020112715311	4.10651306942586	4.137708932123	4.16674248635967	4.14963495122445	4.1910119557853	4.18404284874907	4.18114040101688	4.20885979325362	4.21838643760831	4.21868763124192	4.24237452063624	4.2541661306377	4.26209295618938	4.25909005422755	4.28617914799009	4.28625943596916	4.29791017971737	4.30604915056357	4.28980540011179	4.30245301586667	4.32204217014226	4.3063915508381	4.33014557837189
1.54727791495124	2.18014280688877	2.52953114201552	2.77958148000401	2.98719332583316	3.14328979567329	3.24329967965135	3.32673135852442	3.44025716353727	3.52054828066297	3.57924707971997	3.67104385381788	3.70239964343465	3.73608939007208	3.79977213554007	3.82867721670948	3.87113846028075	3.89479769894014	3.94558096526366	3.9621808827069	4.00621990883458	4.00688270800381	4.03294574103747	4.07862067101038	4.08314747625387	4.08559292948811	4.10912518009768	4.14553319838902	4.15693201871683	4.14435967370915	4.17320463791107	4.17927670727008	4.18645088259238	4.21673194082132	4.21333535529833	4.22731162990896	4.22961812551737	4.24328631479791	4.25466751772861	4.26109539549265	4.26427765837653	4.29232091114083	4.29167268872291	4.29121386443546	4.30796177399459	4.30500681868152	4.3224858530106	4.30385165503193	4.31144040935515	4.33598738597319
1.52700656665444	2.17112460978971	2.53968458549374	2.79781512045668	2.96828100585426	3.11933675903152	3.24625263815146	3.36391571561846	3.44484133762035	3.5214212814512	3.58410138193605	3.63133394752925	3.69971247575031	3.7347887758121	3.78920550968459	3.82091587044863	3.86979073481032	3.90649668215062	3.93045175009633	3.97882638546405	4.00727143350552	4.01075082733891	4.03457189190613	4.05523421516792	4.0759883221266	4.08140493622945	4.08745564503364	4.12729285443653	4.13586524233201	4.17551202998681	4.18730151575371	4.19010311964202	4.19238486924586	4.21961159052379	4.21348558800192	4.23917112441414	4.23808957762521	4.25223614532787	4.25628591989596	4.25963843088482	4.27837021511267	4.29738333355825	4.30113555410476	4.29584748326481	4.32128621600712	4.31465404734441	4.30747919380455	4.32440069393713	4.35558977257043	4.34379906149129
1.53690593301367	2.15028134391289	2.53281764080394	2.76197088790067	2.97762213808113	3.14047969726013	3.27052931360113	3.34433197584127	3.45035026770395	3.5395514580377	3.62432800753791	3.63607870698541	3.68647811166528	3.73172057076546	3.79012625414974	3.83506161580407	3.89946521313618	3.9078482528671	3.94467890238869	3.98812833985531	3.98313989439958	4.01267008484023	4.03682701450658	4.05863892434707	4.07630295786572	4.07917623577484	4.11977471873824	4.13838056692352	4.14381541748397	4.17542939627603	4.19550921919439	4.19817434273585	4.20182008986247	4.20853310550664	4.24438626821784	4.23587576214699	4.24367579352655	4.25960114765206	4.26304600160577	4.26286445195043	4.28878065726043	4.30293279772193	4.29314890876368	4.31180061066344	4.3285412559799	4.31354922421786	4.3320510771565	4.33066965923117	4.34652123504757	4.35599249181757
1.54791721350785	2.16630363783975	2.52313516808306	2.77600553008546	2.97422518783345	3.13195512552619	3.25472494518417	3.356106396867	3.44135261628034	3.5367349693939	3.58920253334677	3.64943948847612	3.74679132247291	3.75322170492476	3.78829090976756	3.8421623230534	3.91446338538304	3.90761372554404	3.9322611441973	3.97971087823103	4.02950251759317	4.00838861062667	4.043828846059	4.08307606385835	4.09787577108565	4.10176980052798	4.09981118332815	4.14587767540162	4.14904991700284	4.16828206912605	4.17937023199488	4.19273784306569	4.19727005148886	4.22562951998394	4.22577195810403	4.25748307105191	4.26947502205309	4.26682121971761	4.27262160418749	4.28830611755637	4.29886083640115	4.30434920372093	4.31200045499298	4.31885714394864	4.33247067131716	4.32901405314525	4.33640096666015	4.33808031446307	4.37310608929996	4.34701240402099
1.56014001515635	2.14593373073907	2.54840741617923	2.77464950024477	2.97508200349591	3.1348647073359	3.2481212844871	3.3614039421677	3.46475596693856	3.50517916730717	3.61002326266878	3.66486526734114	3.72448677196519	3.77931950323532	3.79163301127296	3.83652006347544	3.88040073851888	3.91666880373069	3.93117809492967	3.99090161645491	4.0076067250817	4.02154190501457	4.06515857174581	4.08076186945225	4.070422737133	4.1234231495281	4.13443797770449	4.14313698742811	4.1712063318561	4.19374086677306	4.18671033647986	4.1888064990574	4.22075039612211	4.22214300682937	4.23681144816693	4.25127455554031	4.25966532941591	4.27229414523869	4.27652572464423	4.31090102235127	4.30237211893081	4.28870848241639	4.3073692052439	4.31346532781635	4.32037132135222	4.32320601986528	4.35639178288717	4.33268823201631	4.34152483932478	4.3753782342865
1.55756703496638	2.16493651987385	2.52272075647587	2.78645918332417	2.9828764980266	3.1281133845364	3.27333854074302	3.37456964779766	3.45712592780488	3.54458425991753	3.59266915129401	3.67278110261171	3.73430768491969	3.76820176115052	3.79560056848741	3.85035518664893	3.88962050246235	3.92543852015624	3.93173688165227	3.97279049200211	3.99110543893223	4.02179132720276	4.07442575498918	4.07447120476476	4.07106505563143	4.09582611110374	4.14298282154735	4.13501604581221	4.16916128575784	4.18892149002296	4.16795154856241	4.20532852162082	4.22251110031245	4.2130770412135	4.23992931190729	4.25011521722989	4.25466433563152	4.26938941253954	4.26947871458233	4.28428081440511	4.29201825034152	4.30350009688369	4.3219895497635	4.33127146788433	4.33833980371658	4.33544373868728	4.34770084473845	4.3668819911806	4.35869911691197	4.35037781180063
1.5478052459497	2.15993538795465	2.52096069522567	2.79643313288792	2.95859459514383	3.11273877644713	3.26645942969095	3.36877393521265	3.46018542728045	3.53992387378174	3.58925277024385	3.63469708703861	3.73486355297589	3.76792780119403	3.80544307361566	3.84828887207468	3.89336085312931	3.91476480036875	3.9409427691176	3.99152771447101	3.99212261379148	4.02731348137557	4.04748694491553	4.08599241492164	4.09819956639558	4.13963795196316	4.12151469025853	4.16119926237574	4.15531719606959	4.17776014749099	4.18971557918353	4.2220994365573	4.21374948486117	4.22345496550246	4.24747821880094	4.26813843126212	4.24118704450597	4.27972191442307	4.29993669534411	4.29159754953337	4.32321374579989	4.32584118329513	4.31206964371032	4.33778499897598	4.33544623356613	4.34271523989678	4.34149691081312	4.35345202250187	4.35897522942377	4.37631472100519
1.5575016565593	2.14528124327469	2.53492459926459	2.77617853826206	2.98212245103174	3.11737454151542	3.27239904821648	3.3785540783287	3.43603508265288	3.53242504633133	3.59747967563717	3.6560196068495	3.7196541667336	3.76393830047576	3.80296647618498	3.8294301004524	3.88673295140416	3.93440149261705	3.9467317795617	3.96914202225279	4.00691474242619	4.02322907521204	4.04069254147582	4.08139848846229	4.10946735923257	4.11715891440478	4.15189140903759	4.16906679930203	4.17382846186943	4.18737220816815	4.20976108881619	4.21759548641971	4.22444088657248	4.25805109726804	4.27601954267281	4.25716511284978	4.27132707028028	4.27093909875056	4.27532760930544	4.30539816200788	4.30837560607968	4.30914027805543	4.34876001279361	4.33046111664895	4.34192892418905	4.35302652600412	4.33700559776668	4.36787180153339	4.36466114590064	4.37336693447212
1.52324872528458	2.1573931492379	2.51569900125449	2.7919521286792	2.97885346410768	3.1338394755252	3.24438045425609	3.37525684285418	3.47079505046229	3.53992704164876	3.61477722205677	3.69400826329847	3.70299645095677	3.77137054028715	3.80927728820089	3.8657790515362	3.89548207446728	3.93360214459911	3.93408356531244	3.96616028214677	4.01510411155388	4.02800042885051	4.06263471326799	4.09165928572849	4.1019398758541	4.13127956600831	4.15379389952664	4.16671008051049	4.17770574624942	4.20683846319712	4.19125424296617	4.22201260024255	4.23345525182878	4.24714651507165	4.2483833948454	4.26881320560099	4.29993498291865	4.27530993686433	4.3005703534651	4.30435008165994	4.31881220885777	4.32667431942538	4.32401957961022	4.34178096171717	4.35767113584687	4.36197868185168	4.37446518073826	4.38369311483842	4.36765739962636	4.3858429425879
1.53955191255157	2.13798916859439	2.52655421708743	2.80256310270196	2.97894888296292	3.10002089585038	3.27321285304826	3.36673122868551	3.45637665818971	3.53916465700022	3.61738670321717	3.66968750227758	3.71075565684834	3.78991596734859	3.83611399179906	3.8764045700307	3.90268439037803	3.94074691728432	3.96249128520283	3.99265131936872	4.02647548053567	4.06077123122219	4.05807825624939	4.11401174726325	4.10969945456668	4.14696598044689	4.14813991536942	4.16108256312103	4.19129405168565	4.18988590729844	4.22574482629312	4.21516116088762	4.2354951679202	4.24130430129602	4.25752134198987	4.26445464427755	4.2670325069472	4.29103376527886	4.28804555662963	4.31989267823271	4.31736989274571	4.35460474880879	4.33086376287991	4.34087307267243	4.36758638258159	4.38542734654716	4.36434400609742	4.374664879287	4.38966923862812	4.40941499219664
1.54172879691091	2.14571316503124	2.5386487589361	2.78896883033096	2.97784041693062	3.13826709487077	3.26962559872304	3.34661018184193	3.45209838157915	3.52730729771846	3.586995123368	3.65244563988467	3.73674626867259	3.78468390191007	3.85250479003481	3.86199914519823	3.91533518097006	3.92299712748593	3.9545950457411	3.99293765559546	4.02973260330535	4.0465037928598	4.07599412884367	4.11807942140452	4.10159194068321	4.12209480438275	4.14104776836827	4.16415745035083	4.21071722963066	4.21689146521444	4.21261361344154	4.22895385851064	4.23086542273342	4.26292721044117	4.27257072016886	4.27206211820103	4.27562025030222	4.29556730753838	4.30097981062378	4.32042517449601	4.33939356726057	4.35463147767307	4.3474903499297	4.3486730381568	4.37547257777703	4.36577405967595	4.3562327303763	4.38028308580839	4.40302781409157	4.39611650159562
1.54030178549797	2.15470348272051	2.54995842939935	2.7808664259785	2.99341576501189	3.13083943241836	3.26276923515113	3.38086553519742	3.44474836411987	3.55477751670665	3.6151682871855	3.6683893400687	3.71874449429787	3.76822187527434	3.80278549856946	3.87519787371413	3.90154299089975	3.93479331954675	3.96583978921552	3.99224985721783	4.03887030934681	4.0682387525163	4.07780675079006	4.09224569869911	4.13467768378129	4.12486853422001	4.16882414643155	4.18112266120943	4.20427949490557	4.20821091012708	4.23325934487757	4.22610706316398	4.24010739143116	4.24401154900712	4.27464950102133	4.26531049754791	4.28750467243403	4.31693704161406	4.32674096397791	4.32982292664731	4.32888376968876	4.33639909420914	4.35155909428294	4.36100122202606	4.35525360555467	4.38449922131782	4.37714916535681	4.38010329486877	4.4035215421762	4.38022432841451
1.53984378093137	2.18272399568884	2.54388283233303	2.79603758075191	2.99541291789187	3.12757759184196	3.26099730095973	3.34099100021189	3.47594473699305	3.5418197023218	3.61501099882307	3.67530869245228	3.73300619365786	3.78617146306043	3.83833006433378	3.87202221376257	3.90701554014696	3.92878885041368	3.98542549101743	3.99419878951973	4.03296336037034	4.07339787499827	4.08779824188142	4.10995592808309	4.12661928596979	4.13848722696901	4.16166159377829	4.18493600808692	4.19863864209313	4.18848983029826	4.23924325971141	4.24077773799092	4.26277173280599	4.25595138378151	4.24846672653281	4.29621839956739	4.30081173249726	4.32780936313811	4.31502954524075	4.3325859003426	4.34945379599163	4.34848400562485	4.35593399073405	4.37439996581077	4.37426474329174	4.36791949181605	4.38510299268725	4.41062786825769	4.40320978297748	4.40417950964154
1.53140283981083	2.13584557090766	2.54432015010266	2.78034690790691	2.97183152762398	3.13376974274955	3.24753673528274	3.35096020954405	3.43786022033127	3.54567650369042	3.61381046284341	3.66502855835591	3.73474830199937	3.7700510309446	3.82555831672747	3.87126038607862	3.90446840276189	3.92750340202626	3.98235551490236	4.01684927167571	4.0409372948337	4.04762249060894	4.08058807016148	4.12136845548251	4.12442896079194	4.16461525159298	4.15496166302904	4.16948579058063	4.1826884354309	4.2067327885681	4.22121476400932	4.24019323336247	4.26010419729316	4.26403678038212	4.26067163380524	4.29541838403737	4.30402482970245	4.31239539320164	4.32917984193667	4.33060181298661	4.3388033018475	4.35080867158369	4.37248836565218	4.37338770761946	4.39858797032976	4.38009194747688	4.38837320866807	4.40164034760307	4.39461279929731	4.41013655331563
1.52135206719913	2.14778423989843	2.53015001516768	2.77958992588081	2.972253847402	3.14611142002297	3.25302903040832	3.36933355279365	3.45143964729727	3.55227269460507	3.61312968048891	3.67919020803101	3.73479392059529	3.77994915140158	3.83146508883037	3.85985793892283	3.89059955979545	3.94038338438339	3.94677804391682	3.99162567626952	4.03038199297367	4.0738924604959	4.08728203857757	4.09746289901355	4.14735956313626	4.16685494076268	4.15225390539929	4.18415170693112	4.19828444337226	4.21204620138921	4.23211200798792	4.24442562662972	4.27583551733957	4.27289778805855	4.26839786599735	4.29752591199267	4.30123098859845	4.30572033602569	4.3444512629151	4.35387195380886	4.35422701909363	4.35757908857027	4.36679155255104	4.39164491622586	4.39358377299724	4.36895663050965	4.41840891656732	4.39858556209392	4.4039021749213	4.42113939853536
1.54697241854203	2.18025583288999	2.53681916429827	2.78086424597877	2.98532233520819	3.1122997835753	3.26978788217704	3.37509758290091	3.46425016495846	3.56659687508868	3.59877241930828	3.67613659908156	3.73692947968449	3.77881626151202	3.83137571643804	3.88605937169321	3.90856850775937	3.93587774172939	3.96689398453896	3.98621452203825	4.04092699630895	4.07816528462069	4.11104025671925	4.10812292438097	4.11738811693007	4.16843712487024	4.15768873513198	4.19586646097878	4.2233821841438	4.21821718204272	4.23355498571845	4.24596869683516	4.25607534942891	4.27209050353112	4.28826926124845	4.30635002018812	4.33541397765581	4.32694818443	4.33009610665408	4.32044503547311	4.34309974694443	4.36065055527488	4.37699514164939	4.36161883725473	4.37110163606289	4.39744908773261	4.40680475488961	4.41782414398639	4.4251319243293	4.40609788473947
1.53445698296745	2.14786305659489	2.52227074131349	2.80541635332861	2.97432140238844	3.12952372043101	3.23584469492615	3.38320382015649	3.44961909137832	3.55881398913769	3.6191993220093	3.67182483930033	3.73394596769375	3.79731637881679	3.83681580600312	3.90468416004055	3.89791745498902	3.95586489068116	3.98105720153159	3.99502725324862	4.02691365216026	4.04862992782926	4.09951525641924	4.1121192864135	4.11282467346544	4.15506874915132	4.1780310406427	4.16221968911296	4.20481395922581	4.20728619859016	4.24481294754375	4.2437485635047	4.26766069611635	4.27491343804858	4.31948768629565	4.30981896848071	4.32489044100219	4.33650156395499	4.35509710056641	4.34929852037035	4.34968167271248	4.38542332249584	4.37754154938177	4.37742843645218	4.39449535422255	4.39478785494695	4.41107876181317	4.40087424506947	4.39992385905461	4.42643349407026
1.52159649635417	2.15536440666645	2.51891622028864	2.7994318407199	2.98081041083206	3.14200704697917	3.24905643939321	3.36327363535876	3.45554130982078	3.54559932269077	3.62415906926385	3.6766707010514	3.73281582263975	3.77571697767699	3.83113127480757	3.88206075506572	3.91155793880538	3.96135382679695	3.98668098441323	4.0152566169434	4.04131657239153	4.05560242272634	4.09291709607039	4.1075111802401	4.14128254522432	4.14727444679087	4.18040275009686	4.21171322952394	4.2149787209883	4.23907355975731	4.23811033056499	4.26205113434288	4.27704727709277	4.28629946205392	4.31187374036158	4.31512436033977	4.32806570694543	4.32986143079057	4.34049109516099	4.3500397367906	4.36013252110626	4.38296472152974	4.3833480110274	4.39540655198724	4.39595521432339	4.42783423897036	4.39848369017732	4.42216759566344	4.42790312477357	4.42599107628619
1.51565603314385	2.15601456584556	2.5503750216418	2.78770759770096	2.97733391560954	3.12546212427706	3.26248386163169	3.38365770678512	3.46904645944191	3.54221967952698	3.63576430638366	3.67487410658414	3.73511061021466	3.79093490929745	3.85782062249711	3.888580270309	3.91906644410256	3.9625745495693	3.97950161571718	4.01233354659375	4.04344314990473	4.09151100667278	4.10128342492049	4.10575043159895	4.16050833307377	4.15810335283649	4.18910520444185	4.20192417169325	4.19658907271972	4.23507328568991	4.24667807288509	4.26436103280999	4.27243005730771	4.30415179332623	4.30275774416782	4.32076866439555	4.32661822660282	4.35327806710409	4.34668878691761	4.36325905754963	4.36430984171984	4.38216673574972	4.38443408898505	4.40408480049858	4.39918601172901	4.41323281561145	4.39135751745894	4.42451350483027	4.43495232129774	4.4265646398792
1.50272172054687	2.15194092678982	2.5398961254715	2.78842838371123	2.96928063933727	3.14956386500747	3.25555507084711	3.368200255363	3.46054318292486	3.53666604181849	3.63889690323514	3.67666512598369	3.72627717720062	3.79677854914541	3.8361400519253	3.87771258567457	3.92044663329862	3.92821048721228	3.99822845150454	4.02706254561164	4.05935255609407	4.07786940521687	4.09470534083793	4.10781377399737	4.13763498120059	4.15819855591435	4.19272133709163	4.1937967233023	4.2237389392887	4.21302011010723	4.23113649173269	4.27138394823148	4.27310304512854	4.28291592528308	4.32743308910071	4.31239557464546	4.33832583487978	4.3326994854203	4.35819116999876	4.36593061194508	4.38003366456768	4.37474885953346	4.39844523645216	4.41278689242764	4.40827768875016	4.42169187610551	4.42306132929842	4.4212016037309	4.4356871161449	4.46413684517856
1.52400182052787	2.17190086303616	2.52788763240013	2.77052154668099	2.98798167875027	3.13917079194223	3.26312834220053	3.39546951855124	3.48333841209408	3.55266523800098	3.63426871903518	3.68765525575316	3.74796798444748	3.81009436528119	3.81737530122838	3.8681445349978	3.9152383235591	3.95803669429281	3.98034270007477	4.0287667592969	4.04723786727224	4.06588370223434	4.08599707852651	4.11475896311858	4.14971479390909	4.16507119175179	4.18291909389556	4.20169408235608	4.21815644936335	4.23601616560391	4.26523345091818	4.27703338931819	4.30564617766562	4.27073036230012	4.32058548394545	4.32819482152479	4.32398414077541	4.36301739905545	4.3762446143065	4.35167717443779	4.37195975423733	4.38381700821918	4.37879509890142	4.39781777399365	4.40464707463535	4.4308071870496	4.432097478503	4.42424757742463	4.44970660412381	4.43785634869596
1.53666104595617	2.17081825987242	2.53875443925019	2.78923091067659	2.96999921417935	3.16164177149986	3.26169446151701	3.36586728534487	3.47196177987354	3.52938932544532	3.62750109897597	3.69558652161147	3.77663985495954	3.80100133362266	3.86412869334555	3.89722867491296	3.91578585836559	3.9422989900251	3.99579948229188	4.02851980536289	4.07015568162087	4.05764864521553	4.11218224020064	4.11407352093677	4.13539396506442	4.17237163468251	4.19379444309831	4.21625641754587	4.24000590180246	4.22886087804162	4.2631324178251	4.286234120431	4.2916522991618	4.31224451016136	4.32364850106247	4.32161158312496	4.3383295166084	4.33809947576298	4.36029746951324	4.36803288103214	4.37549459896097	4.38196206308568	4.40212636136549	4.39527672174197	4.43144187617386	4.42012490356557	4.41642465215572	4.43811435929386	4.44844376550561	4.44843997901809
1.54309541416766	2.16791109024606	2.53382593650039	2.79762822184986	2.97431657131387	3.13685170307525	3.25777023043785	3.37539021452565	3.47834559298963	3.57616440448041	3.61656678296459	3.66936889285831	3.75793731473995	3.82766872272082	3.84150356580315	3.88147560723871	3.93378705092883	3.99246309510876	3.99836508784848	4.02886875228597	4.04179075926887	4.09461558459465	4.12125139504603	4.12924827411298	4.15917613764054	4.17740179920199	4.16791643542854	4.21941225515257	4.23315088852519	4.2518494433939	4.24563090171102	4.26027153068078	4.2846570021445	4.30143703631317	4.29838010564775	4.32743757143748	4.35469007928365	4.35949736150886	4.38052603709414	4.36275386350853	4.39144223894196	4.39276336005194	4.39260816720293	4.43330827614861	4.42889234143349	4.44149099763661	4.42990863862925	4.44244546624528	4.45452896928199	4.46313289742754
1.50593766593449	2.16073230916783	2.51768605030292	2.79159561098015	2.98948161328215	3.13212153197901	3.27142645719286	3.39231177709055	3.47398148011652	3.5616324327052	3.62157707293721	3.67961141678696	3.76508430400628	3.7975135098758	3.83857434419168	3.90745164974083	3.94900660351801	3.96777826181943	3.99030591960267	4.03163216227593	4.07257554520617	4.07719418599433	4.10008827321585	4.13825926970235	4.14748068380287	4.18224285374493	4.20962245879835	4.22101020480709	4.24677914465863	4.26475605844349	4.2565797851956	4.27096201538609	4.31787910184083	4.31441569757905	4.33115667607588	4.32043700091157	4.34789461649081	4.37689118033569	4.37626887422684	4.3817267110318	4.40630430813808	4.39372131644548	4.43160965786535	4.40753752991406	4.41113195857242	4.43303403427182	4.44269360113989	4.43474579745044	4.45418516494875	4.45104031181423
1.52701139194166	2.16010281724462	2.53341535975115	2.79229413135102	2.99886406748529	3.13013316414944	3.29465082291255	3.36465157214983	3.46039472599699	3.57990476162133	3.61616599059084	3.70778878771249	3.7323208925104	3.80943191005316	3.8503159664187	3.90621381094222	3.92830880499053	3.96899207581397	4.00392690271029	4.0465160434437	4.04419703224829	4.10779340195573	4.14275857940468	4.13131735614048	4.14011293007058	4.20697583149554	4.20759022950178	4.2024383712289	4.23830119346284	4.25271529006972	4.27144236660975	4.29346498480078	4.29156133979234	4.31993501829912	4.31508555798555	4.34951009853357	4.34493145288371	4.3566722694669	4.36918471894878	4.38027319781663	4.39236822442937	4.40606037830466	4.39699861515646	4.43265780143583	4.4313242863726	4.45494537960255	4.45084235224117	4.45295716223269	4.46344486106386	4.46367628462065
1.52484287355245	2.16227001767427	2.52273522933122	2.77962773323582	2.98354115777863	3.15591536042595	3.26367023146205	3.37483291837889	3.49484450641233	3.55598520003661	3.63022988817158	3.68350273455657	3.75494618209731	3.84327722112035	3.8252068568688	3.89884229521154	3.93957314636519	3.96614336274747	3.99115799928522	4.03968266804943	4.07566151251913	4.09963662794757	4.12463763327375	4.13473521732625	4.16418029613611	4.17574682395292	4.21392106787895	4.23300784303155	4.23729219564987	4.25154123559873	4.26375543849178	4.27717928277594	4.31745137232369	4.33194206131648	4.3071099579661	4.34100524786718	4.34929683074405	4.36624078043559	4.39774575609784	4.39141857353278	4.40145710382745	4.40976546245523	4.41589619263793	4.41252324847149	4.43853818827302	4.42952967879831	4.4464508391825	4.46139018979172	4.45277999037819	4.45624214902894
1.53412756099465	2.14336761466279	2.54064455317902	2.75917412876442	2.98373419065014	3.15736877256235	3.27586120477841	3.3818061465621	3.4799900562834	3.55317926027642	3.6348802425666	3.70929881106235	3.7519329927902	3.79999272817324	3.84104297146269	3.87980266448721	3.94198639276218	3.98432989851888	4.01687708789912	4.05822368212905	4.07476289476851	4.09922466165151	4.1088258670106	4.12793091838821	4.17073134978924	4.17208254188667	4.21370872704537	4.2202531847907	4.2350707987916	4.25294273569516	4.27002316363457	4.29079262009479	4.29790892741428	4.30863903512377	4.33578110520685	4.35020400537407	4.37242460388911	4.36939500104169	4.36897811884053	4.37721675442851	4.40002009126448	4.40480411232963	4.41671299004045	4.43165642457133	4.46901759476228	4.46078474988358	4.42675475963024	4.46583129885438	4.47415950689261	4.47797687927678
1.52740653334549	2.14229617355891	2.53512061487443	2.7785269282802	2.98942785268842	3.1447053948421	3.28693020640762	3.38201199437912	3.48790188435452	3.55352200990721	3.62223806817347	3.73131695322165	3.7546495634932	3.81770513986261	3.85288711153663	3.8963160555581	3.94851920115923	3.97891012135702	4.01340194724926	4.0308910325697	4.05447011122745	4.1018997104314	4.13263212363229	4.14840347617688	4.15301424061466	4.21845028592551	4.20377385214104	4.2205303969364	4.24890080560595	4.26907086969812	4.27497214205214	4.28017363947166	4.30366858210942	4.33437008301423	4.34434319430636	4.35556328427437	4.35361984717275	4.37745718153767	4.39776670818383	4.40858756030825	4.40134076643855	4.40365110658372	4.41710404122066	4.4251594297738	4.41303426490872	4.45128636710811	4.45887502719083	4.47443937714957	4.47492125811409	4.47797498528711
1.53912082170554	2.18133139373718	2.51853645099367	2.799510788668	2.98533361700133	3.14379408478861	3.25853714907967	3.40043758543659	3.44421158251082	3.57364187810389	3.63423337827447	3.69323746233624	3.75637955016571	3.81812420520668	3.85451356590389	3.90865461663101	3.92395942447661	3.98539144960351	4.00774983479048	4.04791240308811	4.0667992873442	4.11895790979149	4.11274389795889	4.14989799473261	4.16730081109919	4.21395306282155	4.21215192371351	4.26165276323578	4.26379356976321	4.26214854286208	4.29529736927944	4.30021696639721	4.30329249707201	4.3228672334602	4.33774517714058	4.35759081863911	4.3530176854867	4.38098745809163	4.39892784499628	4.38637354236986	4.42825136551418	4.42693869376325	4.43230154380524	4.44638322560175	4.432454025861	4.46446321850474	4.45796748148506	4.47482623373397	4.4617563639707	4.48363413134985
1.53275518522771	2.14993479999628	2.5238753335649	2.79597154361095	2.9986233315408	3.13856900318826	3.28578500574522	3.3777890498061	3.47470529946133	3.55411845425333	3.63601613536102	3.70030525956453	3.75535503298509	3.81493769880935	3.86386968982998	3.91374832398718	3.94516050372106	3.9775534944606	4.02091988337927	4.03853804367503	4.08256536149584	4.11496070137584	4.14303248560868	4.15237632568502	4.17326531317155	4.19541624626529	4.22724392869011	4.24063191448969	4.25357907289936	4.27954653440724	4.27288364747656	4.31999362675648	4.31912857156505	4.31550124546665	4.33365694473481	4.34853864564856	4.3524265433421	4.38863070282898	4.38714113472835	4.40530818903819	4.41230296664915	4.429916794947	4.43426472023349	4.45645404989712	4.45069956149389	4.44574707127328	4.474189088139	4.47560645825332	4.49549676442078	4.48842360177874
1.54925784155846	2.16760460058844	2.5231216939928	2.79292303686305	2.98130922843293	3.13700118013818	3.2863349066328	3.39910093860088	3.47621641973076	3.54972577213683	3.65362792704766	3.68926161659669	3.76718157316517	3.83897885162519	3.85776786251966	3.90699729099548	3.94659806721717	3.98270462371552	4.02689865351664	4.02687224591598	4.07229848669271	4.08847496791373	4.12476979166337	4.15263383733549	4.18336146051083	4.20811683184057	4.22586159402205	4.24175250623349	4.27545507988165	4.24979551998943	4.28070803373084	4.2916639020361	4.31857798138342	4.34394488067738	4.34925036906025	4.36398800726408	4.38146728056778	4.38307054862466	4.37566150183245	4.4278449165757	4.41461611459389	4.42608009316808	4.44151445992075	4.42803460755071	4.4645675214523	4.45804573367578	4.45866561804825	4.48767589098131	4.48543623165308	4.48616800196713
1.51413331425461	2.15303782493153	2.51491533091141	2.79270667256868	2.9975081222414	3.15039738982985	3.26360073536578	3.39246604186385	3.4762343151746	3.56475441748601	3.64434952594902	3.68427508077129	3.75637780710692	3.81207076023478	3.85226004509378	3.89930757162138	3.93982199836379	3.99651510805583	3.99891767237455	4.03013103398773	4.07334918422392	4.11571249052656	4.1308880263985	4.16448300567108	4.20474446360443	4.22164268114365	4.21538242339991	4.24187119395847	4.26282060915405	4.28222598905505	4.3027797866544	4.30971253741968	4.32185897722513	4.34950082549036	4.35290279788749	4.39167861585757	4.37928281351556	4.39080474588964	4.40995531600133	4.39114287392318	4.43105618031534	4.43896226458689	4.45404157004312	4.4394904373262	4.47551457736142	4.47556350559566	4.46962931993715	4.4783712217638	4.47489161402893	4.49427191597576
1.5251620194844	2.17474735480627	2.53198758307823	2.78347464548034	2.98418630223171	3.12283232623092	3.26889718619176	3.37618131945905	3.47060871517117	3.5815787861332	3.64105772642488	3.70083494805177	3.76888646353416	3.82369451624158	3.86836956247768	3.9034781348352	3.9430257939334	3.99661636577728	4.03051765612646	4.05244462304716	4.10554972476374	4.1071410543574	4.12438499591189	4.15457677790606	4.19089719226331	4.20702220127469	4.20582136285684	4.24521665883365	4.26182908474405	4.29125860494599	4.29385621364762	4.31333851842091	4.30151509374572	4.34191104954495	4.35776981328408	4.36086217960494	4.39048471058026	4.39357312813464	4.40553766397719	4.42096616887544	4.4248735001843	4.44584606884866	4.45046087274321	4.4551621994163	4.45446652347013	4.47276240782228	4.47943124428388	4.47505411768586	4.50166304398221	4.50444527413268
1.50924190519529	2.160605681883	2.54920054159601	2.78793026437625	2.98631005269904	3.15910227021142	3.2531248662661	3.3862404847712	3.48351947580412	3.55287634988666	3.64179459248108	3.69767968663152	3.76574536595135	3.82761078096883	3.85234226864913	3.91467909310555	3.96967300008758	3.98946748994814	4.01780886431821	4.06069997934023	4.07930368335652	4.11603247504327	4.1305088056099	4.16747761712282	4.1986917104259	4.22848328933773	4.23019503971176	4.23579520244957	4.28467497780899	4.28393945240593	4.30819985743394	4.32366212315205	4.34424175206013	4.31857340664403	4.36762787785618	4.37281437431712	4.37951897301728	4.39509454208153	4.38585076730253	4.43500385013155	4.41059835187675	4.43987864576943	4.43107501503115	4.44775879948952	4.47160569620323	4.46702360633433	4.48685558386321	4.49482322541586	4.48801038144912	4.50291128185293
1.51340402095965	2.16344412152295	2.53359880021249	2.81117267496918	2.95513980760594	3.13917875070235	3.28204421836304	3.3661562851882	3.47962292551729	3.57102809033238	3.63258967181694	3.70689687397023	3.77194887908085	3.82489959918829	3.86534444929283	3.9282712048878	3.93932673477298	4.01014226727512	4.02051480123432	4.04634672123505	4.06399410103745	4.13127368548572	4.13036467048076	4.13999118391425	4.17768324313468	4.20252925307371	4.24862697961213	4.23867809600759	4.26842054355273	4.31091635355477	4.30102418033293	4.32140205637978	4.32937596923519	4.33415160646886	4.36373930344205	4.36538378823599	4.37672800976363	4.37589595679821	4.40956463739122	4.42764916894372	4.44150878677031	4.42184177421048	4.44839151503655	4.45989472694822	4.4615543618681	4.4964229692793	4.47501264051716	4.48495862659615	4.51440686787831	4.49935552230518
1.51820083138014	2.1588293878899	2.51500644112809	2.77610518898701	2.99141974459453	3.13546672099821	3.27600915349845	3.36070376584837	3.48620106343726	3.56093225453807	3.64415598496297	3.71030695851939	3.77268861660272	3.80551746994117	3.88896230989567	3.91971008581246	3.9732589613828	3.99221535130597	4.02390997923653	4.05438634433486	4.08384538505586	4.09430054075989	4.14605562625897	4.1667144550447	4.18325590077095	4.21234738149436	4.23081839746145	4.24639179593368	4.27354891307488	4.30320708409414	4.31348549154211	4.32477906363946	4.32678785419978	4.35842447835933	4.36185594068023	4.38699335276242	4.37726754690865	4.41167924841604	4.41413066539535	4.43985108700703	4.42514270362604	4.45848119446277	4.43792635072267	4.44007763006547	4.45866118820348	4.46651007256272	4.47700267973063	4.50018329917154	4.50945637998269	4.52509091044321
1.51942400159122	2.15728769048705	2.55080833183694	2.77576434318568	2.97751476758007	3.15491342016155	3.28075675329153	3.41706656390426	3.4832252413065	3.57010304749534	3.637644748525	3.70874474047884	3.77465706095538	3.84647645090657	3.87699691965143	3.9213508654385	3.95223299256129	4.02047297337762	4.05698814293032	4.04423793570232	4.08635099845674	4.13821151910646	4.1482843036229	4.19497850451453	4.19047556092776	4.21169493533211	4.2383397826292	4.25587810686827	4.2781819160876	4.30990917102615	4.30248413758212	4.35397846200047	4.34048825341466	4.34429913051793	4.35393764999624	4.38106965534057	4.38241165446289	4.40092305886387	4.41424457049334	4.43446637699819	4.43598464546221	4.43900078623112	4.46733822482358	4.46698318492045	4.48157165296572	4.46873405770728	4.49295974764746	4.5080185489714	4.49576027988949	4.5252758598333
1.50851328524792	2.16586947953192	2.53840360063412	2.80272759397326	2.98659162117335	3.16344388444084	3.28173666688757	3.4013153508394	3.48229140030912	3.57883378798147	3.63687564322328	3.71259271240337	3.77970609259829	3.83654066231632	3.87088910136258	3.91930916246491	3.95610303764941	4.00983149057371	4.02763579168211	4.07654752539933	4.09790025395627	4.12676524259432	4.14712826910486	4.16003119909036	4.19048036519393	4.22890029882408	4.23869365841533	4.24226029950826	4.2688155103908	4.29079002246677	4.32161916739618	4.31966014183338	4.34110732143118	4.35921807613066	4.37208884042856	4.41272885195295	4.38543418980004	4.40862766969105	4.42037671908481	4.4364629997464	4.45394955685577	4.46415980233527	4.4758686548194	4.46820279946857	4.49380228467307	4.48433173032221	4.49957031534106	4.50504872150739	4.51114413280972	4.53406337853228
1.52311294881529	2.16561765739573	2.53704937358637	2.77601506579743	2.97930692315254	3.15215641498655	3.28001425674026	3.39669543939441	3.48819008850947	3.55764926377739	3.65367622442825	3.71785544845057	3.78813890447358	3.82455206063839	3.87711414699781	3.92719074604666	3.94801182453561	4.00552518965478	4.01938416419089	4.07515210718637	4.09967640261206	4.12478839084821	4.15951509949289	4.1756515166775	4.20194261511264	4.22572824655291	4.22502896007534	4.24144675107665	4.2842043549407	4.28956713876593	4.33710566699706	4.32815230534196	4.36421031609048	4.36876135711635	4.38297335327517	4.40500546978296	4.40686009176392	4.40403507000625	4.43121513724885	4.44316550134437	4.45241800589347	4.44892243826998	4.46404583950109	4.47114329238502	4.4709472895573	4.50408370874397	4.49417470543035	4.52761464480881	4.51296841524447	4.53185772638585
1.54520818569357	2.16584238092594	2.52934464759718	2.81218818137055	2.98573987659509	3.15174319065697	3.26636631135715	3.38334277176679	3.48041425296745	3.56446722829782	3.64255877564365	3.72787626126319	3.77085283633357	3.81165415080744	3.86313100014125	3.91935086894732	3.9788949162625	4.01740999378235	4.04273022773183	4.08413268482169	4.09060224908942	4.12318162022274	4.14819908524728	4.18327319122078	4.20633340214491	4.23793603242372	4.23377580344304	4.25140442396958	4.28574275999543	4.27973704920725	4.32230418146803	4.34450411767831	4.37735752379958	4.36196825191747	4.37858461956919	4.37521584601619	4.39653259414245	4.4442013626125	4.43928469309656	4.4414924641325	4.44444033406373	4.46629072775368	4.47518790737792	4.49931714890029	4.49119197721946	4.48957808450886	4.50511364702873	4.52982656980963	4.52828505041592	4.53240992584816
1.5232010119459	2.17162556641335	2.52935951796434	2.78609055634356	2.99289453443943	3.14925042244573	3.26739733837488	3.38560780698986	3.50172352755874	3.57873679595469	3.64007961893338	3.71320347669554	3.78244670699754	3.84824159384256	3.870306178683	3.91889288473467	3.97166351759105	4.02596165017961	4.03092511864692	4.09546275149928	4.10447870925477	4.13020241124174	4.1532048387997	4.19126673338086	4.20355547294943	4.22806644750398	4.26349470072007	4.26495253950843	4.30609411421389	4.31022603363325	4.32914557906829	4.33341563009773	4.3449822595088	4.3676235848645	4.39446633143815	4.39310725368175	4.40948370857224	4.41347449112109	4.42410473306349	4.43442010987613	4.44146741648785	4.46537831212887	4.48620916975951	4.49830253740648	4.49822417078801	4.49135225931398	4.49662854863989	4.49980526761982	4.53617793313873	4.54269250612502
1.51645323440955	2.16179057989851	2.53110567277029	2.79301586153425	3.00144696812506	3.14496935780283	3.27210171393535	3.39721383303476	3.51889865927332	3.59799144708579	3.65857401099861	3.71347373701642	3.7715868983096	3.83810613675184	3.88017753489465	3.92607739958562	3.9655032812645	4.00564821506616	4.04249484947142	4.09082377480636	4.09417973745623	4.13089407830209	4.15366369051343	4.17652220157001	4.20257092216946	4.24248378717054	4.23615327771236	4.27833841159876	4.27489286058491	4.30580060735167	4.30706406886907	4.34711227917254	4.357111749772	4.37092438485763	4.39127842264251	4.38393093740259	4.40528960894562	4.40880592179082	4.4443072390208	4.43135081729486	4.47404623584956	4.46887786990546	4.48144371144186	4.5004191006209	4.50620755881377	4.51271663226654	4.52421680298206	4.51562206083847	4.51633790627641	4.54708619520506
1.50405947092917	2.16134090086734	2.54569047334809	2.7861895684759	2.9977458972012	3.14802040485406	3.28933553405226	3.39190349775849	3.49833869571994	3.57956168244052	3.66161156327598	3.71068800277071	3.76405862499905	3.82252676097168	3.88437781085173	3.93475585976218	3.97749784175342	4.02145267718693	4.05818987383721	4.08929397750698	4.10459999328947	4.14622834071453	4.1694098475516	4.19787814199438	4.21096949847649	4.21780509627719	4.25477198174524	4.27770484237236	4.29014400428048	4.30881173088238	4.33009158514658	4.3489786487547	4.3478202390554	4.38106501168691	4.37187829548868	4.39288721776563	4.43695056928438	4.4230823582426	4.43593204088146	4.45269916695726	4.46711240920027	4.47017981166776	4.47221261794015	4.47406344484687	4.50836803547383	4.51271494994552	4.51771967768997	4.53999857794127	4.53068765151018	4.54776178666694
1.53115882971559	2.1482638502919	2.55340664969849	2.80061289781755	2.9775233142648	3.13206133745062	3.29202466215574	3.39145696013442	3.48299353411948	3.5731920095645	3.62761902389488	3.72008524330796	3.79272251454905	3.83247930500377	3.89084357611729	3.93121818422785	3.97604495256099	3.9913758606627	4.03487479533813	4.08447839000828	4.10622874171342	4.15031832931184	4.17093342406105	4.21074053248438	4.21985096696771	4.24514458542183	4.26125915705152	4.2863052764287	4.29233961020957	4.31574654972365	4.31874253052509	4.35795610844074	4.36230589846942	4.37735575929781	4.3767772298709	4.40232318685643	4.4304029955719	4.42236799761967	4.47371361125459	4.44988047044645	4.47623829191236	4.48158578688023	4.48722890802221	4.49211365103998	4.49326992442157	4.50807482437975	4.5210571827445	4.53677473755879	4.56583716993511	4.54746352561573
1.53263789259032	2.16037932929814	2.5258264665418	2.79089632807164	3.01413942388506	3.15090000786092	3.28361431854324	3.39508597948081	3.47879583422392	3.58790865057831	3.65139090065617	3.73168018281705	3.7788450396508	3.82496961236758	3.87526120496529	3.93310921811398	3.97451699257335	3.99479121988248	4.0649268663845	4.08755920218468	4.11899952852704	4.15166147632717	4.15893242827155	4.18088475599836	4.20820010921352	4.24535624880933	4.27259128466418	4.28659645147499	4.30260807823792	4.32159820464382	4.3323290377663	4.3468664334808	4.35039115656314	4.36784767097784	4.3931594986554	4.39952731364423	4.42194107738884	4.44743258229317	4.44664467131013	4.46390572353061	4.47174335188069	4.49932850439283	4.48852218201197	4.49276379046015	4.51170774855974	4.50393577701591	4.52983185014114	4.54124341105614	4.56718950893695	4.54582376185461
1.50491564543052	2.15928854903026	2.51605985118606	2.80690225967825	2.99949549846181	3.17132533882301	3.267521303642	3.41185065757744	3.49156202943778	3.56866154311053	3.63791186287385	3.72858089298165	3.79480246227872	3.82343552586295	3.87313186256188	3.932341219404	3.96771870909986	4.01651194322183	4.04901295699725	4.0757174662391	4.11173053515942	4.12892161558589	4.15783442556026	4.19703759511884	4.23101014789436	4.2582641640536	4.25129486261694	4.27202759515379	4.30072738379628	4.3198690501423	4.34058590512302	4.3521296746522	4.35724944408419	4.36702605497192	4.38548349388012	4.39491744644173	4.42363021349414	4.4164542454463	4.45156679294129	4.46919746842033	4.45931825919278	4.4803771225896	4.4891216481674	4.50152134905474	4.50846654334562	4.52341184951531	4.53328910693736	4.54695270508813	4.55056918607105	4.55443183646271
1.52361972076215	2.16230223130863	2.5321168627158	2.78698103987225	2.98933404253826	3.1637166144359	3.29907409409942	3.40475468009107	3.47859333822864	3.5698954177733	3.65455034098839	3.72976737463526	3.78106607852533	3.82033653315907	3.87716929577159	3.94179098379829	3.98364483656008	4.01289478468764	4.0493116199387	4.08434098482352	4.1067050069453	4.15028451433618	4.17655701709814	4.21105910448926	4.22388978288888	4.25392191853956	4.27715993057861	4.30388782477372	4.32529053409372	4.33033657441116	4.34413585054512	4.356178692742	4.36718011027587	4.37968666403707	4.40503194324591	4.42681563066219	4.43408502399014	4.4567735496216	4.44675983708612	4.46435859697245	4.47613136664426	4.50954388539718	4.48304930261764	4.52128682470162	4.5145892027056	4.52294650488451	4.53892102526594	4.54159293493923	4.55435840535642	4.55566770984869
1.52302253374855	2.15437005968163	2.53901309961185	2.81638133675493	2.99296989773727	3.14949877711192	3.28035076375539	3.40803721077041	3.48189938543329	3.56981432097549	3.64743221488667	3.72313854442714	3.78556773322103	3.84677197632876	3.87080456044913	3.91961385532714	3.97225051639146	3.9952820475015	4.05379919192085	4.08859514606602	4.1229524666649	4.15384122544938	4.18590633578814	4.20756212223413	4.22309470730208	4.24173578506778	4.26407084687359	4.28751952254528	4.30187532377121	4.32769478894528	4.3408856230969	4.36415341440044	4.37131957051756	4.39113468501591	4.40298305418333	4.41557919785424	4.43305843063577	4.44693678437904	4.44369737873826	4.4770313032452	4.47116325075955	4.48854522266686	4.48625333257709	4.50567252163255	4.51859187506756	4.52824820866375	4.53986086032079	4.55541498840068	4.56184886856349	4.55832878429638
1.51447054597111	2.15282746153596	2.52474041696407	2.79426214275838	2.98822701756677	3.15686305846024	3.28351246678762	3.40598838484663	3.4990374545687	3.55925612389742	3.64635469860256	3.72181589355973	3.79515651896079	3.84975943976422	3.89212789405657	3.95268782661494	3.98365096053535	4.02552518948255	4.06013591021108	4.08772175054303	4.11850694634966	4.14057253970446	4.16860202850294	4.20285984726745	4.21356678166947	4.26828716308867	4.27611067443632	4.28448544292692	4.29560673902799	4.32761871750464	4.33595303283182	4.36551357147088	4.37393478729115	4.40765042165218	4.39946119409566	4.43890515993506	4.43244240041218	4.42957228291316	4.47556009863261	4.46765580695318	4.48634640377762	4.48833313268806	4.51378644155711	4.52070403248483	4.53563155258768	4.53560469204265	4.53138725100281	4.55682813263743	4.55530048872803	4.56500840247903
1.53625748713388	2.14149360213415	2.54543631324834	2.80327648273747	3.01197693722055	3.16219047466493	3.28107157351027	3.40722592316718	3.4916218259503	3.57577603260428	3.67354024302301	3.71147263130458	3.80612949347764	3.84123583771027	3.87173558415802	3.94612798163276	3.97709983261484	4.0238801549347	4.04501292570821	4.09780868151462	4.12680341968058	4.14824278125347	4.16201324940233	4.20833154111418	4.22301928597656	4.25683537173735	4.27341668159485	4.28040381274029	4.31535538889391	4.31775039791867	4.35223646180086	4.35395686434115	4.3967040383501	4.37847913182487	4.40250025362801	4.41615289495008	4.43191314245901	4.46716243487982	4.46142692344704	4.49969984243775	4.49552512743753	4.4951041772893	4.53828058469229	4.53114326555361	4.51115811922229	4.53942496760318	4.55910267830679	4.55383294853262	4.56142900139076	4.57035454296275
1.51740318358498	2.15518320390652	2.517832493298	2.78811432629462	2.99485152557621	3.1578584941082	3.28163313967953	3.41274376374335	3.4895983393092	3.57474713003213	3.66339546248594	3.73349849450186	3.79279783514711	3.85415116968429	3.89591571445146	3.93730265821076	3.96162677631611	4.01700963408036	4.05122792300112	4.08447562718512	4.12443862470765	4.14022243362493	4.17725648911073	4.21417475265399	4.23956620599678	4.26630678848138	4.26174070020749	4.27905056413058	4.31785560855858	4.33021969537604	4.35381791569578	4.38293279206333	4.39297020281939	4.39441533239406	4.41847026670581	4.4291892830892	4.43876974574637	4.4592560445088	4.45860846653889	4.47596162213278	4.51478323862943	4.49211420494343	4.50172110829692	4.53589263654861	4.53208776966184	4.5613300763756	4.55126597530517	4.55204415462196	4.57159359822523	4.58612573727118
1.53447255377774	2.14716746518751	2.5170235245256	2.77802290005565	2.99936025102075	3.14399268699133	3.29010467404589	3.41552008483412	3.47672552332314	3.60713968236897	3.67669702297196	3.72954811062523	3.78048707474851	3.85902286434619	3.88797406411902	3.93707698263169	3.98979331914038	4.02564666352675	4.04748906389577	4.09153825370585	4.13578454219835	4.14518056986764	4.19535429810562	4.2248176558851	4.24143133085226	4.27029312307091	4.27099843609298	4.30503645921668	4.3220622413225	4.32974343830912	4.3398221975232	4.37317169559472	4.36709063075283	4.38704267720602	4.42877184580106	4.43133786144405	4.44614544247656	4.4677823033522	4.48908530950314	4.48529826620461	4.49570197815168	4.4941732096634	4.52427823199718	4.53243532412408	4.53596643285028	4.55461827446439	4.54455081791953	4.57797884252906	4.57675321206197	4.58073782296158
1.50925294392757	2.14026378069556	2.51796295904392	2.78937495588729	2.98912459043401	3.13710965848331	3.29024052364856	3.42474787011091	3.49842811479849	3.57760456247742	3.66402004007686	3.7326316523474	3.79560642600891	3.83546983952929	3.89655841568941	3.96820781593402	3.97537547259094	4.04578994603572	4.06111337992716	4.08886914434506	4.13885854183278	4.16018217766353	4.20121482551175	4.19694753238107	4.23548239820326	4.24350731756564	4.2656381734178	4.31058426259629	4.30656779609282	4.33992359699657	4.36362688139372	4.36530834245178	4.38368596967202	4.39282201963163	4.42753683309037	4.42624013896432	4.45936887900653	4.45810465681104	4.47097224315584	4.48751773983912	4.49644550799987	4.51136233167006	4.51066830539621	4.52067526091597	4.53412848616134	4.53595229630558	4.5644615820785	4.53942315515148	4.56949978071417	4.59118367678033
1.50008033557817	2.14213325326554	2.55198854912238	2.7926074961071	2.98697850976602	3.16864617982941	3.27264689277877	3.39909007143178	3.5045562577178	3.58946897142816	3.66947053955928	3.7273054935959	3.78923194465994	3.85423226538525	3.89281057727626	3.96689450849489	3.97109356260341	4.02789069231226	4.04915078746139	4.10523766050733	4.13516882709603	4.15230258121009	4.16286557509991	4.21301205756549	4.21999500800347	4.24885703700549	4.27454423735906	4.30858989236582	4.32697361846987	4.32890145067749	4.36059051332728	4.37368301506656	4.38777994382281	4.39975070751606	4.41255333283566	4.46503353831098	4.44894907026422	4.44565127410514	4.4837863985726	4.48592982280822	4.49773211870776	4.5135209878908	4.52568932761592	4.53024991549487	4.5209009360665	4.55171960274322	4.5648459167418	4.56021335411182	4.59205479031627	4.56502247576254
1.50486418969328	2.16673533020822	2.54850471477984	2.79187712152124	2.99936189589342	3.14038968169997	3.28232220248478	3.42583115565631	3.4920426168489	3.59448327857361	3.65146204107325	3.71503983467704	3.77824999916945	3.84175530825236	3.89466228933573	3.94719426901854	4.00971491873396	4.02045915170464	4.08124801986829	4.10273914833215	4.12667999159585	4.15933843159896	4.20266683792803	4.21233308163127	4.22539765909524	4.27174155610625	4.27123302273877	4.30545871887608	4.31927833247454	4.33555150333757	4.3603046796583	4.38730015153454	4.39301898909137	4.41399317928353	4.44379911298572	4.43185053654128	4.45013175090593	4.45847117049045	4.47136016846729	4.49032902933286	4.51069053246805	4.51330140515061	4.54463039841074	4.54057817275461	4.55397118156715	4.54121159140517	4.58294284082901	4.56558174652439	4.59405984738212	4.58291235365489
1.50646879685077	2.15151895955925	2.52392352066982	2.7968435978425	3.02404359810734	3.14215730683114	3.29552668393522	3.41096787999234	3.50546282265448	3.58426398775813	3.66936899349504	3.72713433033681	3.78671843773698	3.83326622524676	3.88730810892989	3.9463743663524	3.98991391863375	4.02217879763019	4.08816675367805	4.09254999557125	4.13693468249227	4.1652184147527	4.17622946251352	4.21362686908591	4.25429847879423	4.24612114973857	4.28189059824111	4.3047895676268	4.33306652818734	4.34722729418428	4.36045813329913	4.36219415159307	4.40990212893011	4.41052052529686	4.43230308189756	4.43766496001167	4.46842390631432	4.48307481442065	4.49635271477907	4.51286099280346	4.49637486296996	4.50317728776264	4.5355036950842	4.55196221652589	4.54315432550509	4.55405995467253	4.56956702339439	4.58732264370778	4.57953830554249	4.59294408573122
1.51894128159575	2.15418170359354	2.51577041057031	2.78109743610321	2.99169434395256	3.13525367931973	3.28082716093853	3.40192609189418	3.5100495962399	3.59693151644408	3.65579709980733	3.73844971834166	3.77227453715507	3.8688891033129	3.8943866203376	3.94686347103246	4.00617532576632	4.03510239608899	4.06473895203739	4.10018150080696	4.1150528735053	4.17158705647973	4.19432883889534	4.21211235431561	4.24541230441142	4.27983829084986	4.2805795093809	4.30698356585042	4.32213408378123	4.35247713415056	4.36651600337214	4.40154782066991	4.41173915461519	4.43158221672942	4.42318116457783	4.44951413909124	4.46644570751032	4.46885048672638	4.4974562752484	4.5005317109313	4.49612848662604	4.52120077955139	4.54163389988525	4.53848668045993	4.55626612683025	4.55761906187524	4.57365562904989	4.57265681226675	4.57150008904817	4.59045762657448
1.51493052518299	2.15904156767058	2.53725011842299	2.79720509681005	2.98978407047716	3.15072213168653	3.30529170721254	3.38741371733956	3.51212177644139	3.59933027655172	3.65292070119485	3.75165841552396	3.78423532027148	3.84777625207694	3.91446759799317	3.96368962069179	3.98484609787644	4.0319526812987	4.07381770089631	4.10989243145576	4.12016064991285	4.16062521971165	4.19749475459882	4.23777290141456	4.25412669782267	4.27897387205737	4.28826301956381	4.32521098012439	4.33451936346451	4.34252131707214	4.37723675520619	4.39467126705569	4.41204581685032	4.41726538574437	4.42580450854735	4.44163002707321	4.44364985027917	4.46775599309761	4.48048265891408	4.51152459662266	4.51750969680093	4.50380838669966	4.53675847190113	4.53445783344763	4.55498243132738	4.56092597776779	4.5635815593962	4.57437548118017	4.58212156339105	4.59320344776683
1.51069965293323	2.14632249026681	2.54324272108814	2.77677642317323	3.00309201320173	3.1566602876963	3.27959648675332	3.41546472692092	3.49121366057043	3.59536563697043	3.66805592736592	3.74485786561977	3.80656926052146	3.84300218171526	3.88209445117999	3.95010463923013	3.99014241416756	4.03296924781935	4.0640326758526	4.10874831951977	4.12827066740137	4.17016428944301	4.18895989936976	4.23011768721137	4.2510331357101	4.26138482522217	4.28207736887074	4.29401978488681	4.3305684510034	4.36176920514224	4.38562230243104	4.39228820618216	4.40731342580203	4.42773188316417	4.45741088334095	4.4440613565243	4.48653744570676	4.4809482062627	4.50089893628023	4.5146842638633	4.54258938667197	4.50949755813786	4.53979696992069	4.54065457545758	4.56225288284299	4.56403077054934	4.58282920451342	4.5834507407991	4.59126387222244	4.60420187725744
1.5042211944411	2.15428423396682	2.5431692181487	2.78454236743293	2.99228888471298	3.14557653735611	3.30320920642606	3.40404376895233	3.50883646501508	3.58685920329493	3.68214849429003	3.71589207405475	3.78639265357274	3.8701823814408	3.89493416713286	3.95984235327108	3.98891431347647	4.02981877724059	4.07358697857135	4.11796083233462	4.14739790711288	4.1669292643883	4.20270658514089	4.22344437674741	4.25757161406358	4.27321023325106	4.29333168113591	4.32137922515909	4.34051532376813	4.36682120895527	4.37037966060965	4.37977683361953	4.40242252699653	4.43311337309691	4.43579015557939	4.46736513268979	4.46087083263465	4.49754602538147	4.49132657091839	4.50113913588785	4.51086537021551	4.52938890677438	4.53510437242086	4.56266551695405	4.57852692268464	4.5835932980717	4.57783281554511	4.58037030691363	4.59275775202726	4.59445492077791
1.51703934978451	2.15197374092292	2.53189571900748	2.785584287611	2.99867686667724	3.15260670175857	3.29998551661516	3.4049100920078	3.48647633793513	3.58775344220201	3.69381872605372	3.73899541947556	3.78218206686968	3.85998609941599	3.89180490884637	3.94840679988142	4.00027246902684	4.03768449036205	4.075669428981	4.11300316643892	4.14496376748475	4.1752204539504	4.1920882545055	4.23282266336883	4.2697040790748	4.28334117032475	4.29400075305879	4.33399898441317	4.32626623513598	4.3811229166403	4.38424345275716	4.38258104943611	4.41321687115057	4.4158643075228	4.44284410867579	4.45759583552878	4.47888945952234	4.49585658625666	4.49972871133792	4.48887387605348	4.51191619891711	4.53037718757327	4.53688168553928	4.5565175797751	4.54646676849527	4.56485822329089	4.56256912858789	4.58732455425407	4.6064244964163	4.60492154245831
1.51342082549626	2.15027055329117	2.53754589689278	2.79245145003849	2.97241799143678	3.15035476632465	3.29722718606689	3.39832414675839	3.50777335150608	3.59316562098982	3.65952609426819	3.72380125044136	3.79716375903956	3.85842266604492	3.89191742207685	3.94667936349298	4.00879582431791	4.04579852523137	4.06356293242584	4.11587452824813	4.12719055137491	4.16759847576102	4.21573098251661	4.22464814005785	4.2488914225729	4.28744231239928	4.29349150999566	4.32168547492052	4.34163043200179	4.36126308729369	4.37614274267298	4.411982098905	4.4136120247415	4.44929995077343	4.45565623444084	4.45865769147859	4.48337282196466	4.48384316326385	4.49877723643473	4.50694166893319	4.52967098062629	4.53028103988165	4.55087244041263	4.54859262071157	4.57941786487046	4.57889530446335	4.58297024716173	4.5950094994772	4.607617619102	4.62501108773216
1.5213860132539	2.14021084628728	2.54408003070433	2.80119021278114	3.00691002163404	3.17378420903397	3.29697055359324	3.41429429874494	3.51460196036549	3.5841458618548	3.67556919178054	3.74715075249942	3.80367291237311	3.87215408136568	3.91544148775286	3.95436859348091	4.01122938381756	4.04233583266881	4.0892367837025	4.10685529686784	4.13946778460723	4.1940510648709	4.20662268373463	4.22822690735804	4.25373022833094	4.27010670344849	4.29214580688257	4.32866310748109	4.35421954456688	4.35858115892234	4.39393670385953	4.40272805991833	4.43104534892882	4.42563800200033	4.45833736000771	4.46077660847231	4.47534901424726	4.50483008467486	4.50217127796398	4.51979666467082	4.5206771997726	4.55108238384986	4.5575344121247	4.56677384015046	4.57731096350389	4.58777677409349	4.59262384707002	4.59223780398042	4.60785430353782	4.62034269965108
1.49890260902165	2.14167277592379	2.53317925092819	2.8040019878992	2.9884344835368	3.1602760172469	3.28507092567138	3.42064567286951	3.50330776690895	3.57504083180625	3.65931712682477	3.73942557149213	3.79219788135566	3.85513537939277	3.9072971679288	3.95915194233621	3.99753164049105	4.04858525051236	4.07350576141323	4.11900857021633	4.15657628949072	4.1621723150644	4.21032859138413	4.23775661715705	4.26519552129191	4.26945463608318	4.30937170236281	4.34365031626957	4.33822516409215	4.36816399004259	4.37928566286926	4.39692138074071	4.40797143908408	4.43672490606593	4.45332992767725	4.47031898306239	4.48978017537077	4.5129488768069	4.49305716535885	4.51776748783195	4.53851823622607	4.5385102381335	4.55403047829351	4.57760491069515	4.57272220844217	4.58912442569341	4.60017872082987	4.59406729436405	4.61617822280604	4.63067400044611
1.51357792930948	2.14522014040321	2.50241966067771	2.79214382553004	2.99316058928468	3.16572239885706	3.29704170819696	3.40015688275665	3.51758133055875	3.60408529207803	3.67590708032658	3.73552282229318	3.81850811765543	3.86531254214965	3.91262221422406	3.95538479666332	3.98011628681411	4.06752061998226	4.0945641440152	4.1014926281344	4.16109159476724	4.20225269167333	4.19166049311665	4.22746578143789	4.24706511379873	4.29451495955933	4.31607140158205	4.31935386931269	4.36534465959046	4.37114617074735	4.39118262009066	4.39829657027158	4.43975123185411	4.44882908246997	4.43761062699035	4.4746887714745	4.47483679809456	4.49706142573788	4.51144402894768	4.52803152710949	4.51186907057515	4.55072848691394	4.55344174796813	4.56264962343451	4.56319882301474	4.56677961084299	4.59925730738014	4.60911772535103	4.60970224229075	4.61950218183462
1.50834733877834	2.13373803501586	2.51792328786902	2.79672166926996	3.008271071618	3.15515165672091	3.27536051069205	3.4273905811221	3.50807396880604	3.60497357999414	3.66062708030444	3.72977106692375	3.80255603646986	3.85288233260646	3.90555241951926	3.95542068815564	3.99647997965987	4.04167791180196	4.08153960607002	4.12094419988553	4.14785508949787	4.1884799459087	4.19562795782518	4.24019273309091	4.25765806703781	4.27690288478768	4.31515235644093	4.32937860399296	4.37258160143413	4.37430596681614	4.38717096613235	4.42346857105859	4.41087330119865	4.42480918954642	4.44701829627543	4.45118521755187	4.47655770840038	4.49384343609275	4.50568152172966	4.52511629055019	4.53374122128524	4.54650790727305	4.54519824532853	4.57306488683252	4.56691949310028	4.61564060020891	4.60135356782187	4.60484266986674	4.61045966823378	4.62651378451471
1.51935726931803	2.14992213655469	2.54312298501967	2.79212184528677	2.99188519319566	3.14634143336258	3.2984436747839	3.41966021871035	3.52126650457187	3.60244336200905	3.6841276469551	3.73502167938519	3.81097553141144	3.86435859166569	3.91767328014682	3.96152447389068	3.99704286762956	4.04557554753716	4.09272872290353	4.09719501846426	4.1536118123916	4.18585521630894	4.21327594218893	4.23441076633156	4.27498279093798	4.28255950953728	4.28866421246428	4.31593321489788	4.35250353389709	4.37984742514402	4.39406546674299	4.39201329063427	4.43217435149344	4.45534285339228	4.45946767019775	4.45293637082474	4.49781470419757	4.50087464980209	4.52439053955824	4.51647975202722	4.53760990466579	4.55068680165174	4.56302712544884	4.56083998961461	4.58221008934765	4.59322995076614	4.60764802796931	4.62092830159109	4.6136366950002	4.62999873466015
1.49492070811802	2.1666254442347	2.52048510735852	2.79522366151124	2.99593656989618	3.15882599640901	3.29499117163469	3.39366181425446	3.5221928772137	3.57834407996125	3.67269623206845	3.74953145495454	3.81126596952073	3.86601446075158	3.90154351066749	3.95465695674812	4.00947819634435	4.05466997621847	4.06601429368209	4.11196649609795	4.15521822268903	4.18428701750249	4.21276750804896	4.24247114651191	4.27472885907778	4.28465665182733	4.32046663458874	4.34155164042899	4.34940590032819	4.39173427253019	4.38358821495529	4.42361413642696	4.4398694488738	4.43882125412038	4.45202058313242	4.47289279495686	4.46389746829847	4.49435877950239	4.51219136089817	4.52837098047987	4.55806952341378	4.54889259482016	4.58511779968907	4.5534754761669	4.57836608924567	4.56696803153693	4.59078461276255	4.59423046575807	4.62037137411018	4.64543727162414
1.51200070476406	2.1520545537478	2.51312753059448	2.80252873608482	3.01146325288213	3.17059783586535	3.2879451237028	3.40572180665852	3.5212097397365	3.61405485911998	3.67116882395907	3.74086297835741	3.80139432327752	3.86864461249691	3.92339503850353	3.97580224955778	4.02292531376168	4.04719060538154	4.08575157050245	4.10635246691591	4.16921555039862	4.19600473982794	4.21767921926334	4.23791563942364	4.26201887890441	4.29941624204086	4.32558034310396	4.34576352059797	4.37928990147239	4.39079606036642	4.38099039912656	4.40960371462584	4.43195873017945	4.45866532189582	4.46111079001099	4.46823164220291	4.48924667961793	4.50148742013174	4.52202136322878	4.54281491366844	4.53835400950826	4.53978034167986	4.5820481690313	4.56261421014964	4.57978096095821	4.59712476202014	4.61295050098692	4.62221916804162	4.62078790974988	4.64294688796947
1.49995436953144	2.16737639853	2.51481174320657	2.80126506490112	3.00030970090294	3.16940455597349	3.30996145793741	3.41601765873528	3.49902463347924	3.58083512260892	3.6737552273984	3.75015402115621	3.83855933302462	3.87496372745239	3.92151733912289	3.96463425652642	4.01135181497054	4.07304845741585	4.0790042806451	4.11781406430757	4.16449820412415	4.18195328627236	4.21365119965632	4.24224871299602	4.25977713257005	4.30202714826481	4.32075657646918	4.33600597756178	4.3551048725916	4.39149982702492	4.41197704734351	4.41661171549858	4.43091516505816	4.46730930739569	4.45998794761242	4.48560195327716	4.49901379965385	4.51411861287309	4.51700562803883	4.5319952201247	4.55389761864476	4.55554293923245	4.56428521311936	4.57733747535286	4.59904294942045	4.59568765460491	4.59346560900027	4.59054309068346	4.63134377749442	4.64307853474584
1.5108295621848	2.14683400994155	2.52165494386765	2.80675922077475	3.00402253247935	3.15794765469194	3.29482431385373	3.41619829556057	3.50770940876486	3.60534840408419	3.67260316356299	3.74497825775243	3.80167726110706	3.85848153322141	3.90976454522745	3.94998289780604	4.00446389484152	4.03768190974659	4.08847778146882	4.1068714836144	4.1633377654467	4.19402583644482	4.22392182860969	4.25016020306775	4.2894385767039	4.28915612954371	4.30716678096772	4.34015903135466	4.3527597354292	4.36995373949002	4.39779031815971	4.41757230533202	4.43881476912269	4.45841339300287	4.47589143392438	4.48244583565159	4.50399822631703	4.5244467086773	4.53020057021538	4.53101296836632	4.56063208036576	4.56039501007915	4.57993381277064	4.57820992372464	4.60059583750958	4.60066736644556	4.60841163289872	4.61941597666124	4.64979119307404	4.65248359387356
1.51361546058671	2.13624565781519	2.52893773428261	2.80478714362472	2.99585031268586	3.14552352339664	3.29849113447709	3.40245298031695	3.52841039965804	3.60842861950054	3.68328274871738	3.74373926186385	3.81316967927405	3.86730024284501	3.92708539863777	3.95921075417595	4.0309364336369	4.05124625798278	4.08997725828284	4.12257670145507	4.16159134007273	4.1955477051866	4.24089020979457	4.23851952682397	4.27528446363148	4.30174732545076	4.3150680253022	4.32748696267379	4.35909307664245	4.39871950778682	4.39228824703062	4.41392752245794	4.4430197518285	4.46903772167732	4.45198057929734	4.49269706862409	4.50601982504621	4.50687064661315	4.52495589415777	4.53699313445284	4.54601766247218	4.55753271153813	4.55776387790375	4.58221639856383	4.60849625940067	4.60742233210371	4.61411694047136	4.63485495484684	4.63639779461071	4.64874282174865
1.49944827471278	2.14476177667808	2.54212873978265	2.79298175071729	2.97944207646443	3.15630509798215	3.28675516861962	3.4272825841325	3.51315188749077	3.59111401525433	3.68513291802784	3.74249928988274	3.78684993423556	3.87444278572105	3.91190322415721	3.9688308091873	4.01142311043953	4.0384962232191	4.11245053209591	4.13583816622887	4.15065890506479	4.20390673919634	4.2339141177568	4.24849263418111	4.2653802394174	4.29366969327601	4.3218638798087	4.34735615112814	4.36697483524267	4.40530565544683	4.40558256841102	4.43994175050537	4.44904916706001	4.44885174872979	4.48887304285968	4.50219324361988	4.48971706325304	4.52225044228359	4.52987854562413	4.5359997912111	4.55903083142238	4.56034967184071	4.5902330734452	4.59953134806853	4.5964360541407	4.61521259392837	4.60896449991659	4.6282186769578	4.64073559886687	4.64479299533093
1.51496952875553	2.15890266909807	2.52539525484503	2.77553120317939	2.98611736648635	3.15307149417975	3.28115406883252	3.42601673958857	3.51668083987909	3.59985130629011	3.68684808720546	3.73928322508057	3.82262109691383	3.87405345338607	3.92079377581458	3.97203887434411	4.0027588397383	4.05751053447371	4.08288396768398	4.14582424693908	4.15810875467271	4.19154175920947	4.22228658750085	4.24432773967423	4.25893252820839	4.30699599826377	4.32331666389696	4.35880579678419	4.36265091157311	4.37785279179483	4.39051942703805	4.43606810367242	4.45279739776955	4.4528531334276	4.46600290214479	4.49178376959817	4.51016310259647	4.52204264978065	4.53751349792442	4.54704820358099	4.56206766013194	4.5854340708416	4.58223437195471	4.59696636409769	4.60815269087082	4.60871824072788	4.61809860949514	4.63413631289983	4.6578661132263	4.63242575563596
1.50716526620654	2.14764385746892	2.5223626243992	2.77837019862134	3.00617026421947	3.14934675842829	3.29920149414094	3.40637175756749	3.50369431970315	3.60874598658909	3.65946752101216	3.72767159827528	3.81911972335053	3.86165070468469	3.94164339439713	3.96625183921313	4.01289496517389	4.05376874538194	4.09372145918116	4.12368652045951	4.159725345583	4.1970524818581	4.22951182806658	4.25486200363609	4.275985221441	4.28501834663503	4.32383356602307	4.34824387057557	4.36436685053908	4.39870270206999	4.41512490627834	4.44127765066802	4.44662331097925	4.45841252736725	4.45741565721077	4.48305552843122	4.50815626773586	4.5348768717218	4.53806442839304	4.5323563919252	4.53889118430956	4.56996729936222	4.5820007028292	4.59192449268336	4.60130726261415	4.6203091604931	4.630158089355	4.64458628860502	4.64441686508148	4.65551186052595
1.51304796471909	2.13965328668744	2.52276055899964	2.77572915676286	3.00888297647955	3.15177381681794	3.2970257289257	3.41048286640437	3.53270869867854	3.61168045481981	3.69166786509492	3.75403032421939	3.82457573253964	3.88025473631396	3.93321187125946	3.95240652012992	4.00614680499005	4.05075767482806	4.09627071405443	4.14013752506159	4.16112329663868	4.20415511802339	4.21879219628213	4.27243679935855	4.28340419114307	4.3063812879762	4.33930248380613	4.34065878555501	4.38123133578098	4.40873703062528	4.42424480313633	4.44046921310669	4.4656218568086	4.46276848390471	4.49566428374408	4.50271009428057	4.51092168263559	4.52581336188445	4.54605993683154	4.55162697742463	4.55674067510393	4.57449228090234	4.60287208335145	4.59068284999265	4.60932926036576	4.63621638718016	4.63386075195921	4.62382242918096	4.64429477360181	4.63923184716667
1.51553070552871	2.14323651310021	2.54294360295512	2.78794867783028	2.99648164587275	3.18326139208431	3.30360727906153	3.40294788438429	3.50425891540682	3.58812548311437	3.6859515698875	3.76004673445529	3.80794785870349	3.86475990955189	3.90911294045901	3.96933189080469	4.01409755731665	4.06286747212256	4.09421995243891	4.14080265682899	4.16060551844016	4.20253702293216	4.21432961819732	4.25320013202171	4.27184893168883	4.3084983951711	4.31455337937577	4.36788923865736	4.39674604446358	4.41349108147281	4.41100501952183	4.44197842553	4.45141186060519	4.45974454533223	4.48768946071014	4.51257554911086	4.50829340833891	4.53196096932885	4.53330647621015	4.56234284957561	4.57191766395218	4.57463505805528	4.5792699677986	4.61155261145917	4.60605516375144	4.61185581364311	4.63313455761849	4.65830710307727	4.65193146547702	4.66241177406176
1.51775042895886	2.13610000348581	2.52644069450975	2.80792796445505	3.00106325773761	3.16994858414636	3.3125811420056	3.41168409501314	3.51764186388448	3.60348166760071	3.70200452855174	3.7624386628108	3.81739264315726	3.87173693422179	3.92798110172139	3.98342044243997	4.00713093885071	4.06482666813172	4.08055257394018	4.1331397320669	4.17444865816807	4.19698313017202	4.22970768465817	4.26381885636397	4.29463702199623	4.30573376162305	4.3468544999364	4.34218727007578	4.37265380311183	4.39810275449764	4.41342767815072	4.43641776196048	4.44636134185107	4.46695524060158	4.48248273824964	4.48706492714189	4.5171940729124	4.52191353453053	4.54518042650258	4.55552373551881	4.56925355492166	4.5797180404147	4.58412771514144	4.61056550598492	4.6263352559601	4.62207039055836	4.63599437183414	4.64161930006634	4.64325727653515	4.66803805413611
1.50549032626985	2.16593437033727	2.53149637796871	2.8112333285001	2.9940774673353	3.14444719283746	3.30428553701591	3.39686867028278	3.51946089040801	3.62265424522206	3.66954507821026	3.75033781675492	3.80789464602229	3.86130046110164	3.92518382468149	3.96817567170742	4.02478907346483	4.06622118180294	4.1036800818091	4.13720778373434	4.18060385612206	4.20145907350495	4.24189270187383	4.28009181812833	4.27959362904881	4.30851776974534	4.33699968921402	4.35132473090799	4.38870462553217	4.40488829830581	4.42022611621139	4.4305054399529	4.46055786229512	4.46332992533039	4.50543607531389	4.49134069562531	4.51008245918546	4.54131989794307	4.54300648488908	4.55149935054105	4.55404861858848	4.58095715253008	4.5859644867793	4.59000822126286	4.60778732075606	4.61765583555503	4.63359105294386	4.63500866426421	4.6569163621165	4.65153494144875
1.50380380750272	2.14998053299945	2.54479077377527	2.79477385931927	3.00718923040761	3.15112579420658	3.29814170497974	3.41137692986782	3.51243255128657	3.6119762788102	3.67588820572894	3.74388097622015	3.81682289008107	3.86594750045626	3.92712889451241	3.98116357439263	3.99791103385573	4.06375169138057	4.10342261159906	4.13179205472112	4.15392429082269	4.19853280614571	4.22567629936212	4.25871079592537	4.30238006752721	4.31295732603827	4.32119019700498	4.36861364410438	4.39957199691956	4.40228061236177	4.42463103921903	4.44428793630285	4.45277504124954	4.48229410087652	4.49386522983939	4.49398761837017	4.51264525630695	4.53548463646433	4.53359119648672	4.5486351073418	4.56105790188898	4.59321801939253	4.60190622372007	4.62794167416918	4.61897555688125	4.60624374337831	4.63126366636703	4.65543428908163	4.6586512314206	4.667245388641
1.52281832073964	2.15631950788226	2.51707239831826	2.78151924157828	2.99271893165118	3.14474332554767	3.31747429296706	3.41275360489686	3.52500681548917	3.59527938049933	3.69681224813311	3.74320291577112	3.8079220726779	3.85250854876416	3.95236655199211	3.96543750952421	4.02010057741236	4.06625808371971	4.11317621090812	4.13039912259865	4.19153669684829	4.21166525677512	4.22924235098808	4.27028223588708	4.30231696945946	4.29518739183209	4.33832081329338	4.36166853173091	4.3828373580685	4.41021744423813	4.40474314809423	4.44476913305138	4.46074737519218	4.47367297347044	4.50050969037349	4.49628734618483	4.51820812271031	4.5397428525882	4.56409680902769	4.57281257047019	4.57834774049752	4.57109403361601	4.62417883309745	4.6122220044589	4.6481158643241	4.63445812479931	4.63210844774402	4.6407633216154	4.66125703173604	4.67299962424789
1.51343257982185	2.12646913289837	2.52267418947414	2.79650811854626	2.99423965075853	3.17094852116612	3.29818565146429	3.41608847608065	3.52874217776909	3.59897218032363	3.68053523406554	3.76138254899927	3.82180849095219	3.86358420776351	3.93085853598374	3.97183801544079	4.01310717554709	4.04366987497524	4.09416524570459	4.11989425235913	4.17964996138084	4.19744428061942	4.24324610339805	4.27119898637367	4.28439960237816	4.32380269414801	4.33905386162052	4.3428782192375	4.38852634640738	4.40302822882119	4.4321321015481	4.4263347376145	4.4556677022879	4.47677047774522	4.49505899745561	4.49294655766591	4.52009563826948	4.5260025479904	4.54666594532733	4.56319458869479	4.58674210576955	4.59690770696347	4.58715365515799	4.61586121094031	4.62468950765768	4.6340785903402	4.64971294980389	4.66271125318819	4.66408009019858	4.67434341365252
1.50893638797178	2.16757355095278	2.53534630326973	2.78820484665921	2.99375865727047	3.16307510150769	3.28844389785726	3.4262572365421	3.51159032390292	3.60512449828461	3.69110956905573	3.74791949189031	3.82498402354871	3.87667849696982	3.93613663779056	3.9890527066425	4.01163229310402	4.07089487430481	4.11292856362791	4.15914626515382	4.17640374757572	4.21167863271841	4.23305741097965	4.26222397988516	4.2766709927595	4.30561537238059	4.33115161364818	4.3479902828258	4.39306880781192	4.39222828316207	4.41701723372397	4.44733224694698	4.45880032360185	4.49468002293607	4.49070187478292	4.50895189641149	4.51458096265634	4.53755015268389	4.55828705148403	4.56699022454182	4.59215261165503	4.5862524520051	4.59727789635069	4.59129645946299	4.62214321594134	4.6293507204302	4.65710145734513	4.67070330080689	4.66634403482906	4.66503735387389
1.49745613733598	2.16238814917189	2.51941711242717	2.80173305295947	2.99654018123948	3.1690682778601	3.31367053964503	3.41494454469347	3.50946862595656	3.62318025955898	3.68498595087011	3.76716436655499	3.80803591573282	3.88250188835098	3.94298307093731	3.98130938869231	4.02916976762456	4.05669036878043	4.10195740121677	4.16046377363166	4.16882902248035	4.23104498219337	4.2150953022155	4.24985790655264	4.28121898839066	4.32600104640845	4.35111562717594	4.37382757192551	4.38120744371498	4.41479457781494	4.40887659954888	4.44603930660823	4.47608916128392	4.46856843082066	4.48691715181742	4.52707914838029	4.52270349951016	4.54912963360881	4.55955042552872	4.58494711964099	4.5741834406272	4.60868906025643	4.59752395525954	4.62928876765239	4.61929112821932	4.63214147363343	4.66529232602433	4.66160968245783	4.67608201377812	4.66612170475635
1.51734921909453	2.17440416118795	2.51855178957231	2.79665243937369	2.99217821706443	3.15768171975001	3.29560984711042	3.41418374953292	3.51554706346292	3.58906189411802	3.67483137754038	3.76739182744667	3.81399342161682	3.86946897380489	3.93858354083943	3.9854738587664	4.02628333191607	4.06884362038289	4.09425138409978	4.14764269265946	4.17820642957981	4.19937537699559	4.24201754786945	4.26321996245227	4.30229941687879	4.32285833397458	4.34012810749771	4.36717530134647	4.37518363954843	4.41506941385442	4.42968970168252	4.44864972575219	4.47558369315405	4.49055421911379	4.49434697571531	4.51974167178696	4.52158107528465	4.53418548630032	4.54953411950933	4.5744936333696	4.58349867760432	4.60437903478101	4.61130682851608	4.61521165096398	4.6422494385531	4.64739670644899	4.64518984756213	4.6736404579952	4.68513619053917	4.67127949936953
1.50101099123705	2.1492478066099	2.51391879785906	2.79160164176657	2.97723353108232	3.16234837254244	3.30241219822538	3.40125280835636	3.51666877174598	3.62534903573834	3.68847525835222	3.76764694621077	3.84077566492934	3.8548467738106	3.93522612533503	3.98521890399015	4.03198229400059	4.06164248916882	4.11100836737061	4.14286087421848	4.19239142029597	4.20857362689431	4.23387561435193	4.25410329311625	4.30261780193112	4.31333828315361	4.35788055731908	4.35838393752223	4.39124511931536	4.42901713706744	4.43466847081695	4.45085305650955	4.47850707256864	4.49161736240956	4.50325448879523	4.50763381918082	4.53330417622174	4.54616179207761	4.56651873269588	4.56131460299166	4.57601053499674	4.5995408324314	4.6128113306851	4.63001248676361	4.6275519907249	4.64585380183815	4.64670835121479	4.66374523157054	4.66567292621874	4.68631405422543
1.50079831807075	2.1466061407084	2.51926117224958	2.80532357191189	3.00355675297315	3.15761212847906	3.30233347291167	3.42114172815137	3.52169041175176	3.6184072872083	3.67573756945603	3.75261945315671	3.84185371261179	3.88318711918552	3.92945696739327	3.97693404560803	4.02670439082047	4.0761529699372	4.1168053017347	4.13629687015847	4.18808829403188	4.21011303432446	4.24266911797682	4.27416436140321	4.29840299114518	4.32736364797121	4.35677698096376	4.36965538815705	4.3916997033673	4.40635497737846	4.43712409728307	4.45189550095418	4.47335123199706	4.49084575465503	4.50516138678528	4.52510717998384	4.55110298854528	4.53504044100082	4.55490484858264	4.5693912089983	4.58549564580597	4.60451082020581	4.61380565596611	4.63800353195325	4.62766137098237	4.64416337347011	4.66546403498998	4.67422003537929	4.67699768086738	4.66755275701797
1.50620706886489	2.1517774412487	2.53742336051443	2.7923597560336	3.00304462882849	3.16196701422299	3.2919807559253	3.42471339444348	3.50293394800833	3.61619665167478	3.68804375129976	3.76562506671788	3.81591380111464	3.87329271354397	3.93551551478798	3.97432046221085	4.03697111664487	4.06366343305175	4.11088259090702	4.14658238534829	4.19082710737162	4.22417778638554	4.25703417497183	4.27398441929551	4.30012273083597	4.32806627913602	4.34698635484968	4.36713579289056	4.40322691631584	4.41371400366431	4.44415712798349	4.44023976558074	4.48073603917493	4.49397897218037	4.49735354423138	4.51036214247385	4.547458390242	4.54103254042568	4.57083740713438	4.58927667134074	4.5903318810162	4.60040892030818	4.62207444439086	4.61849442693964	4.6225737323487	4.62805454740391	4.65821844446994	4.67263063715168	4.67679162376991	4.71026337382283
1.50490665750913	2.14699429458538	2.53175163077651	2.80141781363187	3.01717077081687	3.17196882283061	3.31573717748737	3.41894725459552	3.53558054457067	3.60877218864763	3.69559354318255	3.76409885668462	3.80219988612752	3.90007868784954	3.93515148552141	3.9701045906033	4.03975171712048	4.06677656029166	4.10016795398273	4.14765422882094	4.18114380840417	4.21370545550098	4.25149037986714	4.26649320520908	4.29357857495411	4.31241913964819	4.33209559222172	4.36514720530804	4.38979638875673	4.41018415439856	4.45129225154732	4.46164021067246	4.4665431513279	4.4874901997292	4.51259896297483	4.5146496520411	4.54590917263058	4.54492032158599	4.55696786520136	4.57565690225473	4.61076213990763	4.60610534312924	4.60759216099191	4.63764307711133	4.64257689899828	4.64951341483302	4.66192774799839	4.67011205605008	4.68887946016074	4.68437302968825
1.5007737545272	2.13822010630373	2.5225990262494	2.79268971054094	3.0039769943949	3.17725871882908	3.30506231337776	3.41575316131654	3.51461233445521	3.60235741870436	3.69321843391767	3.76304477729327	3.83346729011025	3.88841867153009	3.95903959574033	3.98066670387474	4.03093113027218	4.07675648106511	4.09684565032721	4.13987897890159	4.18863679285224	4.20459349740681	4.26367934528268	4.28745872303678	4.28530855096825	4.33532161773099	4.37046332996886	4.38109643878995	4.39843102324991	4.41963631058805	4.43029436282276	4.4553798124262	4.48049906014836	4.49850610876679	4.51773234988908	4.51619305667591	4.54232142427088	4.55698919941994	4.58204713033041	4.57152892450143	4.61045677886589	4.60812174642288	4.62964263021014	4.62352156447635	4.65213958293259	4.65540025785262	4.66454190236644	4.66250514000991	4.68594756272481	4.67967572645247
1.50482805915916	2.16169583891771	2.54432055510984	2.7890654613127	2.99346065727861	3.16545692212633	3.29237615658065	3.41132890446564	3.52795160951665	3.61055820875552	3.68919772088121	3.76021061455293	3.81520460903192	3.87146180568628	3.92118692036399	3.97601648765098	4.04079753876354	4.08895620719196	4.11591198272293	4.1559182686077	4.17375700125346	4.21735895965711	4.25384418939904	4.27084225320669	4.31277532729257	4.34284520080399	4.34893801862587	4.39751222321689	4.40680516938213	4.41922470200796	4.44633042319601	4.46636474597706	4.47078584478874	4.49319821966045	4.51271996221279	4.53376191597289	4.54834793949257	4.55959380387062	4.56462974258459	4.5886978007853	4.61067768995037	4.60157643285548	4.62599395874244	4.64046483558623	4.63382934945513	4.67286407409228	4.66810679314693	4.67601187448843	4.69895829876766	4.68758154250706
1.49790408405516	2.13421676162953	2.51896230532236	2.79712599967394	3.0013169836286	3.16408312125442	3.30197882008783	3.40986231100092	3.52898264944517	3.61598351766097	3.66653124244512	3.75509270936899	3.81968832908903	3.88579316908426	3.9263052048029	3.9930541229793	4.03373706746329	4.07386022056405	4.10134884390712	4.14584359468943	4.21099469494395	4.21725863688227	4.24873152976503	4.27848777386709	4.29907191511539	4.33837087882599	4.34978833451426	4.37139183946537	4.38858928245636	4.40109037662756	4.45033080282403	4.45857785352143	4.46923002261053	4.49387764479784	4.50860581577362	4.51909059690288	4.5379499561857	4.56326948703729	4.59253341420454	4.57957887158717	4.58803410949555	4.60567204150398	4.63451717622486	4.63081134747156	4.64211915602097	4.68205697520091	4.6693512111976	4.67604574032326	4.68440304128075	4.70057472098836
1.50036280380308	2.14078164243749	2.52397699237968	2.78923313583241	2.99601170150103	3.17258455040308	3.32184557267374	3.41101323073709	3.52842605800358	3.60167456818523	3.69512359122584	3.75300558562058	3.82931292938781	3.8816264046619	3.95267437437667	3.99945679390414	4.04578481323646	4.0578047403588	4.12092552105897	4.17951423225073	4.18138528129635	4.22062193145854	4.24269678668602	4.29016422910153	4.31652844396166	4.33291988845053	4.35196630693651	4.39408691794389	4.40162329871791	4.42405805083972	4.43479725055588	4.48065916232936	4.48886745049748	4.50828232781806	4.52885425115985	4.53769948823959	4.54648842627569	4.57869477134308	4.57085654680723	4.5913217758378	4.60997762390522	4.61648465719682	4.63878998598446	4.64797509993413	4.66256212987997	4.65392319780922	4.67524413739901	4.6851144329876	4.6859531312526	4.70486785750166
1.49490326084366	2.14964266301267	2.53112410589769	2.79135781990217	3.00441423708655	3.16266543620046	3.31426074761809	3.39947885480201	3.50559752739818	3.6170771877802	3.67851626771789	3.75860041826832	3.8251091648461	3.88353149516522	3.94488659200649	4.00246491085598	4.04694640618569	4.06958111575842	4.11174539949338	4.16388676046615	4.1963515768789	4.22007151365639	4.24776962765295	4.28896506571942	4.30967530500039	4.32449527383083	4.36768242331875	4.37834552779151	4.40890318523245	4.42463737597285	4.4413554778008	4.48643257715761	4.48103589886783	4.50792306227133	4.5277418982681	4.52625631576771	4.55179757911137	4.55701182887333	4.58925906503017	4.59391857859181	4.61162024941675	4.62859929940263	4.63322951898686	4.63361925623087	4.6580483961153	4.66079105648868	4.67622139462901	4.69054762730144	4.68408834580114	4.69543957059038
1.50312853613993	2.16282039952778	2.52473726206193	2.7974335885413	3.01751143784135	3.15378991403761	3.3097896356469	3.43265793512334	3.51631742041092	3.60800535031457	3.68471810585195	3.75781357717638	3.83257881721182	3.87366677378915	3.94390209993207	3.99014660852148	4.03510241385134	4.08269336973011	4.11572390434051	4.1529301541983	4.21121037945254	4.23370667845652	4.26777510420253	4.29007167409557	4.30630792202506	4.3567674562803	4.36226107934164	4.38073848884292	4.41035626852421	4.41855531611192	4.45843711090177	4.48662812773247	4.49607080087526	4.49915714077835	4.52590414665347	4.53388399330115	4.5506841154777	4.57447500136086	4.57329985112408	4.59316436775912	4.61485976179269	4.60480663120194	4.64330561953365	4.63829368416044	4.66640105846957	4.63011962734627	4.6938766944134	4.6892624542821	4.69025485194018	4.70252103580245
1.50559689736681	2.13638063864987	2.53936637857132	2.80847272639288	3.00879433696293	3.16744299410194	3.30383677587767	3.43687694128222	3.51714642399002	3.60401075701384	3.69376671297338	3.75406472527345	3.8233171049677	3.89937528302476	3.94561784570543	3.99117888053545	4.01898740881166	4.07320084665773	4.13038231378918	4.15826643829607	4.19741917896398	4.21745206854621	4.2648688096862	4.28938668817475	4.30590171548172	4.3313007310343	4.3723782813962	4.39067219979806	4.41585472719687	4.4499769511603	4.4393521029072	4.46353595433794	4.4930928491885	4.51164351555242	4.51896625685926	4.54044945127862	4.55781364883255	4.57955529547458	4.59295305537071	4.59845685026912	4.6234650634349	4.61765073257496	4.64111244874938	4.65377016924594	4.65865746971098	4.66068358125058	4.67937098202057	4.6901898458335	4.71011026064731	4.70807561900339
1.50778551571407	2.16280746398481	2.52195007874484	2.79159948466501	3.00052327816352	3.15651509831701	3.31000567917305	3.41763165162438	3.53164270769	3.61376723279515	3.70000907717701	3.76172155285019	3.8255600003587	3.89333100907061	3.94505346153689	3.98938387064246	4.02341232836522	4.06677913674137	4.11464260057768	4.17272201137555	4.19260246294211	4.23235231401299	4.25860265367109	4.29514066232467	4.32078815751826	4.33711767741424	4.36693980264984	4.38331407250853	4.41022543384923	4.45077906387275	4.45626668108236	4.47558880439564	4.48947006972244	4.50758177031163	4.50624083278677	4.5479734737966	4.54108676642437	4.57267118943	4.58628755682268	4.59825726858908	4.62387981988862	4.61763657578283	4.64154742699042	4.64397802706699	4.66218558794634	4.67502388484344	4.67554471786711	4.70265672234283	4.69946089506386	4.7093724351554
1.49256536713047	2.14822508216732	2.53736232799437	2.80025697597616	2.99529305295434	3.16469416147221	3.30834783147675	3.43346739508038	3.53821675163007	3.60864003989095	3.69904117390967	3.759855526349	3.83591996145152	3.89055138033216	3.93467131951123	3.99363613187239	4.04350124698871	4.09365734629663	4.12850655673345	4.15297714364638	4.18879336871032	4.24217873502728	4.25988105582022	4.29360414471735	4.3310929614858	4.32152325440617	4.37119956851641	4.40358490107494	4.41183058128738	4.42264644644916	4.44947684562005	4.45493982926337	4.48534682937365	4.51866789398483	4.5171763805489	4.54062906861497	4.56819314519872	4.56371748663627	4.57931508737428	4.59382387670537	4.62019174921046	4.62504903362993	4.6461566281224	4.65988181602302	4.67884984806148	4.68230548861616	4.67272893064359	4.69276702491159	4.70286283796187	4.73010563062662
1.5134345300221	2.14606262883497	2.53086124229747	2.7955632309661	3.00365647519564	3.18088110500256	3.28526648083147	3.42662684767723	3.53759980628825	3.62916723179134	3.67658125446371	3.77190515668936	3.82282187345667	3.88937127790281	3.93376610103693	3.98675067601089	4.03469539196773	4.09255930534451	4.13195299488956	4.15480977074582	4.19306437858102	4.23813074692317	4.24962549053638	4.29846103217165	4.32438910161916	4.33911871313932	4.3648417698823	4.38797836019869	4.41759823243617	4.41828729030697	4.47506517079432	4.46633736417105	4.48078463704468	4.50423986871964	4.51982866930913	4.55135374405725	4.53645278252665	4.59222576978637	4.59427272493558	4.60655431895299	4.62436708096679	4.6269004985616	4.65355286527815	4.65277806240331	4.66044780007954	4.68616523828031	4.67714351380575	4.70151255825522	4.70701014939651	4.7135682582356
1.50522930163876	2.1467839527145	2.51904226896965	2.79821468539131	3.00354922356489	3.16266974434626	3.29869135472326	3.42751469087328	3.52723786092673	3.60963286294047	3.69091205864273	3.77697025503698	3.8260109058832	3.89894219370408	3.9491559384208	3.99651509065503	4.06512957249316	4.07565454366556	4.13742134991358	4.17793443362007	4.20990958951864	4.23994294456466	4.2573516659687	4.27727126852224	4.300010317332	4.35714682498032	4.39656588252991	4.40249582524133	4.41663174575693	4.437717357544	4.45507910705389	4.48644783576629	4.50033527291438	4.51506181152672	4.54769103288063	4.54899095073718	4.56165216161051	4.58169791935171	4.60130092855109	4.61220469714254	4.62078998019968	4.63671841000401	4.63978719223625	4.66298741566503	4.66490172978231	4.67072290622831	4.69969444632023	4.68523715672907	4.69043931578518	4.7296032300667
1.51073095525948	2.15419140571433	2.53134480268238	2.80705097166145	2.99587649377571	3.16781820342218	3.30662738720608	3.42258479985265	3.51788073101071	3.62506550900227	3.69415011334988	3.75685606784892	3.83454797329223	3.88513118146292	3.94440280755645	3.99245267675356	4.03754766104734	4.08336633208813	4.14289826795279	4.16888412646553	4.18282578509402	4.23336179721307	4.26697478651355	4.28786021174445	4.3340830689876	4.34661853089001	4.38081681995936	4.39063069112874	4.42307666036595	4.43717807540347	4.45911458656665	4.48221043506675	4.48384353290226	4.51953034231948	4.50873002790923	4.5209217101685	4.56040846367114	4.5770383813171	4.59359079786833	4.60764162113062	4.61209588281503	4.64624479554277	4.6349246619964	4.65795092977003	4.67771581023526	4.69049205549136	4.68950384185125	4.7085139101224	4.7023485914836	4.71526275504065
1.51943319253329	2.14803407460753	2.50940647016411	2.79430030705768	2.99788975632441	3.18201741382862	3.31111531380043	3.43119171392616	3.53340111545778	3.62516385004941	3.69417783134825	3.76219543440102	3.83614790743598	3.89788511263552	3.94346662165138	4.01613800389101	4.06459020989875	4.07235167019819	4.13742506849536	4.16637115224137	4.19945893325778	4.23125943421219	4.25951531071332	4.28359947343118	4.32398925887472	4.34349993795853	4.39181249868106	4.39936476412411	4.40691657172119	4.43704651020829	4.46668036588226	4.47235676367876	4.50075706398603	4.51995697202303	4.52679455338466	4.56484576539523	4.56328651509752	4.6024593822811	4.60078665632156	4.61129547903638	4.62332819301119	4.62995585754772	4.64180201813443	4.64343188934467	4.67791311048908	4.67773652433354	4.6897730729524	4.68883200147832	4.72166429022491	4.72080003700451
1.49380444120547	2.13237266579947	2.52770049241283	2.81681252771966	2.99262705772286	3.16705069704227	3.30366403059391	3.43674722083877	3.50321036602745	3.61231465981829	3.70649947272754	3.77235363863246	3.83929505373341	3.89554235365196	3.95052039063475	3.99530088500538	4.02625571594129	4.08402654467538	4.12414212508618	4.17714013895802	4.20318313151026	4.2308348455793	4.25376681221559	4.28558118713574	4.31745249589844	4.35023255219446	4.3747890776941	4.40333057796932	4.41915292085215	4.42672924058795	4.45615763016968	4.4835433200116	4.50584585566813	4.53061257318146	4.53776763140612	4.55727603843894	4.57186586153563	4.58656458033792	4.60669825940542	4.60624081886256	4.62395411436898	4.6340414601825	4.66044921415162	4.65430963041709	4.67741529984958	4.68850871701719	4.68553106801487	4.71945322548626	4.72553378154178	4.71937856392455
[truncated: 50 more columns]
