# Supplementary material for: Bivalent-Like Chromatin Markers Are Predictive for Transcription Start Site Distribution in Human
Source: PLoS One. 2012 Jun 29;7(6):e38112. doi: 10.1371/journal.pone.0038112 (PMC3387189; doi:10.1371/journal.pone.0038112)
Supplement: Text S3 — The reference matrix SDEM of standard deviations. (TXT) [file pone.0038112.s012.txt]

0	0	0	0	0	0	0	0	0	0	0	0	0	0	0	8.24652960038871e-16	1.64930592007774e-16	4.94791776023323e-16	0	6.59722368031097e-16	4.94791776023323e-16	3.68796015298667e-16	1.64930592007774e-16	6.80026251743705e-16	1.64930592007774e-16	1.05607107117913e-15	9.75742540991844e-16	8.40984307036051e-16	9.61702347985688e-16	1.48437532806997e-15	1.95844227011799e-15	9.89583552046646e-16	2.91325509630909e-15	1.77635683940025e-15	1.52950338851635e-15	3.25293974276093e-15	9.18294672521344e-16	3.88550712261853e-15	1.46593516712805e-15	2.15674734978068e-15	2.05998243392643e-15	2.13137296831545e-15	1.73765161064693e-15	4.14629078982433e-15	4.95890094302674e-15	6.02391912629698e-15	2.48492992675204e-15	3.49092264031382e-15	2.88510704395707e-15	4.96164293988711e-15
0.207248034757703	0.174658245661776	0.140597175647012	0.140597175647012	0	0	0.116903657959821	0	0.0841265513640885	0.0841265513640885	0.140597175647012	0	0	0.0841265513640885	0.0841265513640885	0	0.0841265513640885	0	0	0.159312831595588	0.0841265513640885	0	0	0	0	0	0.0841265513640885	0.0841265513640885	0.0841265513640885	0	0.116903657959821	0	0	0	0	0	0	0	0.0841265513640885	0	0.0841265513640885	0	0	0	0	0	0	0	0	0
0.239353209175602	0.155436026068277	0.161074299974859	0.140597175647012	0.130993684246332	0.148664847097109	0.140597175647012	0.087677743469866	0.0630949135230664	0.119484623696691	0.087677743469866	0.105447881735259	0.0630949135230664	0.0630949135230664	0.0630949135230664	0.105447881735259	0.0630949135230664	0.0630949135230664	0	0.0630949135230664	0.087677743469866	0	0	0.0630949135230664	0	0	0.0630949135230664	0	0.0630949135230664	0.087677743469866	0.0630949135230664	0	0.087677743469866	0	0.087677743469866	0	0	0	0	0	0.0630949135230664	0.0630949135230664	0.0630949135230664	0	0	0	0.087677743469866	0.0630949135230664	0	0
0.220640782995465	0.182890274156782	0.226619594543967	0.168447547728689	0.11893187767768	0.124348820854615	0.124348820854615	0.112477740517603	0.124348820854615	0.112477740517604	0.124348820854616	0.142391298077032	0.10479494739706	0.118931877677681	0.0955876989573483	0.112477740517604	0.0504759308184511	0.0955876989573486	0.0955876989573486	0.0504759308184504	0.0843583053882037	0.0955876989573488	0.0701421947758897	0.0504759308184504	0.0843583053882038	0.0701421947758898	0.0701421947758907	4.04079950419047e-15	0.0701421947758907	0.0504759308184505	0.0701421947758908	5.05533115820742e-15	4.62394320266885e-15	0.0955876989573494	7.10925468206793e-15	0.050475930818451	0.0843583053882048	0.0701421947758911	6.11356570647343e-15	6.81923677971147e-15	0.0504759308184524	8.1348576639656e-15	0.0701421947758913	0.0701421947758916	0.0701421947758914	0.0701421947758913	7.88137017028827e-15	0.0504759308184523	7.18537306906929e-15	0.0504759308184528
0.24423922380668	0.223677559837633	0.168253102728177	0.151801408882446	0.152856884807944	0.133416862384341	0.103624017378852	0.110463573684087	0.112921654969529	0.143177155533208	0.0991098980647395	0.107382866649906	0.0873291228308879	0.103624017378852	0.079656415797794	0.111562740793156	0.079656415797794	0.087329122830888	0.119994155320376	0.0937314504313413	0.087329122830888	0.070298587823506	0.0584518289799106	0.0420632756820443	0.0584518289799106	0.079656415797794	0.0937314504313413	0.0420632756820442	0.070298587823506	0.0420632756820442	0.0420632756820443	0.0584518289799106	0.079656415797794	0.0702985878235059	2.18182665019614e-16	0.0927499422279986	0.070298587823506	0.0927499422279985	0.079656415797794	2.18182665019614e-16	0.070298587823506	0.0420632756820443	0.0420632756820443	2.18182665019614e-16	0.0584518289799106	0.079656415797794	0.0420632756820443	0.0584518289799106	0.0420632756820443	0.0584518289799106
0.262132963713121	0.233829734577762	0.184036027593597	0.171840307861834	0.165735508091618	0.187159344721921	0.164728763412376	0.117924692209041	0.14374997059064	0.1288242902844	0.119333888184606	0.112230387332321	0.109807863533657	0.0920424571284896	0.0888205863247298	0.09204245712849	0.0803412432268628	0.0748535338550465	0.0803412432268633	0.099529870421297	0.114357310615145	0.0888205863247288	0.0803412432268631	0.0803412432268634	0.0748535338550451	0.0682769278266793	0.0803412432268636	0.0682769278266795	0.0682769278266799	0.0602559324201472	0.0849513411983474	0.0748535338550453	0.0501015676970656	0.0501015676970659	0.0501015676970665	0.0803412432268627	4.80709726372783e-15	0.0803412432268618	0.0682769278266786	0.050101567697065	0.0360542362988953	0.0602559324201472	0.0501015676970634	0.0602559324201468	0.0803412432268632	0.0946830631577857	0.0360542362988951	0.0501015676970667	0.0501015676970663	0.0360542362988963
0.251832975707622	0.148618401428408	0.149510817826035	0.179496464141614	0.123022528691135	0.140605397238117	0.145747251747159	0.113851056661835	0.160228342203138	0.123085800671624	0.119581635040832	0.128567272441932	0.111795757461241	0.0960818805919523	0.104913471603487	0.08609783490291	0.0805371499874296	0.129708611811467	0.11774867732778	0.0743324235485545	0.0860978349029104	0.05272394086763	0.106258407740646	0.0597423118483458	0.0899956164902814	0.0702985878235061	0.0870886366186378	0.0527239408676296	0.087088636618637	0.0654968421231655	0.0846912412271476	0.0954125640257124	0.0527239408676295	0.0597423118483458	0.0702985878235062	0.0777180130341387	0.087088636618638	0.0527239408676298	0.0924451910481615	0.0597423118483454	0.0796803474239304	0.0695624566709998	0.0597423118483447	0.0654968421231654	0.0805371499874289	0.0438388717349336	0.0828476802630661	0.0438388717349334	0.0315474567615319	0.0850018420513467
0.161058589564191	0.16808077012195	0.162985345863994	0.209824426894535	0.166578789048817	0.141749437598249	0.146351016913021	0.149334327372935	0.123113966928316	0.119218681781533	0.119049186082322	0.0781095420261177	0.123666589637331	0.0839652347221494	0.104276157342307	0.0967213567513007	0.137925585382121	0.0879093891667504	0.109627091297834	0.0932564192030998	0.106927171174316	0.100196670221204	0.101605707864891	0.0765314088025868	0.0821698522256573	0.0743751605287712	0.0660732653764931	0.0690826782525674	0.0872903012584736	0.0854061160817354	0.085406116081735	0.0715885777666034	0.062487633620895	0.058219415220592	0.0531042771985295	0.0799961035469172	0.0660732653764934	0.0690826782525683	0.058219415220592	0.0389678859866073	0.0666860135629617	0.0690826782525684	0.053104277198529	0.0582194152205925	0.0821735031539206	0.058219415220592	0.0624876336208946	0.0468657252156702	0.038967885986607	0.0743751605287711
0.232098246109283	0.210190037493431	0.171064604774243	0.182507821209878	0.137142190556667	0.144346568317248	0.130624449038933	0.160190699002427	0.110265636811935	0.11815761056822	0.125444368517129	0.102079787871562	0.111792192830928	0.100807025214342	0.124808698739287	0.10321105352604	0.096523283239057	0.0701421947758925	0.110676255565111	0.079118450250075	0.0938485416080768	0.107280548506947	0.0917432427408616	0.0984686405372995	0.0986373130409707	0.0941989418622238	0.102079787871563	0.0644297199899434	0.0719964931922255	0.0644297199899429	0.0859062933199244	0.0669376444758936	0.085906293319924	0.0594659388388437	0.0913581170994933	0.092433658469001	0.0662781442104518	0.0644297199899426	0.0523974736985331	0.0644297199899428	0.0850067261925172	0.0523974736985326	0.0696709092949097	0.0350710973879466	0.075568711249935	0.107033560359186	0.087896865818117	0.0477938494786766	0.0523974736985339	0.0477938494786765
0.188345007223892	0.175944599977265	0.128474961725815	0.137770274052314	0.153020422303552	0.159388861787325	0.119760125339663	0.170139296149115	0.120454490819887	0.128029489537055	0.135032760316692	0.103099972298738	0.0994628519464112	0.106171623117123	0.0832115468449054	0.0929535826220683	0.0923785099536824	0.0927998071559658	0.10084534224992	0.101181755157817	0.102909820008063	0.0714193373932971	0.113955903862967	0.0633371902681006	0.0857413205975992	0.096121723183314	0.0602528583731387	0.104724184642092	0.0832115468449054	0.0714193373932973	0.0826673932273062	0.089694892880046	0.0917744196699143	0.0602528583731384	0.0727728340278226	0.067229879093719	0.0602528583731387	0.054059944398949	0.0585724727181312	0.0672298790937204	0.0947385693003212	0.0893694314220124	0.0565221912975555	0.0545612838242419	0.079135655523791	0.0476340669986665	0.0608524040689949	0.0780966302908411	0.0476340669986656	0.0585724727181308
0.191679701556094	0.242719036145559	0.184465988423944	0.142766465547902	0.126287781133988	0.117551846693601	0.144793391947023	0.123441256808795	0.136238270505499	0.128913643584311	0.103818750037961	0.106884567596214	0.111284002414321	0.13953730385589	0.12136336182636	0.105800618289528	0.0777180130341392	0.101304317709519	0.0833654428772296	0.0850664898929689	0.0887211769659362	0.0866223958987302	0.0891441724039076	0.0918539544371853	0.138845236270188	0.103237492230805	0.0944608890624181	0.08760905120587	0.072435809360811	0.0770280487241678	0.0871277630915252	0.0648826585715762	0.0724358093608104	0.084126551364089	0.0616273891692437	0.0616273891692442	0.0580590910790926	0.062973926041612	0.081989374376274	0.061630127365441	0.0708389384937657	0.0721192638869065	0.0518120086894262	0.0436645614154455	0.0552317868420445	0.084099635842528	0.043664561415445	0.0751475026659042	0.0495549490323704	0.0833981692443188
0.182587238523933	0.141500489720388	0.142645820605763	0.180907511387292	0.158532182557099	0.144586371599325	0.115972667542369	0.141786827288841	0.12708942959327	0.118433331312945	0.11985891469224	0.118784599182685	0.0972380740827722	0.092617337634325	0.101982677420802	0.0776552781822352	0.0789828149983434	0.0939608921700799	0.0902624466901466	0.0923344803179473	0.115883789536791	0.104877153745506	0.0721911858523667	0.0894789581388805	0.0904143391319958	0.0834630756042441	0.0660817640922496	0.084829227368399	0.0604317470250975	0.082286928372838	0.0721911858523662	0.0912727223616238	0.0774038303180395	0.0668638240253637	0.0742486794146597	0.0799591346757508	0.0645621363713763	0.0774038303180381	0.0717397043392057	0.0553819178401727	0.0685903689536641	0.0886127716202314	0.0598916848353008	0.065389789378858	0.0607534799839648	0.0665716282032996	0.0693669255377561	0.0553819178401727	0.065017587239845	0.0457430298760334
0.193849611313622	0.178949948591747	0.195427643281912	0.199629859006735	0.126281790345146	0.156436129314104	0.144861523749968	0.136517984069502	0.16308822218478	0.129339639282993	0.126496052386123	0.106201050358994	0.119493283528442	0.134118398673083	0.12273941882098	0.09648727747888	0.105650525629032	0.1118438814016	0.0882828818747725	0.109548979999642	0.0946856103946218	0.0755242110726038	0.0748535338550466	0.0856804009188136	0.0896109090679696	0.0819979380027718	0.0620878365949808	0.072005018010244	0.0803412432268635	0.0700674013358912	0.0737221810900281	0.0766405811452715	0.0564139456993948	0.0907132822485681	0.0618165119030627	0.096418415252391	0.0721861338724241	0.0564139456993953	0.0786453890813864	0.053977650892809	0.0491987628016616	0.0700348240852757	0.0666154397435462	0.0700348240852762	0.0721861338724228	0.0491987628016623	0.053977650892808	0.0820754410150928	0.0564139456993941	0.0838151290694207
0.186183041446792	0.172568573780415	0.171320640942108	0.15685866544781	0.167894106139396	0.142785925939985	0.0962176695797704	0.120230751556083	0.139714957184591	0.139049454599898	0.103765808918433	0.0950321874456556	0.0978846237304452	0.119470381902384	0.0831105331815804	0.129375585321871	0.098947790621296	0.0716286208112874	0.0877671792555134	0.114497440892991	0.095061316005183	0.100189554897198	0.112292176640052	0.0937327696983359	0.0632738214870128	0.075899232180326	0.0714295116493929	0.103366086921355	0.0740023503589151	0.0993636051601932	0.0714295116493933	0.0609054113996622	0.0796084126235681	0.0742160138884837	0.062146315007278	0.0903688758785783	0.0729394247607011	0.0762374118440686	0.0808865848427554	0.0621744104273112	0.0778591902858901	0.064934548649085	0.101464368176608	0.0828992139030815	0.0753099135334818	0.0814739062793508	0.057948647488649	0.0558906386117678	0.0572708622132827	0.0606227550333571
0.19521303211166	0.194171661918118	0.151356232853137	0.140634407228955	0.129663361652682	0.156272016255744	0.127879999268576	0.173191036261643	0.138438831558763	0.118274647758684	0.130137563727797	0.101047102908839	0.0824160701604517	0.113514395366895	0.110998136119487	0.122667383123084	0.0889155607803098	0.0782097382371293	0.113540932739814	0.098693934960856	0.110751235420804	0.0894086972812446	0.0695624566709992	0.0822772846619176	0.0764332104480741	0.124538361272176	0.0731690900413383	0.0833862858503033	0.0855558184979121	0.0834592514836627	0.0858643365695524	0.0858035726207785	0.0755913001570193	0.0834972343359238	0.0731908777646414	0.0741590869188201	0.0984647006466414	0.0750217652583323	0.0968965086798707	0.0657067884044028	0.0688147154462135	0.0614414841026332	0.0620666820656627	0.0588743386638901	0.0724585772791336	0.065237793502849	0.0766061100490705	0.0423456206135737	0.074341593467638	0.0706030439376397
0.183470550792539	0.136798562848103	0.185296854924032	0.199301185751836	0.154830438036905	0.138769128075936	0.137227230517279	0.129861336096887	0.122561513946424	0.110423379002777	0.119054158995203	0.132797418775979	0.100991960373154	0.134298526446352	0.118723493428613	0.0905195138070962	0.101232690926533	0.0825513427758567	0.137047866720086	0.0916280796353082	0.0844768886783916	0.125679691742039	0.0935153438173614	0.0872214815170564	0.100795628836708	0.0859271541702735	0.0968594889538726	0.0804454933583015	0.0671211462065981	0.0887905077667086	0.0922731601651805	0.0804648734665887	0.0634741658821665	0.0707349364192283	0.0699599280456982	0.0621910756101201	0.0621964091186151	0.0722503408320155	0.0727604202362179	0.0568330397898185	0.0609622306861105	0.0778818423448204	0.104364033083117	0.0647667910082007	0.058415700767682	0.0676280981724426	0.0621964091186153	0.0723629113597727	0.0845968498963532	0.0529565401823529
0.158438739385327	0.207619058926413	0.138309835523049	0.140750180817736	0.141095289140069	0.172431843236614	0.140706309739285	0.139683161345452	0.106335552023995	0.147693439118401	0.151047663478797	0.106393674128604	0.126663177789806	0.0939271822800554	0.129149615096747	0.120852947251757	0.121348728701039	0.0796604440732215	0.0601608707700099	0.0966453946974805	0.0935300172813774	0.099982490073938	0.114151731321454	0.072288786037899	0.0961836742254157	0.0902975279978564	0.0964271662219404	0.101665833975616	0.0704195851922249	0.0872776511528642	0.0621067737949601	0.0825012245998965	0.0692071412682359	0.0682364330080144	0.0823137037901296	0.0756023999554713	0.0710102114548275	0.065485519280681	0.0900162867345456	0.0642995717463415	0.0615569834641577	0.0648303970580031	0.0718732845725218	0.0624141036381123	0.0912995273824097	0.0590658979099928	0.0720909855445778	0.065058558013014	0.0834935238573772	0.068935327900113
0.142445003619421	0.162752416934179	0.132770318321147	0.126783007018138	0.152760428929437	0.119179560209643	0.121096824018265	0.142055467691189	0.124737605211563	0.106688413587863	0.123513819658041	0.107989197206779	0.0945397672979426	0.111850516575053	0.135795625652755	0.092091291588332	0.0792274277281448	0.100755937948441	0.0974191226858402	0.099051256727964	0.114506259244567	0.0695941360817423	0.0562361425154435	0.0732132515326113	0.111169598198912	0.0883557216166089	0.0895006192382683	0.0589785237491761	0.0597653151372219	0.0924357514203355	0.0758494782720391	0.0764454514994253	0.0734430436490089	0.101760868412025	0.082980739647909	0.0612265226528328	0.0591804209200655	0.0829601286297866	0.0664513765571139	0.0718758599467778	0.054377466940323	0.0723774564348452	0.0748708428722885	0.0601874304032111	0.0616344233807504	0.0606707590193537	0.0529605154807634	0.0625310327224608	0.0580130238550641	0.0606297911085794
0.14419046856367	0.139559736556977	0.158226272269046	0.116244217195661	0.123126336666333	0.127327528868699	0.106633568679113	0.103983522334203	0.10614861179325	0.110894799232391	0.0956897811501413	0.0946231647709212	0.105909240528954	0.109932595281749	0.115654444137347	0.115117643698936	0.113906584465969	0.109321465847066	0.136495887732764	0.0974630420102561	0.095522225412428	0.090893084821959	0.0907431985355146	0.0840627292216213	0.0919870445251086	0.087810542781444	0.0749524653134155	0.0814348616220761	0.0741028127653629	0.0703085780234317	0.0706972973067528	0.0822399102972014	0.071622452364767	0.0742551479181645	0.090043928955463	0.0627020669354959	0.076247687815648	0.0670724344740134	0.0711807866977688	0.0870850034088231	0.0773523601639412	0.0748385616509058	0.0714812091694233	0.061614388851196	0.0712391464265467	0.0647718183239936	0.0583943927144176	0.0739343769415109	0.0595728152399582	0.062702066935496
0.124805811785974	0.109569493213983	0.143870951958363	0.136044126227339	0.158303772397912	0.146006993322391	0.131332725570271	0.146533358506912	0.114573284413659	0.0864663306283589	0.098707045309354	0.114605279608453	0.114331271360695	0.087576773258827	0.103979346519999	0.101560283570105	0.0905823153236355	0.112865575374933	0.108915472904574	0.0887366842004973	0.122906602153617	0.0867228612438048	0.0757777980596914	0.0857046070900166	0.0937427783717653	0.094263472900115	0.0730846178822147	0.100920079143136	0.0776001172176161	0.073804570938053	0.0623384997744856	0.0629830638117706	0.061997591681353	0.0613616380856606	0.0760417594455009	0.075446852218668	0.083407501739431	0.0596592096556622	0.0566364031952307	0.0815863411472784	0.0839660447441549	0.0596061532317206	0.079832139612034	0.0698989337162826	0.0697347036666499	0.0658459952299487	0.0634947495169139	0.0881748546248442	0.0502434206125934	0.088067005397206
0.136800794793399	0.149027637542405	0.161939531784263	0.131828163946677	0.117833638881805	0.11852467251709	0.123445732977647	0.141786372416171	0.148000654082227	0.124178177127695	0.0869872978245753	0.122576118696563	0.114564034478032	0.081743664740285	0.112386346981122	0.114402422010863	0.0819908974981684	0.081447183562362	0.0931956144738061	0.0836283979182848	0.0730536214602936	0.0923526760068247	0.0748341294225232	0.082544849561183	0.0810991788704737	0.0820197207172085	0.0864187402808573	0.0741083060959646	0.0941636816926806	0.0811336323253092	0.0885748751941503	0.0649141142878985	0.0754454877362896	0.074605097316553	0.0678271625518263	0.0801762881715825	0.0656621986025582	0.0632296263236184	0.0699650981674653	0.0570018790322696	0.0830180284795	0.0800094711469139	0.083792522034485	0.064982917426749	0.0607252613352175	0.0605908328068892	0.0738498871530532	0.053428627568866	0.075005576154473	0.0620448174936297
0.148360673466272	0.123157448939391	0.14747401208696	0.17855149894015	0.133251874996211	0.123424248726803	0.149782069892644	0.119341966474396	0.124307741122245	0.102769728533818	0.0977357330969417	0.122326811897368	0.125166110214317	0.110694459055965	0.103185653083263	0.107058508922751	0.071720453771157	0.0821104118495201	0.0861832103731996	0.0929308252873784	0.0902939422803596	0.090782930749845	0.107283708154762	0.0661595584206221	0.0718341712954879	0.0732240377727479	0.0645719427570268	0.0727849745360044	0.0872162088847203	0.0701861107396702	0.114209331235649	0.0682811786549674	0.0778355845958977	0.0783498714331795	0.0706914026501511	0.089979573643018	0.0719124743149816	0.0892540469255016	0.0770329562951004	0.0603922186595003	0.0832047400604986	0.0696832564098219	0.0805575162938232	0.0765661945774601	0.0554672468314821	0.0507776502160495	0.052675764342667	0.0711729689440099	0.0701704760064444	0.0501193226681616
0.110797897609503	0.125075405310887	0.147865463047394	0.129903382034761	0.127268707985599	0.13987201236439	0.124956961009084	0.131378825470899	0.144159477305207	0.122250134513926	0.154727403937586	0.107655519639133	0.109043502826884	0.146687192345029	0.0786681694144268	0.0924201699066258	0.0783255851241736	0.0825083209217534	0.106631583868318	0.0868684151773492	0.0835782449754557	0.0909428530068735	0.0884052249406098	0.0810389386076844	0.0923995678084841	0.0872908339879686	0.0858429350297423	0.0818380501748376	0.0827730205741654	0.0792442138788578	0.081615472372941	0.0786254595140817	0.0714630075817455	0.101401863453154	0.0574280641092987	0.0786441168445808	0.0767249476074411	0.068457343391461	0.0920372520775043	0.0626044033233188	0.0611110753866745	0.0688058436267028	0.0762012716264166	0.0745674792057184	0.0618743937230502	0.0568981237149175	0.0719718501523613	0.0547415417923328	0.0831772923510047	0.0699914436057833
0.12551548765129	0.11136045947281	0.129830446583728	0.134281299928762	0.110746887067459	0.12179011871424	0.151621165183041	0.119153643535605	0.0984582864610979	0.134241161610081	0.112444350116712	0.0932270925471208	0.110816961892148	0.129886229227765	0.0912783061330927	0.107725584921103	0.0989617323063754	0.0820083621624187	0.0978938919800293	0.0911418590559839	0.124435919346533	0.0848677451828702	0.101196959629531	0.0735127332438208	0.100165647378143	0.0910169681511455	0.0689673571012194	0.107294015084212	0.0828035925244547	0.0826318303171785	0.0708324005054398	0.0751478267677257	0.0753592082070463	0.0757650021459892	0.0644177016551749	0.0818718500081669	0.072944834661385	0.084969764210098	0.0692779688850962	0.0699737003093805	0.0755297274886063	0.0597611459201578	0.0564735320896089	0.062368779943002	0.055483951859137	0.051799417475517	0.078064454433468	0.0551443501817914	0.086105771744307	0.06597981842826
0.126384916296758	0.152562601225038	0.129363862878506	0.097643500281215	0.132546039560651	0.141664600501276	0.135252161977421	0.114016260229554	0.119211797831501	0.116454780999275	0.109189369315189	0.101244211469297	0.125074097698369	0.0811670453275042	0.115089681223966	0.114137175295791	0.105966400518783	0.0872272112419338	0.0918943552004286	0.0868641856335052	0.100478564122364	0.0794137584885057	0.0874929009169274	0.098984784306786	0.0863480984056133	0.0826360501575462	0.0861025761809382	0.0741652328165091	0.0878938071823895	0.0616106074548773	0.0626695150049275	0.0791030560651615	0.0668960949311425	0.072761118836726	0.0583000425396137	0.0947692812364498	0.0624244045087575	0.0838467565942538	0.0497976592018539	0.0594487389319348	0.0541484883697581	0.0762716564275243	0.0684358625957366	0.0695921183651523	0.0666122748153025	0.0587137319526527	0.0734009006432648	0.0598636696286029	0.0508709361556609	0.047724457777001
0.141766957715486	0.126863608198746	0.124868904728151	0.137427820821341	0.105674099535538	0.144425367945472	0.119873739742393	0.129175093126984	0.13184231195184	0.137923252737281	0.133896122082531	0.0925845979821427	0.12637634224576	0.098806948993136	0.10992128131729	0.13157990354254	0.090808550695749	0.113182657772066	0.087952350855694	0.087242967249188	0.0706826903660086	0.0860110960512965	0.0832384007165547	0.12126309523683	0.0745889559035797	0.0858427021261522	0.0679386858817295	0.0757328268855534	0.0847888082409004	0.0878568336969144	0.0718462684586696	0.0665067188677723	0.074034073926042	0.0764930566088228	0.0825330830604604	0.0674070431005164	0.0666710272487235	0.0731737106959918	0.0719850685136887	0.0655715207858803	0.0625869073641809	0.0649776508963996	0.0757192876027057	0.0646150300763113	0.0529403852898453	0.0429384161654124	0.0775210055098088	0.0589764496578969	0.0793681521033932	0.0723740275955848
0.0976274598496163	0.134663927358997	0.13120135503432	0.136842543886916	0.120723378930492	0.114077750389983	0.096331894315715	0.0803980728902004	0.117991308796885	0.0743990696688156	0.103801092942992	0.120505174419535	0.10208749365292	0.10064324428608	0.111403894542319	0.0792967089330661	0.0998597533713622	0.0934694160513345	0.0904008666818552	0.0844561624484308	0.0806554157393181	0.11221857614205	0.0757745624443397	0.0897107476621761	0.0817004986998584	0.0816796926924185	0.0788699531132999	0.0891560851779383	0.0914866587125414	0.0722039398621396	0.0673320466963809	0.0729211120595349	0.0809457101492394	0.064113750969633	0.0608150323960657	0.0514689485202065	0.0739596886236727	0.0981949909106117	0.0707109852778096	0.078271060595299	0.0720633386891801	0.0578104037811507	0.0805200588611376	0.0774012437668553	0.0526352014315698	0.0624856763064358	0.0735251521299868	0.047185989489144	0.0626509631214245	0.0612637371503022
0.114657732134321	0.138552327740258	0.097468763094635	0.120065824190022	0.132532539601217	0.11257930558606	0.138916252778861	0.113037202791221	0.108718376919892	0.0923041473960572	0.0904210335925334	0.142586207742482	0.0760465554266297	0.0830840414044866	0.090839320230004	0.11665470139296	0.0799529397578552	0.0877544482818224	0.0662590360771365	0.112592924417334	0.088515966071137	0.0970857291115474	0.083410983585795	0.097153476892658	0.0916864560681218	0.0845429290320339	0.07800106058691	0.098810590327706	0.0848914708645442	0.0919168010419242	0.0704091780148162	0.0624266559486242	0.0594689424898975	0.0735771919706961	0.0815864237194161	0.0599538106186507	0.066669731009677	0.0872711112815118	0.0740294614764683	0.077718787762824	0.0739455798054479	0.080675086354679	0.0728512191902423	0.067940437337553	0.0818100651365162	0.0652139324788054	0.0645062428419558	0.0729732140045946	0.090560138973467	0.062428635151663
0.144265996896336	0.12424648901642	0.135096507201267	0.160988001449115	0.135497701897284	0.142807201078027	0.103198393437139	0.0851702415745352	0.103115008638012	0.112972568414985	0.127302012503598	0.122816215986211	0.115552046109815	0.103358039724562	0.113471196214802	0.0840613411619288	0.113659464583597	0.101585687409056	0.0931725346033172	0.0853075104972395	0.105063957744527	0.0896992298157524	0.105811476259678	0.0778976590391852	0.0809936774802004	0.0775402846498684	0.0813018023319484	0.0606156061492402	0.0803013027505386	0.0666957610908372	0.0760214692616886	0.0653247481146066	0.076474345246642	0.085389558776183	0.0853930009687995	0.0668958411305864	0.0578966756165117	0.0866792548275094	0.0705649702391883	0.073846679780477	0.0839654796608947	0.0680125582412317	0.0722254024674586	0.0620871541256793	0.0557349257691482	0.091421937780761	0.0621457233341721	0.0634906827702471	0.0654138796251324	0.06123791621474
0.158340748702773	0.119926570801235	0.124868903033622	0.13160717983895	0.12208032344141	0.128030318311698	0.107076075891798	0.123447033383148	0.137303111363551	0.108106868550591	0.077093189477705	0.110088236502019	0.0869992097295217	0.0906570063039571	0.124783219460158	0.103722843053	0.102935182998242	0.102006025961982	0.113765626731967	0.087611487791334	0.0876890765729526	0.0843602319807807	0.0864417501600086	0.0890625597884437	0.108079484338084	0.0858539344346019	0.085390223397472	0.0734920415466916	0.0777219284567091	0.0888336198452302	0.0744398570622208	0.0779526298379305	0.0737946064001563	0.0853077864895453	0.0689237743969197	0.0779854277702317	0.0651610318363753	0.0888944751140753	0.06904586846895	0.0827921533762125	0.089587211976123	0.067395392814627	0.0570705768399594	0.0577040558046798	0.0525667071003919	0.0634568271605292	0.0603744177948449	0.061369888976387	0.0594497600286538	0.0740888720512166
0.105822466592157	0.135203386890353	0.111198414354355	0.0867249903733772	0.141068770037325	0.11210669809362	0.111956023180191	0.103764113516301	0.0972361539899082	0.0930406673237116	0.0978818426666007	0.0958760174167313	0.0940940916512232	0.115005085956516	0.0929972598007916	0.0998644324748463	0.113536722964097	0.116613695606088	0.076726159955259	0.0841997843371643	0.0878173018616245	0.105912833863636	0.0843714164867939	0.0752947004892491	0.093759117321291	0.0696654386206857	0.072669428390231	0.0853863194778187	0.0642642242371773	0.0830164389249223	0.079016843452916	0.0805864058510343	0.0795050562385685	0.0663672179106681	0.0804138962601628	0.081995394582438	0.0786944423583934	0.0671458512904498	0.0603203065761633	0.071602143211993	0.0488904726838521	0.0649081662378619	0.0648645713912438	0.0801890147710283	0.0827951147721513	0.0802712421606034	0.0484149920140615	0.0754193416882303	0.0732514246332377	0.0504694027296311
0.12995229059224	0.122262213351204	0.122381756893483	0.132470428171629	0.0949530554928402	0.139430287355286	0.130661792487355	0.10372595146708	0.113649989320314	0.131781797795175	0.100902589386025	0.100677518322942	0.103088949953272	0.119045387237537	0.0852012594090427	0.108541909454784	0.0862632944004145	0.0967866380756669	0.081657363451145	0.0941332954870922	0.107965580297307	0.0936943324108296	0.0816512017501884	0.0962525410486746	0.0850057067549585	0.063536328395727	0.0797040074060992	0.0765519976421605	0.0748625842829267	0.0835793910524346	0.081135131544044	0.0644854587181266	0.0611196611779289	0.062028255320775	0.0833289191712756	0.0609663786485574	0.078388376468981	0.0729200991193422	0.0583212880549916	0.0603304538579606	0.0668066387624099	0.0773279794625071	0.0688370617398112	0.0583247836334319	0.0654625098165467	0.0658305275730133	0.0698136349911685	0.0786743312242476	0.059755994162607	0.0570532184056733
0.106029589265082	0.120337273123045	0.0978764623607638	0.129705440934588	0.142450779436579	0.104619935409741	0.107477905993843	0.11485606953461	0.101430909059909	0.102427556793851	0.120642692856607	0.121802018866724	0.109716674892196	0.0837645359095667	0.090382682525955	0.0832849410543101	0.0939576971650132	0.123903046449586	0.123313895562404	0.0871276001965747	0.0988441145314726	0.103894610896452	0.083099415309116	0.0839352829894574	0.0772717691786759	0.0628208137376122	0.0866965376011115	0.0613231466249192	0.0730197330473696	0.106221234687608	0.0889744426606164	0.0652189342782575	0.0662982780351661	0.0789046689172537	0.0744262255830382	0.0771949892500081	0.0652912891193704	0.0500155138948866	0.0641498156491872	0.0842132468171577	0.0485389596192568	0.0855587194570968	0.074229321000227	0.057920894095343	0.0804334189985028	0.073079939244175	0.0893008214904559	0.0733423437386057	0.0731157516672164	0.078819421308586
0.0791559344180801	0.133736945429415	0.114891565917618	0.0968198832126258	0.143190617337398	0.0981875513341087	0.129086172840864	0.105476817285654	0.123206472815687	0.0833050240746971	0.099203072080618	0.102090139115349	0.0871741745322369	0.103817961471894	0.0918109694931942	0.08114519834884	0.115816192603001	0.0783998379509463	0.103240735741236	0.0906637352836762	0.0975518268746187	0.0774459823066717	0.0944029337221207	0.0791870954009494	0.0904039010414787	0.0874143529864936	0.0942024844774217	0.0813818706907527	0.0862502521760047	0.0802724007559932	0.075674197942537	0.0913507388255511	0.0735947984953223	0.0700817379380565	0.081309057933971	0.0731498984264492	0.0818328513310392	0.071506443956986	0.0738054451782982	0.0688477649230973	0.0612396253461994	0.0617185341268361	0.07332132119351	0.0710170371426893	0.0776692006893526	0.0753962444724104	0.0669607249919915	0.0497088043956623	0.0555219667687467	0.0633860552146302
0.102103531305065	0.142750908146055	0.110453670892535	0.0984792811315942	0.104135261685083	0.0898087650382857	0.111746878700567	0.120712023359552	0.111023268123424	0.130219088155603	0.0916926534638385	0.10382270850372	0.107116142762533	0.118618357279327	0.0883001613622447	0.0780062863602213	0.106363366770487	0.0949282409447107	0.0908914495320072	0.095339150838493	0.101893522742902	0.089684239318713	0.0929293265200975	0.0640101934933218	0.0936472431619066	0.0834528632654742	0.07940181003134	0.0695994714676155	0.0847003056433463	0.094071182590435	0.0720788194430844	0.0727572824937058	0.0656333723920255	0.0709434454086805	0.0655661801793556	0.0778782724698129	0.0666203300064177	0.0755215952470926	0.0772918211536987	0.0681671942824425	0.06340134565491	0.0630495142781128	0.0817084528951985	0.0784289162809777	0.0759381938205521	0.0805060053860403	0.0784755144933815	0.07105954426482	0.0709540151384834	0.061998868368061
0.123851883320222	0.134624950068847	0.0926485254887753	0.135254585468723	0.10663302631687	0.123732169148677	0.107559720228336	0.100474599404529	0.122929816124548	0.0897142953889953	0.0902741004724228	0.0980115513061474	0.093123497972317	0.0758748372812803	0.0942063323126139	0.0950080979470325	0.0982827475787637	0.1000079512422	0.0999812293448938	0.106633632165248	0.0842159945071893	0.0902938445374876	0.0919497817991552	0.0605218395176626	0.0965536665066798	0.075650963208686	0.0752573314737607	0.0786582459201999	0.0894395165129382	0.0663285811960372	0.0759369792940977	0.0826682401421006	0.0716670839205398	0.0658956233744763	0.0869197277277699	0.0758431638620792	0.0552247172031787	0.0623247391313273	0.0596164175153428	0.0749243970952148	0.0825678989125981	0.0634383548566524	0.0576464435106211	0.0590126802335923	0.0535306126656291	0.0631582178866526	0.0613883030085521	0.074627006956532	0.0540503566086483	0.049688595544768
0.127284176943464	0.0991352217852868	0.116300031038731	0.0986001074850358	0.101566481129194	0.108261368405451	0.113128791241772	0.0805552169269563	0.0890069551935313	0.110803905389677	0.139120997993317	0.106862899243034	0.12288922165639	0.0956511093942572	0.0934752874065548	0.103392773008506	0.0916215552755495	0.0784100537650473	0.081482666870386	0.0915292233860735	0.1120706179465	0.086987736605417	0.0798712288933784	0.0678799865864617	0.107600064973668	0.0799940015220232	0.0757604445013334	0.0960485904759929	0.0754503901469204	0.0754195121654315	0.0708273937591696	0.0852500993143897	0.0774818487831177	0.0628724508600893	0.0577484764570211	0.0715101814229128	0.079113999126227	0.0746732807855078	0.0575222310688518	0.0624450196450208	0.0797174235093144	0.0694251039488879	0.0548100463876414	0.0701064913449574	0.0458994939777282	0.0851574611830032	0.0578994673106572	0.073829543089194	0.0559047149901742	0.0513729074285553
0.0888158514175373	0.126111361016943	0.110740011238601	0.124453560974971	0.109031892057684	0.10867457085425	0.114237649966567	0.112187420570494	0.0869988428785976	0.0938553643232234	0.116656468224026	0.115077184115172	0.084058434642922	0.105933506338186	0.0834783446564637	0.0713458786673558	0.102667414909277	0.088770122950171	0.100395482643176	0.0953320749594505	0.0835337954377545	0.0805025751352815	0.10061664553358	0.0748651444451593	0.0778304860578478	0.087596500451534	0.0686339677285772	0.086193650936959	0.0952371685207435	0.0801833627181595	0.0604305113766158	0.0663515832465285	0.0728721732029514	0.106758879741133	0.055578812894991	0.0741984461330093	0.0715220744378378	0.0608977390134924	0.053500355257487	0.0672405388123597	0.0782212484856004	0.070372717245363	0.0554793230798288	0.0737346263138438	0.0589481035571081	0.0660030472509027	0.0756347683546808	0.0616038333555464	0.0631175663526111	0.0565753075392656
0.119596998287575	0.109520715587947	0.112842668747556	0.111171680589009	0.127875344948294	0.0944395139769675	0.099708714614338	0.092747566476265	0.110617249820398	0.0913015342648677	0.124378909499928	0.0852092994244575	0.0926753623404886	0.0830823021478706	0.0727339715254059	0.0768878627453844	0.0873017289585651	0.097002944129206	0.0812903923339222	0.0750447793512942	0.0878123098146091	0.0916870981351998	0.0674550251463204	0.0749354731217998	0.0891675557809277	0.083109500946643	0.0848078649381774	0.0838468608023467	0.0636733970583727	0.0667331118265108	0.082066384516522	0.0618217287168654	0.080888984792869	0.0736229012176692	0.0745326021464345	0.0708955768868338	0.0710269736215361	0.0734619099482663	0.0632991067942792	0.0637742831570717	0.0595549856401831	0.0559462241636665	0.0525385485286592	0.06990827103858	0.059989445116899	0.0626326358996243	0.0603524777389692	0.065894991984096	0.0908680672258298	0.0686598936026169
0.112579424151358	0.116055566100421	0.131548232393196	0.115180334849889	0.10899119717461	0.11196331694502	0.111741941170171	0.095579754186878	0.0960677031252086	0.0930464058169418	0.095144454820653	0.0867077783725678	0.0891675996268705	0.0879310914587956	0.0921537427816159	0.0759283669394842	0.0592114300483926	0.0958285356469723	0.0882377342616214	0.0815448109719033	0.0627551802091352	0.100866587077755	0.0904559807500645	0.0942910588875127	0.0902640812456374	0.0630791183746757	0.088534673920753	0.0751132609065835	0.097260934238148	0.109805715116455	0.0887637858511576	0.0695790771948713	0.0750916052902893	0.084934192946123	0.0832589333563441	0.0611488159197527	0.0781299561684616	0.0648587758703815	0.0755765101200964	0.0717287431079371	0.0565541707584639	0.0769847661798107	0.0679988048907136	0.0639493321332407	0.0590695556924525	0.0798960601057315	0.0530660891672847	0.0581614969148698	0.0650670929178266	0.0651031555300754
0.105677798064715	0.122775320337873	0.0966709480111619	0.0952355311559404	0.112341737073485	0.102985097426745	0.110004073952771	0.09555412712933	0.10329395694066	0.0977900242012432	0.106202100381692	0.103622580525584	0.0880288907534203	0.094982393871836	0.0862024138048352	0.070513937295635	0.0838295179455786	0.0924273691926346	0.103563877478222	0.0909837637489488	0.0588840614186863	0.10510880460233	0.0909897566781211	0.0818192000343932	0.080267657732274	0.0722236405583979	0.0727596771474257	0.0723096135058833	0.063061705701382	0.0782840767410834	0.0807909264698694	0.0523206484898827	0.0783765480572781	0.0660129357706107	0.0598444242433582	0.06024443330855	0.0780138657781042	0.0742937607874048	0.0624491411080961	0.0721107683096879	0.0794902061246083	0.0538362262985464	0.0604490692510683	0.0542251682088803	0.0667539499002075	0.0704552494342972	0.0618464847840236	0.066904859906566	0.0602709797113947	0.0555604627758967
0.107631747068842	0.08102035844567	0.108685786136191	0.095664421574732	0.104749860779829	0.112374757529229	0.0867792336958456	0.0910639964315247	0.0978874916414784	0.0940273751650229	0.1145038864731	0.105700119872764	0.0844961797943806	0.106461687869822	0.0993408535136194	0.0867280736697452	0.0954090847363978	0.107302640083102	0.090372506585758	0.0846256518843093	0.0797331478401693	0.0705040453095011	0.103009476004769	0.071131445310352	0.0829966804774968	0.0627393511996728	0.0817551505128655	0.073086033632211	0.0752879207052489	0.0649264340078512	0.063123861657762	0.08707689734511	0.0812654976572654	0.0653127679182605	0.0612033613519409	0.094454171803512	0.0777259260052852	0.0599917003490525	0.0621213513102313	0.0652357046264287	0.0727911532948632	0.0728163071374457	0.0595994021480203	0.0499959269236741	0.0680922857137048	0.0594116692660959	0.0605431062113904	0.0722574193518417	0.0641994135893741	0.0529339553073142
0.109954894669966	0.103304110101711	0.116185524099174	0.112166002698686	0.116297693951298	0.147025580141975	0.0802709335870394	0.114340080671962	0.105352536236634	0.103920563527033	0.0989839030989629	0.107585576929929	0.103690423877887	0.0905375165048502	0.0999138310857603	0.0722888062758052	0.089242362234465	0.0900201289819313	0.0712168968234903	0.090678698533553	0.0663643047531972	0.103571580942294	0.0957876536157527	0.0792714711925284	0.08998596425645	0.0674270766994331	0.0757939055464959	0.100082679303889	0.077034677048266	0.0813726294120878	0.082341673382368	0.0783280719520422	0.0669888293036559	0.081881487191359	0.0766200101522178	0.0630354112963534	0.0646673440251701	0.0862151741798583	0.066646192818668	0.0582092576197221	0.0587238018673724	0.0796523166334422	0.0729830474947887	0.0576333566036273	0.0484092710788402	0.0597701031698372	0.0649065035461845	0.0855028844340465	0.0696938466329467	0.0634531377744514
0.116116590512195	0.122481034398362	0.0889192712453758	0.0918961297707208	0.0855962035778688	0.0963204724166585	0.0980426623713227	0.114574610717793	0.109685697133719	0.0836270787832048	0.0950416098830667	0.112235652555484	0.0931025105579142	0.066267734311344	0.097320368642789	0.0889739513772822	0.0926864528878326	0.0800939799814972	0.0690206654561848	0.07653310133772	0.0652453031110718	0.0808664874875897	0.0638500435196967	0.0816097475692665	0.0712186449923237	0.0720923828092956	0.0694327911977629	0.0909578684095296	0.0701171408440945	0.065074009275887	0.0605775530471963	0.0679794554796146	0.0540000556209708	0.074822212163698	0.0532488866734755	0.0660032744913104	0.0607076143284843	0.0758462898018487	0.0713928069038065	0.0685354800647518	0.0560849387909194	0.0666798824649052	0.0708249336370591	0.0613938552599981	0.0719469014660924	0.067154450697569	0.0580423833057194	0.0593428307982288	0.0593554869125974	0.0632191086930694
0.099426881476599	0.110264360742325	0.0892160822315283	0.0847549991165726	0.105056947990502	0.108947677001795	0.0800303600562481	0.0917308080777669	0.102987999799171	0.0868572303533607	0.113878318948695	0.0926025648118372	0.109481750609162	0.0997775567410712	0.087969428739413	0.0967835207372002	0.0859604529354312	0.0748414802987115	0.0869431613743123	0.0924250434791825	0.0830457628553113	0.0961867300392967	0.0754021563060169	0.0921621677214485	0.088589154614018	0.0901721613925696	0.1117050101734	0.076283146113665	0.0622014418008108	0.0753302161410842	0.0722372614863284	0.0685446006279771	0.0730775749057734	0.0662843068063315	0.0632132701786144	0.0809760082408718	0.0608735627020723	0.0705258181541123	0.081144226645569	0.0772318445144763	0.0519228403441189	0.0507325355648583	0.0805453404595657	0.0790431730590123	0.0629119530653721	0.0534477612366582	0.0639253866199644	0.0439272257628564	0.0400169255870115	0.0706805539217474
0.085053222821746	0.0999330884991204	0.105343258929054	0.099586176025206	0.0878966034272023	0.106367944022684	0.0959967073251934	0.0948289716408214	0.0809017777665884	0.0988519529204235	0.0973724555073516	0.084367332860642	0.0813392482211949	0.0942431134795543	0.0793408183369075	0.0911833116757641	0.0892548032430315	0.0801474923131073	0.0848398601931304	0.0819472963808547	0.0848214157932357	0.0610497915985472	0.0703785326721248	0.0756576448704697	0.0824142752817266	0.0831735950884822	0.0735757915956839	0.0692134728229162	0.062387713801329	0.0826869972872725	0.0718763030719789	0.0838103881899247	0.0727647901735357	0.0623909761488293	0.0863759179461636	0.0713572317631432	0.070308778591657	0.0713330505557402	0.0835382503273358	0.0656017407240507	0.0664957172702022	0.0629466960817444	0.0579051447869608	0.047586143687395	0.0556854165294757	0.0696995613857155	0.0701282703378557	0.0623586718290831	0.0693373242361895	0.051340566638354
0.116502739736496	0.0794309517417255	0.0984195609482454	0.0957080830291566	0.0967321911320255	0.097142090068584	0.0993104576115133	0.120954632758389	0.102762499627159	0.0899935153666359	0.0901009863901078	0.085282632636622	0.0729459275235367	0.0940721649759347	0.0865229991779022	0.0977517078429683	0.110029946425675	0.0675086131888888	0.084975403717866	0.0771059349781838	0.0646974085066324	0.0891737245559296	0.077592813926696	0.0795927403166473	0.0761613374216613	0.0837300144108836	0.085988759174356	0.0810931994831562	0.0713715651151157	0.0694655211086336	0.0687578719994845	0.0894997299644357	0.0694123177777414	0.0705530639587237	0.076380356803134	0.0706277609927542	0.0686009809260967	0.0818415822011575	0.0683418726596313	0.0610074086741137	0.0698316566610593	0.061405727053332	0.086189430501966	0.0608837000413984	0.0651336852029823	0.0657354059624119	0.049783362695319	0.0580140128809778	0.0702511500600822	0.053620708970909
0.113803862526193	0.113303883231687	0.135562750772051	0.105731095187876	0.107323887509945	0.108824559945368	0.103778810336064	0.111628043676586	0.0559925169592663	0.0819233564973402	0.0827876476882406	0.110518371269752	0.0633884639866468	0.0953995058571871	0.080183779911361	0.082682590275587	0.076345551968955	0.0898272707653964	0.0898544354060261	0.085039943945338	0.0813595146801787	0.0770773191927511	0.0936430332225535	0.0948227235156376	0.084632460569154	0.075478580341226	0.0676034801009498	0.0783836539540706	0.0730878972163428	0.0795085316089598	0.081814344513302	0.0694754757718612	0.0816290721622824	0.102421712161794	0.0728278390254607	0.06456276512335	0.0638186067719563	0.0662544753010695	0.069818359952234	0.0513967668259791	0.0505827342597851	0.0710762579235338	0.0720474582650063	0.0611716080970617	0.061249130508501	0.0707552655832271	0.0559321397892954	0.0675407768212403	0.0673358736755641	0.06263742064672
0.109329693182356	0.0949383321922997	0.0811286882629973	0.114101108884967	0.124540107199778	0.0988855618970863	0.102106898344533	0.113689317286358	0.0858736014922238	0.082890915646071	0.0837108492154697	0.109044928426341	0.0790951907109373	0.0711894707427656	0.120282561200912	0.0895066866144294	0.0780399842801443	0.085783992073041	0.0738774839894668	0.101702584938911	0.093324046519786	0.066503192571838	0.0948062955648458	0.0824601651666304	0.072050432446905	0.104142017324864	0.0774829212822579	0.0658749510127037	0.0657044613880985	0.0605498209621235	0.0508783651592439	0.0666099472406225	0.0790159900666168	0.0782573669927436	0.0893610215314138	0.0875968117550488	0.0720641507366719	0.0618084718368783	0.0657593911402464	0.08301361021467	0.0619120925465996	0.0764829584715476	0.0566487036360643	0.0688071012727658	0.0674752259401973	0.0571650855392933	0.0499113404189583	0.0701495609834359	0.0747826065879705	0.0583298441104353
0.113018792209549	0.112400030511607	0.106732421517238	0.0810764408820493	0.106848169517985	0.0722148068186017	0.0970135624571258	0.118523696569868	0.10290318466881	0.109075465705602	0.0913461402816832	0.0988338658701136	0.0859823582447974	0.0805096991518444	0.0821171960646676	0.120135218125324	0.0918185937988201	0.0682444505724866	0.0830895701402133	0.0856327266841603	0.0701583940644101	0.0892105693016455	0.0826071794711939	0.0728317331313002	0.0665129264464477	0.0716178414646229	0.080691001885459	0.0524954481090398	0.0711886918669122	0.0779690184359717	0.0848749018479972	0.0657971192789555	0.0717951892613445	0.0655906670032825	0.0623332234601531	0.0683892035070718	0.0751257252656504	0.0595553094961744	0.073799913777531	0.0817155647773773	0.0772694837772151	0.0648340601989764	0.0632320659987661	0.0624762645740682	0.0450840931621767	0.0551344293857667	0.0573283676170922	0.0568511197259149	0.0766717847583583	0.0602029138478929
0.0947494653245242	0.0998323211366671	0.100351193427856	0.0789945288552923	0.0905694782026964	0.0855204589557024	0.0942516677813384	0.091222776937068	0.0992682686977134	0.086173661609681	0.087761231585971	0.0785128183004976	0.0698559536724404	0.102534904740948	0.101729696036591	0.104852635862447	0.0713263576576681	0.111412198063449	0.089127996945716	0.088092820535662	0.0837559314765244	0.0766526594218984	0.0779419531212483	0.0908367296943655	0.063497305904668	0.074558235673733	0.0798260160962905	0.0669823600210576	0.0662265607231154	0.0923495211402937	0.0943557959862163	0.0639018573693265	0.0748634529733703	0.0753255675751294	0.0723196320495833	0.086391013845603	0.0901319802373992	0.0695206961732773	0.0656759455116634	0.0741208381119259	0.0606858226227662	0.0720462806058312	0.0790931273649758	0.0721468086048759	0.0552170859809826	0.056589172163755	0.0668312387270594	0.0672071982075459	0.0677848945116443	0.0550719538086811
0.0862825342559133	0.0980698818024594	0.118436557912852	0.117346780015993	0.0722892187103558	0.0953050345393943	0.0711943889912218	0.111060220591205	0.100657631166617	0.114865217590961	0.125273195674829	0.0706390781971382	0.0759779403750751	0.0924783451802271	0.11870024574134	0.0702299089821454	0.0884690639109823	0.0757043210155143	0.0733894815314764	0.084376032106208	0.0879672055591581	0.0551568451679712	0.090903234598446	0.0916489026958658	0.0648661447358601	0.0813326518388613	0.076767728713796	0.0800945011128407	0.0648130402196063	0.0665503065725711	0.066528392585439	0.0678893100216635	0.0670991801267643	0.0706918928983777	0.0611446912469978	0.0667380424326623	0.072600592324468	0.0711387651853442	0.0588752931954514	0.0723895694519121	0.0537333189122039	0.0610161554437117	0.066341736460212	0.0697351190648894	0.0660649772799162	0.0520215893797514	0.0753804182804532	0.064552359006574	0.0557967294975786	0.0627601773670823
0.0755827569225096	0.107481044739522	0.091809741129146	0.104255802359432	0.0969160584756874	0.086301865438222	0.081463580789966	0.120505850509899	0.0865796628538431	0.117928778062189	0.0899482493460684	0.073927784038824	0.0762324957181373	0.0942729844658203	0.0671111019584341	0.0694473420605003	0.088574149084379	0.0760131179765703	0.0674833505361888	0.0725412160046064	0.0941832399031017	0.0607311758228507	0.0692862317762839	0.0660354280661642	0.0798047728353955	0.0633408566130151	0.0687117756958318	0.0718524945797308	0.074916102840148	0.0800960780050675	0.085852582363584	0.0739121618535269	0.0673132492849589	0.0515995829807296	0.0797716672464614	0.0574803423780322	0.083348806969289	0.0659545174945656	0.0635118791231262	0.0627942731913873	0.0645528699701828	0.0654171591336984	0.0686996690688063	0.0543287621787457	0.0631463300896995	0.0684530712689722	0.0567968994075805	0.0539524934374533	0.0685791565029432	0.0656920604926773
0.083120340786982	0.102294724765412	0.104637400946636	0.0923322214737447	0.0974407560932391	0.0942607516059844	0.0953065658925856	0.0873078303036428	0.0825161188426213	0.0765079558076602	0.0757001164319945	0.0950141910241156	0.0908845410587135	0.0944698070519061	0.0797277814320072	0.0798610206181938	0.103566841472054	0.0776995971542451	0.0869637204761322	0.0918149361483528	0.072522013080679	0.087938523280168	0.0734895857078344	0.086781257973998	0.0643247874637235	0.0777217762960813	0.0611100397301224	0.0791097029832297	0.0856047012428684	0.0737758682237369	0.0737382013638825	0.0511175793699884	0.0540678155246198	0.0562665582925313	0.0695711193778516	0.07989008210712	0.0522677805414363	0.067213843391632	0.0677201463538382	0.0684662684982273	0.0680083208339724	0.0557443892090178	0.0496883076081724	0.0639906540198437	0.0560787382905394	0.0744968304128184	0.0488068619636131	0.0695997645410946	0.0544564941195629	0.0633127238209714
0.106035342269647	0.103867179036572	0.083837341015977	0.0977825725946425	0.0784490681905557	0.0713067238713097	0.0981805438067914	0.101621850956464	0.08731591352721	0.0939173889149165	0.083299300230058	0.0842675963873996	0.0787016196086455	0.102319142702982	0.0984309154143104	0.0694579170227086	0.0915825682506426	0.0923878379821495	0.0743695740242853	0.099024467986278	0.080517484573582	0.0851540137334766	0.0662086347417124	0.0892597297160148	0.0835998728314864	0.0749609429245129	0.0689478209155749	0.0777168926026936	0.079422561485249	0.070823187694251	0.0789105525281947	0.0632215663266474	0.0580462431406461	0.0686254622402414	0.0633145382285309	0.0811983830926466	0.079332813697135	0.0626035958424061	0.0498575038886833	0.0775758543944664	0.0602992885555388	0.0803168227594265	0.0890119222672314	0.070593677824792	0.0616326885708254	0.0641064638143462	0.0589994264416532	0.073423059872994	0.0605881920005305	0.0487992027131108
0.0873488057922472	0.102534350437112	0.087014450089052	0.0845917002045135	0.0777239135092671	0.0756909588112761	0.0841013167879419	0.0885492346564196	0.0982216809583832	0.0925930168804296	0.0860704910803744	0.0838638001017794	0.089915150642606	0.0863777966614218	0.0905541434776188	0.101108512556357	0.0994755940591735	0.0927306853055049	0.0808925848490292	0.105962549809333	0.0680097163593254	0.0727746159296135	0.0763420698851762	0.0770690509915603	0.0874356022818671	0.0851708844408187	0.0621220639514721	0.0864403825614184	0.074381763681372	0.0660500069093419	0.0633863969100636	0.0581805615022779	0.0794362046172807	0.0802943155737717	0.0565345385397738	0.071872357300967	0.085623529084605	0.0640177763141377	0.0610792091325828	0.0520943228929744	0.07163694899677	0.0667276809799923	0.0483387162866504	0.0599067108458247	0.0513408010236569	0.0542533043200835	0.0653077499025184	0.0752968677642796	0.0703412459808971	0.0707907832083984
0.088372592905415	0.103444814496802	0.074238396794786	0.101917598468818	0.106532188585166	0.0993129079078857	0.0848512224318801	0.0954501916825894	0.0708507609210713	0.0834639179439463	0.107364327861542	0.084145444005508	0.0867304891796771	0.070197810655699	0.0899781832320377	0.0729478404832401	0.0874734835361238	0.0807327866981743	0.0972991739922634	0.0744700310129726	0.0849914314555237	0.0801882965390664	0.0689167029722036	0.0720538954183598	0.0714048212857859	0.066856019259036	0.0801035882151926	0.0784482266658414	0.081921509258387	0.0691568938375888	0.0672164004127914	0.0748554021344028	0.0659874789803246	0.0677615132114197	0.0574269997116145	0.059693300170452	0.0555243551722626	0.063307128869525	0.0626239243597216	0.0611246100853941	0.0718754923464489	0.0671100635687537	0.0760236356876378	0.0720378306897925	0.0683149066157071	0.0572869989975279	0.0535392518286717	0.0609967236782246	0.0740151050109095	0.0598495100096208
0.120865574668941	0.0824825916260258	0.0796579741865006	0.10111580311482	0.116806464124008	0.0892066639510803	0.0812915140941645	0.0797132345106611	0.0755317617854064	0.0827976506689947	0.068316136720454	0.0860159117788123	0.0698180429367075	0.0938033191323362	0.0731249072300511	0.0859571282569625	0.0816800499563539	0.0799047197765557	0.0924795953212678	0.0852283793920918	0.110999083981417	0.0777023037528197	0.095523884522950	0.0697993743290122	0.0767068334590756	0.0640390743974924	0.0597710892088491	0.0625179024825395	0.0726234417895194	0.0742290739813283	0.0808786641346797	0.07473536267712	0.0593987787178616	0.0605636887566395	0.0629360211727988	0.0672491718076581	0.0621094931515549	0.0563960420897324	0.0594470837091658	0.0656269410988372	0.0442037681435687	0.0621415397467892	0.0639906394182825	0.0596953390340239	0.0624418728259176	0.0692668358638469	0.0608224736550932	0.0639526205605629	0.0668474568881793	0.0772318416068869
0.1049777111048	0.101783188926633	0.0892805085958374	0.116266735216214	0.121311630719458	0.0854194819668288	0.0971600228769627	0.0831421383868477	0.07574304987172	0.114710953610194	0.0902926141550926	0.087466214800816	0.0732786452341649	0.0610398427289659	0.08447009584655	0.0861652338957135	0.082410876062329	0.0715034878242779	0.0818039024354246	0.0816614654238796	0.066869015383566	0.091062274871374	0.0655902032346348	0.086678758219394	0.0887201041246603	0.0619313309906974	0.0740179434892716	0.0856223660590939	0.080668652129773	0.0831982060882141	0.0728361790064467	0.0823254917160433	0.075338443341568	0.0761041991923298	0.0676870525328667	0.062565117553861	0.0740585640882797	0.072619558035955	0.0669262637057263	0.0590931880611678	0.0526885560141584	0.0706199377715922	0.0587264548374522	0.0616696218524619	0.0637812284746724	0.0575384159565925	0.0609619515590728	0.0558446165727742	0.0632091894718453	0.0667286227473803
0.101145241389694	0.0698677896549863	0.0844822772821472	0.0945784525454392	0.0778620656902242	0.0998364428086825	0.0791581218071478	0.0987419552152753	0.0778579101602394	0.105190590641696	0.0865610234383678	0.092379133674551	0.100318156979631	0.0735491880622696	0.085353495488365	0.0951492801063264	0.082611176887048	0.078830295172953	0.0640387008618751	0.0956013377795862	0.0827168327209929	0.0648474950976968	0.0705250386407398	0.0841095688468224	0.0867002674178018	0.0971344715891294	0.075203883881541	0.07538516024052	0.0758412743725375	0.0665371146988602	0.0769012163514123	0.0645061539910201	0.0902780336050239	0.0569378096250183	0.0723367199763429	0.0652276278788616	0.0743410191879858	0.0687509839393344	0.0770861506426098	0.0745306802539791	0.063292646702374	0.0690914540540963	0.0684617353684014	0.0750226353183194	0.0500216284853995	0.0547695551271856	0.0633199536576303	0.0588506687580842	0.0688413144834518	0.0558806076138365
0.0793319724324774	0.096498194267933	0.096816547995475	0.106871996285949	0.0818509914419496	0.0776897132328244	0.0770348552894113	0.112778791220505	0.0910721512635709	0.084343962039327	0.0639556708540902	0.0933654184626082	0.0836568868454885	0.0691567023888097	0.106467898161328	0.0817130727486519	0.0811178685523471	0.0717230854868063	0.0718502562241858	0.0815258895187485	0.0722552734302348	0.0943905966745982	0.0642656500040201	0.0570900311215535	0.0877857038781491	0.0759798027833194	0.0720672670526435	0.0737477242247955	0.0776234612409703	0.067699075341796	0.0707641888130102	0.0792336873004864	0.0710488547879497	0.068865691587438	0.0685437302751998	0.0722058911504689	0.06908315698467	0.0693435466984105	0.0585309881799221	0.0618298181839319	0.0473778947988787	0.0662479615388825	0.0607356847800704	0.0762456553183547	0.0689370048903014	0.0620608053720446	0.076353908571929	0.0775697290001098	0.0647846156399379	0.063972758932895
0.096645181099909	0.076943758555406	0.0722768602422519	0.0792383738619378	0.0846400430853924	0.0851765132282545	0.0952460590978292	0.0909767284378692	0.074226142297145	0.0878632371604184	0.0897824487845484	0.0956386185910644	0.0817336743306035	0.092087054336298	0.0742535275009373	0.0665398639947191	0.0720081879195088	0.072787185633718	0.075589281470275	0.0834016160629104	0.0837615718100844	0.0639768516619288	0.0909924517780585	0.0713291785325033	0.0874913773820852	0.0803820736540585	0.0856292143542692	0.092055104380276	0.0655438036098867	0.0418825969340618	0.0669800510055619	0.0879656888153279	0.0595333308059425	0.0658638681057059	0.0717908027339543	0.065939396127303	0.0603069395321102	0.0689271678176174	0.0720323680689059	0.0639967909624597	0.0594989645946838	0.0458518758039713	0.0771242090064507	0.0584621206722987	0.0675759992235226	0.0614544840849551	0.0707167914346465	0.0530869024032884	0.0557175832128173	0.0719150124085422
0.0810502536364114	0.116734663233118	0.0956161005230324	0.067581012202649	0.115746491121605	0.0750308646631928	0.0854065754819842	0.0807575165734955	0.0849418162248167	0.0942077717310772	0.0906897725408862	0.094966047098576	0.0959810805262342	0.0879984996098036	0.0659884582002648	0.0833242204469702	0.111409887094019	0.0604532769605275	0.09358663976518	0.0670912114648758	0.0802144021680892	0.065198427055387	0.0656057066146184	0.0655521415457603	0.076723963209124	0.0780475073122064	0.0741482768932892	0.0611615052157556	0.0594154705444805	0.0757156830909347	0.090610668077348	0.0831839016443204	0.07949373215901	0.056950041672703	0.0542375756741802	0.0582416245749482	0.062776750915662	0.0681334992063858	0.0639610927856553	0.0538410599509301	0.0585244993585223	0.056275500148911	0.0758860706542106	0.0675823169208586	0.063106873126447	0.0673791505203654	0.0553246744738929	0.0641559335251232	0.0580478481121022	0.0485042922968773
0.0850685965283932	0.102903059122464	0.0929915034288053	0.113076216995822	0.0900147092598457	0.0917499264659521	0.083483658079489	0.0665631223306405	0.0833388147440584	0.0891011302506974	0.090377991357235	0.091383991755967	0.0915815862766754	0.0993780173850648	0.057345988755752	0.0963027826086913	0.0808103237331712	0.0851497167770609	0.0677400052884604	0.0830650566458684	0.0919826029370565	0.068840491000915	0.068013712259847	0.0682277027581353	0.0716208768320185	0.0665937444013097	0.0630734947904642	0.0620115539463276	0.0680101868833421	0.0703346299095285	0.0748427513408972	0.0651317980806554	0.0680307815230383	0.0656711260485894	0.0693989029623821	0.0623907393646538	0.0656931993609347	0.0709712046921378	0.0636126914075186	0.0723313605364167	0.054807114470551	0.0602605620034083	0.0470855039709156	0.0828372118527401	0.0562596374344885	0.0596389422951542	0.0646710521382464	0.0499071479736014	0.0671522764036211	0.0475407183647053
0.0839428792296216	0.0793146621446871	0.0644259572347291	0.0838273152559671	0.0963034105186414	0.0719942242806206	0.0783479747376926	0.0921203302363354	0.0893785275490408	0.0651459461178721	0.0771771439573572	0.0862564573117363	0.0819841400184866	0.0933918637808719	0.0689407632160626	0.0796339200728396	0.0763291529011268	0.0746848254215383	0.066205874539832	0.081692455301832	0.0734850514999264	0.0674314329471109	0.0647465486856987	0.0794367292420028	0.0816225274208767	0.07334475920063	0.0734412724856624	0.0795795237989446	0.0794493508879693	0.0614923947576064	0.0806417050310017	0.0858583563373157	0.0732291082853608	0.0662002983879843	0.0665840371606164	0.0825772046199048	0.05302270349061	0.0598208442353135	0.0764985997519003	0.0570228002487482	0.0707787892391193	0.075580099609962	0.0630130115775734	0.0663461097935044	0.0644656641121559	0.0623640396997466	0.0741141429309504	0.0621550415605933	0.060157200069754	0.068875582348602
0.0738218772653863	0.0848467037623165	0.10829167811591	0.101393102444116	0.077133829313127	0.071820069077408	0.0829851709932805	0.076053849074289	0.0992832729774674	0.0864642691930005	0.0894755414480934	0.0935154734256226	0.0648970449924932	0.0882506096294123	0.0841421338666388	0.0676467343048895	0.0775238868474831	0.0604009241867184	0.0752803749599612	0.0863769994842458	0.0752214744660955	0.0751905792318322	0.0635166086984707	0.0605739488449292	0.0969937651891342	0.0668216095329896	0.0729942297586043	0.0830357984435202	0.0656368413300859	0.0695494191468752	0.0752191252032778	0.069582578693784	0.0777166134743846	0.0646422835608219	0.0539879837916867	0.0693240004239346	0.0761691127623196	0.0503721611473415	0.053886334563768	0.0745941241810459	0.0772722330337421	0.0596361148987846	0.0597658628634001	0.0675118690628311	0.0496712146968019	0.056429478664183	0.0542635450163348	0.0625616108613243	0.0701157503289612	0.0581357954904108
0.0852431578640514	0.0929200379267252	0.093242267447675	0.100876971516672	0.0768540210970823	0.0811690668980934	0.0915075661699434	0.0824505996382384	0.0822061739380375	0.081414769415658	0.0743055954928157	0.0723858796699277	0.0802730714474567	0.103041743953122	0.0794423350492744	0.0483376568687348	0.0872176363893251	0.0815060235071981	0.0629257409453605	0.0747147419590862	0.0846196215248095	0.0902572015300107	0.0738971202172558	0.0489103536324089	0.0688160868158192	0.064998397554369	0.0788236367356245	0.0912882654069474	0.0524150945698284	0.0526149449236281	0.0815309282625514	0.0835442768642032	0.0624128599787641	0.0604991219525152	0.0742303684113257	0.0546043915500048	0.0559089049708094	0.0688139257359505	0.0814503972198285	0.0678009660264866	0.0694726827783963	0.0725225139017889	0.0528958446121626	0.0559244617807177	0.0646762563237613	0.0637148350678455	0.0655364891968242	0.0536635991151645	0.068363437602029	0.0575494805650996
0.098660679271681	0.091607466831912	0.0844722116870701	0.064968402226873	0.0795587364186573	0.0922260231548456	0.0804882499579021	0.0891715338586744	0.081261989705805	0.0643364188893294	0.0724159883025061	0.0761140795654325	0.0804998605846143	0.0769838436170364	0.0746252972354552	0.0689001103148841	0.0950937802975308	0.102775878333175	0.0865393628355738	0.0631552735689531	0.0666538557909169	0.072642867459608	0.0801405157403013	0.0753463381374677	0.0748663464336411	0.0779338879315284	0.066091169346881	0.0820863747039573	0.0660469464413417	0.0595686701572179	0.0648789702949902	0.0765296875537715	0.0716327800943093	0.0709675947392123	0.0641222984162912	0.0512986519710043	0.0720106596183108	0.066417168238215	0.062654454379516	0.0651674406520841	0.0725257230997423	0.0608518178279272	0.0692013265027666	0.0572808302135806	0.0535398638311683	0.0680494983387969	0.0580792138102893	0.0502256541151788	0.0581792417317818	0.0717776932381819
0.0621138204769445	0.0694044228633654	0.0757859977953749	0.0847289285276104	0.0839764108618564	0.0700854111717362	0.0734577350704864	0.0847508894838174	0.0918667685528052	0.0785650386360079	0.0847750761979297	0.0787867508514937	0.0601014742577422	0.0532105212571935	0.0640968181690304	0.089546913783157	0.0896509984230294	0.0705641896196604	0.068846582413603	0.0744018448512233	0.0749061776351049	0.09813862676532	0.0575616441565222	0.0887195987624227	0.0682000412697618	0.050375387267106	0.081796160322437	0.0610458045955511	0.0691402605556439	0.0831927472637733	0.0659153120800863	0.0872837114902556	0.0638675874379228	0.0649317416716998	0.0520102656251121	0.0794106113885022	0.0588179242382447	0.0805972013638749	0.0584071012601959	0.052219034679083	0.0839081209875488	0.0675342982169801	0.0637869216573221	0.0568823456232684	0.0534473182041386	0.0613306787173087	0.076240930881866	0.0664330030088459	0.0560573411015912	0.0567128565096437
0.0803625980910146	0.0796040114895054	0.0886572960163213	0.0828596806858416	0.0777167221787154	0.0733718016845492	0.0861215999333441	0.0795029166688625	0.0797799390925634	0.086099735781649	0.0815924942201145	0.0724462234759978	0.0949534442002924	0.0758506993833446	0.0837353767584958	0.0838646938726234	0.0807312741394908	0.0779770237507776	0.0634239297151454	0.0854429291430769	0.0779640811136361	0.0710055870575001	0.0703355706881147	0.0618133956268388	0.0672194867829463	0.0920777686293964	0.0575741686072598	0.0584740457219986	0.0612459099725912	0.0432601733148739	0.0865679316101519	0.0700666655685681	0.0548281302497925	0.0553724779658063	0.0743845604513627	0.0588972719728255	0.0653291158846913	0.0691149772633244	0.0579361083270509	0.0676758341641358	0.0547005908738489	0.0651636655629295	0.0634644741774888	0.0547966659960514	0.0624324895532168	0.0533357637669242	0.0469975319950224	0.0529735915354659	0.0543244878971182	0.0581368693924159
0.0926533410778252	0.0908113189747346	0.093207193854564	0.0940902613011634	0.0777569578548917	0.0746054997282623	0.092182997443108	0.0835477540900527	0.0806262941031716	0.0573410670484229	0.0669139788550245	0.0924359996344574	0.0895218289621604	0.074084529970946	0.0791476098948282	0.0972590037897448	0.0676485424371529	0.071659063604649	0.0818691653013727	0.0852505591068075	0.0785950747832533	0.0796733108707235	0.0835471108108675	0.0760667872448978	0.0861590297685411	0.0792262433269047	0.0824919389018164	0.092479472273928	0.0679859074779822	0.0843954331392515	0.0792146273120554	0.0679241333687092	0.0740479787053961	0.0520921924252015	0.0566632240351153	0.0647508309436584	0.0588300864352671	0.0760436121565342	0.0706622284833354	0.065589297433637	0.0515803649445666	0.0778843026861668	0.0673653794084409	0.0793387235963918	0.0604242338007321	0.0542981199719986	0.0624730925016689	0.0617684726869748	0.0655620999686506	0.0419506381562291
0.085241483189324	0.0890981143793192	0.0838181801561403	0.0880710647066208	0.0916044063916423	0.104241262379822	0.093730624422088	0.0981307534134584	0.0829878634097561	0.094840187588681	0.0955741634178094	0.084033733651482	0.0900503720923385	0.0749557351943418	0.0516881262874683	0.0733629325830687	0.0727162384492556	0.0680425479746526	0.0740668255869695	0.0737669716694921	0.0600520268822456	0.0768329906996172	0.0679476097482632	0.085076694835507	0.0582915664001564	0.0814470428145816	0.093047691432961	0.055972136151057	0.0725599422894184	0.0631072693775713	0.0694427224676379	0.0664558869108862	0.0624892269831417	0.081672455187957	0.0455554199637545	0.073675121839501	0.0609229686061894	0.0647928736971723	0.0611940061294967	0.0701347584599443	0.0688064582326288	0.0587833354768773	0.0737825610029194	0.0896159948230649	0.0537387162562611	0.0608148594034489	0.063661748541104	0.0577400938480498	0.051443018351676	0.0525738392866323
0.076148061583366	0.0520636763115122	0.0887498341223677	0.0772899833979783	0.0878769919264836	0.0706082924653295	0.0732712761478269	0.08571641521292	0.0876125969106512	0.0853810097509565	0.0775568627681069	0.0870517143513452	0.0973340643706653	0.0818752726102586	0.0666250036183034	0.0917507318761644	0.065828676933261	0.0782510297126468	0.0840514290892909	0.0693732598527242	0.0668130995380733	0.0689466382476249	0.0671391300761656	0.0759424021795772	0.0852380857873914	0.0778357000451012	0.090206504964725	0.080076071729625	0.0683511074992981	0.075504633717703	0.0597133056955414	0.0662878553740092	0.0697131714158317	0.0612590470525839	0.0670659057824558	0.0679004128725225	0.0634842634641433	0.0649013316314857	0.0661477952547601	0.0783650741628303	0.0616673992812332	0.06436163682886	0.0806004449149385	0.0588742156824633	0.0545440362749164	0.0596373814092074	0.0687328589416418	0.0668752989805001	0.0474559286489106	0.0803412583025119
0.0878086646647116	0.0773957077499954	0.0682864546685098	0.0749894348961682	0.0792336840328449	0.0825251216328565	0.0795358780280822	0.0763741552601495	0.0745973302559253	0.0779044762594297	0.070480480745897	0.101609680207567	0.0696180621978901	0.081202980475734	0.0697640813262835	0.0715395132782008	0.0644295058809946	0.0589365540052111	0.0619043616751123	0.065800771364196	0.0542516049891989	0.0846940014092766	0.0693906672995628	0.068088294318842	0.0850195838060328	0.0658880125968211	0.0629145692885282	0.0602791362086608	0.0567811366023096	0.0683187761914275	0.0495238659945778	0.0707277780289243	0.0608268253503117	0.0667125933892628	0.0908898143238916	0.0570654696870408	0.0783147350066119	0.0731658797456646	0.0665164493178013	0.068523784124998	0.0698156011931069	0.0522192490741187	0.0712420403918302	0.0669836727768194	0.054470076407333	0.0563562976566591	0.066862551051502	0.0564410056057794	0.0544236258900224	0.0568330010886757
0.0677682025178904	0.0662079639416657	0.0820288784582274	0.0605495103681947	0.0758684607105378	0.082345558694804	0.0762664179256607	0.0910201757100765	0.0737895283198893	0.0629165488833577	0.0776375298401007	0.0783985274956774	0.0772099368085925	0.0738304042031303	0.0743464864233472	0.0789037022329468	0.0800976730211285	0.0850441736034539	0.0717273054744719	0.084525084994406	0.0710348976427056	0.0555202710684816	0.0646506249989219	0.0788290674121804	0.0719777122203893	0.0605933394515846	0.052050512957121	0.0751144331368655	0.0790998172316101	0.0631967334538754	0.0731510236641003	0.071984670492602	0.0688795384884512	0.0545158486730383	0.0493312603424464	0.057795921844705	0.0533509321444467	0.067113279539166	0.0465298754316496	0.0609383091526244	0.05747263811775	0.0539418200134886	0.0800167169811266	0.0645490040294118	0.061487471130857	0.0653328291896788	0.0567244329901328	0.0382160961027694	0.0663883680387896	0.0552937071851608
0.0831583627099065	0.0698486543223217	0.0758017795492602	0.0810191633791296	0.120247714159608	0.0717172213969509	0.0788926484763473	0.0766085094331186	0.0725576591335254	0.0740589871670043	0.0755501450269474	0.0865528384718274	0.0730986193051259	0.0800910825102824	0.0856455680938019	0.0656055534762502	0.109924791883719	0.0621986105883512	0.0743717140819577	0.0725084359007517	0.0629599990119323	0.0703880499773497	0.0719592020181743	0.0548085858476356	0.0659540956777947	0.0700554107176893	0.0654616031558922	0.0667055186025791	0.0690916600809835	0.061148343069589	0.0615201180054024	0.0693578396911907	0.0512843517297846	0.0636135993065706	0.069989062308149	0.0782240486124401	0.0632601988196716	0.0674885103012837	0.051050962826973	0.0564410155768729	0.0621932597187262	0.0719626379143527	0.0516489364027172	0.0557133020296291	0.0664969702555022	0.0622797946408792	0.0442525587615146	0.0651945901725523	0.0631165883256001	0.0691258885633323
0.0801698710773456	0.101849023409655	0.0865909770884282	0.0736291088637061	0.0674133113543483	0.0826782481650731	0.0917936789690077	0.0824704142237137	0.0778830879701618	0.0698196087317433	0.0971915348813602	0.0856168678215914	0.0655461145874636	0.0578687551052545	0.0717155538108249	0.0606094659981027	0.081079952368938	0.064811692026001	0.0773998512746184	0.0773275603784473	0.0763822906282511	0.0706716755810549	0.074926340567841	0.0642465537620622	0.0742985339264285	0.0738068638514044	0.0877276580436362	0.0656420192637991	0.0688104093696853	0.0708106986438699	0.0689360476509616	0.0682509227784794	0.0420584785113006	0.0701940646490543	0.0518418494975398	0.0596285192136662	0.0637886484438986	0.0592056299026209	0.0604601856602171	0.0673184789069493	0.0505106348725431	0.0647155503201577	0.0461033338879137	0.0642176626089468	0.0573607741439393	0.051288478796553	0.0619151163845999	0.0545977206177077	0.0484599490753372	0.0577907385736336
0.0643947428701103	0.0673347111627574	0.076204520574048	0.066985577343829	0.0563305793498699	0.062558298169168	0.0837434717577529	0.0772080181669674	0.0920951663231279	0.0644931424119729	0.081186552886897	0.0767628445145384	0.082393211979664	0.0900063798489103	0.0706620200927524	0.0669061747829823	0.0634191992977998	0.0611968269263898	0.0550032304298492	0.0729177533719571	0.0724406400922983	0.0783923292944188	0.0704901016196404	0.0803191440717719	0.0635601114146431	0.0698576256656182	0.0752657647083715	0.0547438231334399	0.0541270481015692	0.0666900150979438	0.0663069632083263	0.0516524006462336	0.0616256856766488	0.0566197340746529	0.0504001820095803	0.0696104269894108	0.0732546067704895	0.0715210401973621	0.0652448928150695	0.0687801229997925	0.0664556228825925	0.0570581510626424	0.0600395640661434	0.0788804276767319	0.0669780061646916	0.0680000054375058	0.063106636850759	0.0676980929357913	0.0534203256080841	0.0468343999213054
0.069577995696137	0.0791976714273818	0.0798637416548536	0.0701187119412999	0.0811587354028322	0.07620264504909	0.101788798554302	0.0744541923129278	0.0567534395764353	0.0811135663531805	0.0765380490075322	0.101116271779862	0.0654352377412806	0.0900625060414674	0.0679754222729386	0.079704740791973	0.0666355476538837	0.0684589014399941	0.0801479299054264	0.0804795898854912	0.0688959390901242	0.0821902224166437	0.0776838368007683	0.0777300490748752	0.0564244965373907	0.0600718847894234	0.0621618857158807	0.0659572063204549	0.0791568452966285	0.071982337904633	0.0438789992537113	0.0837122096968496	0.0742076781873707	0.067155563945327	0.0672130759945605	0.061546181356508	0.0772900245044311	0.0727009534509213	0.0756979125265767	0.0534867387739505	0.0661184119876557	0.0602109409431292	0.0627159832126363	0.0575776986267933	0.0749521725842433	0.067872365128992	0.0803879209980738	0.0603718978559582	0.0525477639114424	0.0635261126998362
0.084576456222728	0.0665590533126483	0.0778678545377307	0.0807595704577553	0.101974169682147	0.06808171685608	0.0803418388374486	0.0743947338309834	0.0739600173981716	0.0704861557746145	0.0666335914207728	0.0923964310903299	0.0600616355050964	0.0753386088994782	0.0796417391709615	0.0877240279634647	0.0652824026459206	0.0638100890157423	0.0637468157148323	0.0818051021170564	0.0800613481080366	0.060149187367924	0.0697434741398673	0.0654397924333466	0.0672111916113021	0.0619957047851681	0.0610502918686162	0.0761356215983939	0.0843871169023934	0.0704186632798338	0.0713006033012286	0.0686117890563924	0.0756997079055265	0.060028176958873	0.0565729262839987	0.0596844397800061	0.0709103569822701	0.0605069742316938	0.066967540211914	0.0715735418063316	0.0592981068661758	0.0516377243251614	0.0448676751770569	0.0584086629620068	0.0585947413448631	0.0706672746112567	0.0721368991649719	0.0580490200948513	0.0619190137671843	0.0513174604726573
0.0684510769219823	0.0780159935543631	0.0718385561079348	0.081012551798086	0.079909512067294	0.0849398201786613	0.0837564474894017	0.0721654075244864	0.0815706607044688	0.0772960764236079	0.0914487890502483	0.0934692764924219	0.0747174530930756	0.0891817740725067	0.0876351050762567	0.0712497059857466	0.0781340818695174	0.0617071931555154	0.0727123086093665	0.0837416601165823	0.0885008381700275	0.0803727429932676	0.0699438769550247	0.0822879735010434	0.0596373378078415	0.0507265913199891	0.0806214038031526	0.0718806881890503	0.0477019702563522	0.0635239306300036	0.0781415310738077	0.0858780322766745	0.0731469294344113	0.0551762282640033	0.0854415125041273	0.0684492478405065	0.073812649985948	0.0683260175525542	0.0768937496870824	0.0721473769618679	0.0709001636995757	0.0630321822343107	0.0472769569874296	0.0672019700880332	0.0671062256755481	0.0563797407318215	0.0474023471915537	0.0646414457124748	0.0527074575555364	0.0621245134347749
0.0784325252010296	0.0758123499770043	0.094252775017951	0.0792971637510701	0.0698179274861976	0.0632510191771306	0.0530223198918138	0.101300541478706	0.0662424912495249	0.0864260653076178	0.0716390623544411	0.0608995161342236	0.0660875649566922	0.0764702597387376	0.0711108957726439	0.0780897570081438	0.0835081270786815	0.0696001275461046	0.0682874166274113	0.0836499912681222	0.079389240383625	0.064182357656262	0.0613681944239661	0.0848675232468722	0.0716666044784943	0.0569513412768162	0.0674274791085483	0.0604604483687722	0.062510659763387	0.0630173547530255	0.0673380315116308	0.0531654898202198	0.0666170912623039	0.0730177424211424	0.0840033427977369	0.0478983697859969	0.0728826499362215	0.0532011196477931	0.051607448541279	0.0514230717848117	0.0660328052795134	0.0587444852554773	0.0527082236983973	0.0558079267492346	0.0489263669195446	0.0646829420040887	0.0621246313542597	0.0590689902487375	0.0632926449174383	0.0529863658644507
0.0686044422693678	0.0738116229586636	0.0710370116384989	0.0739987302639188	0.0719683475864606	0.0750968298468657	0.065215515506275	0.077014166189782	0.0824189350368907	0.0772823981330149	0.090294725988819	0.094494273724726	0.089487466252631	0.0654122820564375	0.079000800758875	0.0625737345785947	0.0813556439328825	0.0822873691764293	0.0864304171789797	0.0662870092269343	0.0738031154515353	0.0710034436859754	0.0584650213557463	0.0721839816222264	0.0742291143572513	0.0659127327655349	0.0554028265754915	0.0632839807827524	0.0576763704249024	0.0547244380826779	0.061135985713641	0.0699626556280553	0.0533227885907709	0.0680168448496523	0.0557440313179002	0.0551238453345756	0.0523785144149167	0.0596476283185964	0.0676673852633398	0.0499735590361476	0.0634967623317667	0.0559011387807837	0.0485188083012715	0.0529451410218205	0.0466023478855645	0.0682153429149157	0.0589930425291765	0.055394222735259	0.0596223430683876	0.0599349933605006
0.0946149967891307	0.0793699224611424	0.0546968246120471	0.0713716829394705	0.0785231648240556	0.077003961189455	0.0771369051724312	0.0676425971461718	0.0749528435626257	0.0664183814118503	0.087581865067825	0.0708195490158276	0.0656748742359436	0.0619502017586642	0.0797074888035499	0.0614982404698757	0.062390130827231	0.0766699689528945	0.0726738411075779	0.0640805264170911	0.0737871449958994	0.0695199221811318	0.0643325425752682	0.0700006331759256	0.0649642422631755	0.0669698518535267	0.0581978634831374	0.0669169034113119	0.0540143563924763	0.0579136247337855	0.052496197496449	0.0639337564673948	0.0618910345043078	0.0682620713118421	0.0679807445078388	0.0696190788897446	0.0645244301351337	0.0680273335121466	0.0720888685095698	0.0540388859059725	0.0641053278277408	0.0583313983475277	0.0603048799721065	0.0628735069661734	0.0586620207568531	0.0572649831660989	0.0707593414153326	0.0574031599931959	0.0607447563454138	0.0563516700011193
0.0656692781043062	0.078911865557354	0.088889992934796	0.0655438822717412	0.0885772140137408	0.092421626401748	0.0603977729179671	0.0650941253388679	0.072921978138456	0.0740541711700489	0.0593980692624131	0.0753781208301368	0.0503818704194771	0.0656984923360782	0.0658526428367019	0.0771520168730808	0.0672421421903018	0.0673569219428875	0.0663983941339151	0.0827014148837285	0.0712339966668071	0.0790574807529447	0.0814890480884182	0.0706479135495705	0.0738834661366312	0.0805650169608065	0.0765253643259976	0.0715682297569588	0.0700996454674947	0.0645242714429344	0.0658123689478431	0.0671813260475966	0.0695100135315955	0.0583564169892074	0.0665492826873768	0.0669272264057446	0.0654110357315948	0.0569299476048529	0.0573786242770911	0.0608754355328592	0.0797198592603313	0.0574703935170285	0.070017897455518	0.0676850480057225	0.0684477501873959	0.0580001153543097	0.0655648315884135	0.0699049131060113	0.0704802892009806	0.0572165723899857
0.0715234723479602	0.0708905755921251	0.096356234525889	0.0796682943939546	0.0793615121647626	0.0837645459205266	0.0851619420740408	0.0698183988844609	0.0802691850529017	0.0639361307516195	0.0489948392830914	0.0813044709653453	0.0667196827959265	0.0694563307866248	0.0758010564508724	0.05990780056246	0.0655350778908001	0.06576860035186	0.072581648395098	0.0646938313339314	0.077439591874332	0.062086162356338	0.0710921170240741	0.0856392965667137	0.0732146201133873	0.0590192771403498	0.0840777513745485	0.0746261611704914	0.0654011193449673	0.0601515936977186	0.0669690994665499	0.0608583986668475	0.0837958314161558	0.0593833177240436	0.0590976276833726	0.0574861990067745	0.0528871761140099	0.0673321450743731	0.0655327868939045	0.0633177600313321	0.0481131052148895	0.0549470793639029	0.0503837522188993	0.055822008111983	0.0669099786615218	0.0636240660288334	0.0646637408993728	0.0691677565968514	0.0765529572675814	0.064180433371471
0.0704814262339748	0.0728168836808075	0.0805265597541975	0.0652733148210836	0.080631065312163	0.062332048470265	0.0700274359507857	0.0726363324732286	0.0637377568986636	0.0607785019779064	0.0623836417669226	0.0763859906995161	0.0754588058885232	0.0774343803306838	0.0695819888924008	0.0745637010048188	0.069541009542753	0.0614218205516047	0.0699419248882228	0.0777997732071278	0.0598112271519667	0.0750352469160392	0.0664793153082515	0.0514507746437248	0.0571819101880688	0.0687694125892606	0.0712258321779994	0.0827982477716321	0.0643298194424234	0.0637902105034395	0.0678962461874025	0.0652277185665479	0.067538663365371	0.0562105149331534	0.0652096184201665	0.0694501318964493	0.0537423149265874	0.0542498444037397	0.0865192120261139	0.053815867973031	0.0664864848616382	0.0671786590882289	0.0514290389179234	0.0547439776599595	0.0566211260023067	0.0570692527048269	0.0594747315517153	0.0661276144285997	0.073410617980981	0.0471008224530024
0.079076292184123	0.0731217577376225	0.0757333042924572	0.0725265062517264	0.0699091160354112	0.0702168584288191	0.077871537154748	0.071587454518512	0.0602023795185855	0.0609172230413417	0.0558849638922799	0.0631070661912463	0.0674258678485975	0.0793212614385828	0.0637036682631105	0.101327369072982	0.0777077992409657	0.0597168023159685	0.0733055237603895	0.0819794518536036	0.0740841772017162	0.0647545506701819	0.0548308245922467	0.0692531937674476	0.0608975679471652	0.064307123367279	0.0673085718079698	0.0413403866801412	0.0865426320277658	0.0522594086060958	0.0608215075645706	0.0747498977867427	0.0667030323784447	0.0583883459108345	0.0565577833473414	0.0540247586684537	0.0673528611050905	0.0628962611200846	0.0610612501205912	0.0535593732545523	0.0615348519527977	0.059762463329082	0.0656366455890382	0.0563663818145015	0.0749669010652574	0.0550373070115653	0.0650421255982863	0.069739497834894	0.0568322575095992	0.0536188557216823
0.0566868452367187	0.0704524275148628	0.0687226958003466	0.0779269000425441	0.0910202271237886	0.0656211779532138	0.0725794599189434	0.086968145118848	0.0601180016425403	0.0631710900381247	0.0732367536837347	0.0680033378254934	0.0690656352988261	0.0717328422781178	0.0717750274502321	0.0705729691203386	0.0628272479030892	0.0608790440994925	0.0659936664536193	0.0635339831996884	0.0735690915744309	0.0687653156616481	0.0621025565489518	0.0718651465624252	0.0573180749397223	0.0714215775273774	0.0595246898704701	0.065662922377739	0.0670831317947368	0.066610691369185	0.0542800276588732	0.0497005673484142	0.064790990959279	0.0648686605511932	0.0699056765582556	0.0694471597839207	0.0586093974810918	0.0622732648782395	0.0498496223804304	0.0648708409897709	0.0715167569794617	0.0707167130754179	0.0618528537894574	0.0641096692500952	0.0646445585438066	0.0685498490406088	0.0477062689337619	0.0591602674995267	0.0543461800604699	0.0552324496430354
0.0711255969012094	0.0759066487535096	0.0757587032804657	0.0744029040075712	0.0749946331031999	0.0769805011409052	0.0806339316582093	0.086024292116736	0.0805857059179786	0.0617834209287734	0.069523266331157	0.0643453755317398	0.0580276908233652	0.0918573580967946	0.0663283251269753	0.079825098234931	0.0535857284786712	0.0597334919546855	0.0566367688503772	0.073610937160163	0.0751145528050493	0.0540922049555115	0.0577825886127583	0.0549973085063486	0.0519024296800517	0.0540211158178797	0.0590771302846398	0.0485115826789041	0.050913364345978	0.0699060054436123	0.067456416510827	0.0629443434095966	0.0690862597408211	0.0593772185801555	0.0546920403484576	0.0580030216503069	0.0512457940026116	0.0613060837699674	0.0548705721625613	0.0514229088127951	0.0565292813150688	0.0632808270625647	0.0558616069614092	0.0507889628595702	0.0642185821210769	0.0567635395754797	0.0563003345878942	0.0566142856661857	0.0658717493248019	0.0454819964308165
0.0801353038803409	0.0697336905741868	0.0714407623235543	0.0765015923572158	0.076115310414962	0.0738906024338863	0.0614455487204133	0.0589360999047364	0.0867762951358597	0.0712519397899665	0.0589430633955165	0.0727434126122326	0.0885125765980908	0.060983895063652	0.0621798950349056	0.0648639557393114	0.0628528319070198	0.0707246118021596	0.0835951259459882	0.0623461800637073	0.0765090081425264	0.0619524661716944	0.0598511872806888	0.0658815945660167	0.0830033110172062	0.0641586666597908	0.0531897497065983	0.0559392760321296	0.0493207792895096	0.0593370892038363	0.0637605935948706	0.071428157849705	0.0599139746583672	0.0506465410497504	0.061497850293275	0.0674808659606266	0.0634160946159291	0.0669679615358861	0.0526723217987959	0.0627801973610683	0.065739999453781	0.0616472374761223	0.0714530447418344	0.0534856462675795	0.0631384569590988	0.0524688856808852	0.0615280845305066	0.0767780720831553	0.0599780330542691	0.0673325222562513
0.0640788566300961	0.0661665172212812	0.0718577268425347	0.057364182449539	0.0731451709834857	0.069051514751174	0.0672767145806726	0.0883623686894763	0.067558565462432	0.0774476414931242	0.0865271706741886	0.0772113944371493	0.0584610509974403	0.066117957472542	0.0499967833784338	0.060361615741779	0.0662605452994039	0.0718027268579844	0.0703960346878021	0.06659574468879	0.0677106542741894	0.0660380488360628	0.0767592305969037	0.0783646659106858	0.0684611067424713	0.0650752823598556	0.0608674444345117	0.0505631442712409	0.0598128477973796	0.0689759772861702	0.0644795640694609	0.0703899041643722	0.0610857184223585	0.0869148758273939	0.054307705407705	0.0689455763293735	0.0541123835024571	0.0573179033616349	0.0584344116786281	0.0629650951751228	0.0619173358618963	0.06604077542232	0.0642085953411166	0.0535773796986999	0.0585826613625636	0.0682263250020253	0.0409357368480101	0.0614262217894241	0.0525616708678715	0.0627598051620792
0.0597677842566522	0.0844969837212664	0.0489351929780415	0.0726760359706053	0.08613771365484	0.0698705154940883	0.0724362595608477	0.0631143110584298	0.063017752679927	0.0929609079877968	0.079491506504994	0.0777287805635895	0.0774592246845889	0.077590346779805	0.0593981989871266	0.088166144046808	0.083847521949857	0.0779231351431129	0.0694384035928301	0.0685632878317914	0.0816790639066015	0.054503762045711	0.0602449321400726	0.077624878201063	0.085180525422458	0.0640813202842843	0.0657251276206878	0.0699477731078998	0.0657067799858374	0.0619329767811091	0.0599997820369528	0.0610480477734689	0.0671471651396645	0.0599804370118	0.063788675326907	0.068406774699596	0.0726126345795374	0.0678278613870088	0.0466039054402434	0.0710663731401641	0.0505615584121904	0.0594099552607853	0.0606793810851405	0.0459466022069191	0.0719636871408687	0.0590347304251076	0.0553140469949955	0.0542982329054682	0.042913695861917	0.0547631075214131
0.0585621136160491	0.0583152781469779	0.0733420235966788	0.0690443674871371	0.0700364645165999	0.0742380585200625	0.087167705163639	0.0700399999993573	0.0701469400210978	0.0744715241787265	0.07413050679419	0.0715716824162913	0.0673492319947639	0.077492250681756	0.0840520848248851	0.0667515394934956	0.0746329290613268	0.0694196489488075	0.0798547165944302	0.0724150731431087	0.0689697530445394	0.0572432847013501	0.056088777647727	0.0734549020696161	0.074047324592586	0.0712542035826318	0.0580201727601308	0.0650176955236155	0.0687416149551836	0.0616726878181574	0.0612025332980371	0.0545183546808675	0.074422349541302	0.0679837782857966	0.0674543253689335	0.0570760545496409	0.0463568585466071	0.0668869242579244	0.0587702990064741	0.0550576174511966	0.0523707391496755	0.0596344434300507	0.0596661845541254	0.0586145174893626	0.0656758677839619	0.0551541860878023	0.0586320904701628	0.0476802567873603	0.0573171219452928	0.061352815664454
0.0787117172890932	0.0778141569279625	0.0792795979450502	0.0659554129974904	0.0820794476735188	0.0700812765289013	0.0593553438237464	0.076998879220952	0.0705825042607686	0.0693865379780139	0.0793446249297734	0.0845697182377362	0.0707061034487611	0.0806444631402067	0.0709638972928434	0.0624030793918147	0.0650171446683598	0.056293420098967	0.0635668393984642	0.0711142224131871	0.0753813904474944	0.0666546907531764	0.054947165915754	0.0780614286571292	0.0585674560270888	0.0502368075877012	0.0614319383224283	0.0652224685585722	0.058780875496276	0.0576122422167591	0.0767804537320897	0.0697180123056133	0.0590517224549165	0.0654654104635851	0.0624571670266932	0.0675276596881918	0.0670613778969055	0.0497072433912404	0.0536044721153835	0.0536353880700641	0.0626769078287922	0.0789170823448574	0.04815874409254	0.064617869816369	0.063090525577461	0.051877985479297	0.0462282081785035	0.0638695916793186	0.071759448351801	0.0475897505963487
0.0854468188968181	0.0747129645384226	0.0727371303220788	0.0835618601471372	0.079993777900575	0.0648879855274568	0.0634156766155154	0.0678525130301869	0.0627492014005542	0.0642507600559762	0.0734680931852443	0.0693757692337264	0.0864310523744982	0.0667266599416925	0.0627461054564353	0.0642220870972977	0.0728178252969642	0.0693356726839635	0.0530766400654382	0.0588676879993834	0.0574867137617976	0.0855494920944685	0.0812177227265668	0.0573869278460491	0.0716660086433092	0.0674007728121073	0.0694454837274057	0.0602468922456387	0.0681092931301869	0.074480458941866	0.0693869823448269	0.0533527619891827	0.0578730041403394	0.0566999489400971	0.063138992229462	0.0640940514470369	0.0563719538628096	0.0673655058299915	0.0707501157806023	0.0611432367593742	0.0556990086099777	0.0544231973477009	0.0633884167398532	0.0663614176748294	0.0586587524532348	0.0506972533583762	0.0581762882880433	0.055420499609442	0.0601578434447613	0.0558775004080911
0.0578591306988788	0.0695959819193087	0.0743798581733515	0.0656924656224803	0.0659210803875731	0.0683732766526837	0.0757816656263232	0.0755529201670202	0.066857219614031	0.0591155302615398	0.0784842093575809	0.079506757383706	0.0649744324288619	0.0565856561005363	0.0679000379490719	0.0586890704594252	0.0706361318146931	0.0746481133244933	0.0526887493385	0.066280685010319	0.0717715674554508	0.0797474482029613	0.0597136509209325	0.0685099878822858	0.0662283948260675	0.0464256518983031	0.0610038905396953	0.064385423723549	0.0789348203449948	0.0476129636320957	0.0623346309589686	0.0564179638906541	0.0550150004189046	0.0669815879964894	0.0617826385355535	0.0709802789653773	0.059204827737013	0.0577781428786032	0.0701409723995167	0.0611880420966001	0.0589551197385232	0.0645770420795974	0.0580712756621275	0.0701157246691493	0.0485909114637162	0.0512092153885136	0.0500486018898491	0.0529584501843212	0.0637538621764902	0.0628197130990664
0.0781124049914978	0.0791930833661151	0.079283331470608	0.07407758140649	0.0893866125758212	0.0634093592883359	0.0693437064252863	0.0924892667289181	0.0635779142217743	0.0608069999065125	0.0631784620263444	0.0765606529688407	0.0732237684320962	0.0877624491198638	0.0568450863589113	0.0686167308943711	0.0780232607315613	0.0562489893037166	0.075773125135896	0.0622995310414511	0.0697121071464647	0.067814356128388	0.0770789445125963	0.0591993955334358	0.073271085394674	0.0674063370989393	0.0774826184489568	0.0631687962934338	0.0720483328147029	0.0718404269696262	0.0648575233477679	0.0738692091620566	0.0697563809568968	0.0654983951804116	0.0433413106074915	0.0505727027266913	0.0528906986936333	0.062692917321043	0.0553868061551871	0.064023461277329	0.0479951325821251	0.0669467619316063	0.053740422606356	0.0601174524902587	0.0511442259508834	0.0613786195968234	0.0614629139161213	0.0641511850835246	0.0684135452621774	0.0521611806850141
0.0821768165021394	0.0747829800746504	0.0852964180675135	0.0737275008101962	0.0612588613994989	0.0719048468555733	0.0762310752967023	0.0636587524664164	0.0536262682442059	0.075001381889026	0.0731527891995505	0.076750484771185	0.0624203694113348	0.0607306718614058	0.0640414792008664	0.0725215729568873	0.0738689645452504	0.071720106848119	0.0688500975948122	0.0700362331042936	0.0638635573819688	0.0638972773207482	0.0760266557878098	0.065063884066547	0.0515753278997067	0.059876535990857	0.0634117570484185	0.0598714552728988	0.052745821801012	0.0565400580332433	0.069215662273765	0.0687272688130044	0.0687707736250028	0.058700653112595	0.0636883974120116	0.056296748064361	0.0435637714750239	0.0627644327919925	0.0595343183323085	0.0584294826533232	0.0580183785060042	0.0596090757583885	0.067692508841839	0.0625417116350717	0.0553811481609072	0.0665251148704246	0.0538774274546465	0.0640883818397577	0.0621131240658113	0.0541313740122772
0.0602646015811712	0.0599117497304316	0.0812853348063885	0.0602536529390786	0.0639859625002735	0.056169759434024	0.0571656839826341	0.0662936918260158	0.0683362573503641	0.0677211547951715	0.0632605602476361	0.0881278384564698	0.0717057018992661	0.0826577933993193	0.075856776784158	0.0708411268821442	0.0629891895778179	0.0644198272145619	0.0710106505137627	0.0683830069367281	0.0587455910197369	0.0531834706832281	0.0686948863718529	0.0627851559584614	0.0650503826350365	0.0744250286961207	0.0754081923549282	0.0678732033455396	0.0700741254907577	0.0623400353946746	0.059399119893444	0.0591304392006267	0.056614601609191	0.0606390319582489	0.056157777287988	0.0639320392377098	0.068702209542189	0.0783934643441466	0.057253796083647	0.068038360666216	0.0583894180265315	0.0647608519639225	0.0781293340709237	0.0550297956728957	0.0630498180558491	0.0629670600455647	0.0530118249323711	0.0571798610975595	0.0515256067406853	0.0542709113760539
0.0797333049055184	0.0673147005571026	0.0665006711645456	0.0669334288049681	0.0723668251991585	0.0695135339324545	0.0588698342443671	0.105653292640911	0.0723036538549863	0.0564891163236144	0.0719599133451353	0.0804178816374086	0.062835569719304	0.0847721118607179	0.0639421389344146	0.0697759825023035	0.0668120140626397	0.0813408439053837	0.0718650571096348	0.0490162081242915	0.0724729537029268	0.0823723720989074	0.0757034624320539	0.0636883180657207	0.082385038274632	0.0712588348966854	0.0821026933436301	0.0675874999928577	0.076460980814429	0.0630564201977807	0.0652876933214588	0.0819067594784462	0.0580986804075738	0.0638626121839731	0.0762999843903685	0.0544073319736739	0.0491337785592949	0.0559013576145416	0.075680487730359	0.0440742656166699	0.0608332127243725	0.0561955033606779	0.0690496511729292	0.063133798140902	0.0609773564646359	0.0735472322993178	0.0617459001853644	0.059961793729755	0.05228251801019	0.0461839963489135
0.0835348427397407	0.0607579692660337	0.0663526879829427	0.0579358071496789	0.0466945694752109	0.0780855315764581	0.0458974406731003	0.0450401076968303	0.0601935545250548	0.0715892755399238	0.055416402223307	0.0846466087678838	0.0647783691136133	0.0634907936802581	0.0669601773770685	0.0613428373651489	0.0755254270182227	0.0529995828527704	0.0579165369159986	0.0754905042679138	0.0677269954835471	0.0595899806510493	0.0683213480994967	0.0733837504152484	0.0619563364462175	0.0572139521829211	0.0494618357156932	0.0492724508729778	0.0556812614648344	0.0533278017069663	0.0542779681719987	0.0727639360528799	0.0655878740983577	0.0603312992758845	0.054277125222959	0.0500584355774618	0.0684215480532108	0.0608146846608876	0.0635386519265002	0.0615931370909401	0.0511269069612638	0.0555039229751452	0.0496551184205048	0.0468334602834056	0.0514669622425905	0.060194538462436	0.0511831192144393	0.0499657577234177	0.0512575486052152	0.0542715788483869
0.0593711958872615	0.0723352471327036	0.0741883991948445	0.0665832625147489	0.0765407754296005	0.0724809813297973	0.0734117040323055	0.0584878734000273	0.0758501679697153	0.065938834560967	0.0688963440757187	0.0674338181561363	0.071271365430948	0.0832885674869256	0.0783164965949515	0.070819318140564	0.0754640654275399	0.0555155791452791	0.0617426498839341	0.090939428334239	0.0592873182219188	0.0635266645254415	0.0618870626085037	0.0658565066062347	0.0720620211961675	0.0779138432707775	0.0597367643187829	0.0621933084849929	0.0705710067743297	0.0674840569004567	0.0551758950755755	0.0548731406382778	0.0494686503746755	0.0597765828519762	0.0569133655636404	0.0685716476743796	0.0519081103056503	0.0524201477667802	0.0557575214828767	0.0533031374787378	0.042322087691318	0.0463254382410792	0.0520484998013344	0.0421539977161899	0.0643303237713771	0.0614991172889016	0.0546791986068518	0.0563592738926499	0.0459827294593263	0.0571159408608062
0.0664909625481525	0.0677379103968587	0.0590265649021647	0.0625142181578447	0.0735061228385816	0.0759985544774607	0.075561930829959	0.0771150180876336	0.0631813330591848	0.0695385922917323	0.0652930761768587	0.0857814837121357	0.0580563418266286	0.0617585794447724	0.0539393848038412	0.0759069596014527	0.066004608995215	0.0641385027772781	0.0726193172756132	0.0734920678159065	0.0600797137713639	0.0631635802592435	0.0721171443212821	0.0808608107235658	0.0864812415700977	0.0648927819401457	0.0653918072792626	0.0715784657955287	0.0681248441173617	0.056925921637686	0.051539895291299	0.0548807936003147	0.0591258981866007	0.0595113917532876	0.0756388986951553	0.0572524738066604	0.0565719666166109	0.0614331214762132	0.06042653302644	0.0379166387137014	0.0439991486681527	0.0623689131930963	0.0547125210455757	0.0489708871416087	0.0563368682487681	0.0537508742349083	0.0614124415291591	0.0588875541762479	0.053907064909664	0.0474733582068556
0.0918193812595562	0.067160730486156	0.0625760565545285	0.0646245803295862	0.0655511062006787	0.0668449453650804	0.0582536030850088	0.0815592882193762	0.0681187291083456	0.0522930406385716	0.058434723250863	0.0747055511364655	0.0449894557761297	0.0810955738312478	0.0745480477783925	0.076567445390601	0.0590714336490802	0.0694407250508294	0.0914640849529645	0.0569874370759219	0.0575164087311243	0.0628560124455597	0.0568063780089731	0.0578065297404502	0.0634205167589083	0.0728019901258887	0.0612821648140539	0.0701549256232915	0.0615688728954257	0.0640588584247715	0.0624241702119152	0.0610367134711846	0.0556254898670133	0.0467283724179177	0.0568746368399019	0.0502253005638936	0.0480350306128706	0.0670046782338132	0.0336145868441067	0.0586060633014719	0.0610249018818084	0.0719886996365705	0.0429573092841747	0.0507174019660436	0.0498009108163422	0.0476683291471447	0.0508307820848526	0.0601378693531902	0.0659382882364384	0.061958818092857
0.0606414013616904	0.0793991211766682	0.0626721433731893	0.058761033817435	0.068568166523199	0.0497033230974651	0.0589838715206902	0.0609554120098776	0.0759335516745121	0.0814828101128652	0.0812136877015683	0.0640105506670925	0.0718455752208157	0.0919096565845787	0.0652855342791937	0.0592347724342942	0.074552204839426	0.0601776006375383	0.0541722594716502	0.0729843562286227	0.0558283973630795	0.063865684239518	0.05650155417117	0.0690247412565802	0.0613931944856158	0.0590279111342938	0.0577502249640457	0.0621012960277517	0.0667975915055452	0.0598955829042603	0.0610261655598214	0.0630387875740053	0.0720477369280412	0.0572048224091537	0.0514778472121415	0.0618765537826018	0.0456585984403118	0.0634242804761496	0.055807741308497	0.0695430416941574	0.0689835836186005	0.065492861942901	0.0472952318469164	0.0586781276542311	0.0638530469324927	0.0556432358872836	0.066765296034635	0.0566184708000442	0.0593382780433303	0.0519019197952853
0.0811844056915213	0.075523348128182	0.0647876456901177	0.0673825388762663	0.0598862577187575	0.0675841079168955	0.0719680689375928	0.0729424228271831	0.0686342038692748	0.0655426824006527	0.0798298000543936	0.0781477373813882	0.0728367803673644	0.0544672248874461	0.0626977240573267	0.0611355804193858	0.0578837933412378	0.0530064515202155	0.0641576000662463	0.0821037918064897	0.072541661524967	0.0701212506069556	0.055105138509397	0.0614164256240324	0.0756135978342655	0.0465053185720497	0.0509065848338792	0.0536209583483146	0.0625989801608527	0.0604895724010647	0.0625014301224125	0.0557068736241573	0.0552523187159558	0.0516680219266512	0.0740550652923679	0.0576678378471741	0.0472511375916068	0.0567877979070236	0.0594474421271579	0.0637248605012783	0.0658691290512043	0.0600204143606609	0.0655214766347142	0.059249871409338	0.0555062757999532	0.0473109920456469	0.0568670404536178	0.0604617899128969	0.0560166148075235	0.0453573734821593
0.0675947701656827	0.0810836731692087	0.0549066208949289	0.0641098909123202	0.0675897403708701	0.062754853369065	0.0647402543736856	0.0487448771418274	0.0671790207072489	0.0696737503201321	0.0670161188302775	0.0538911578694002	0.0537889668004583	0.0641779120876247	0.0587122344734833	0.0665847995475699	0.0545434736507638	0.0635396192363456	0.0744114587854167	0.0715008086862876	0.0647289767028408	0.0551652556464002	0.0525187043198988	0.0625513049024834	0.0765284078343993	0.0454634722161502	0.059540742574876	0.0604901667938328	0.0563763751387118	0.0609847331550792	0.0633368932585392	0.0564068784668507	0.054118697306736	0.051534492064952	0.0575528010420278	0.0616576147178997	0.0691527463420884	0.0551140489838445	0.0651996460663533	0.0435366546511474	0.0644606260148939	0.0669693976030023	0.0500629454488268	0.0495949804751984	0.047099515008512	0.0500360727213261	0.0520271055865298	0.0643635625911132	0.0518759913315833	0.0528635358678349
0.0524636328954141	0.0618951982148349	0.0633979557004668	0.0636549838046636	0.0603194014280321	0.0573974980541979	0.0782097827539908	0.0783212645653514	0.05386289743937	0.0706042362799943	0.0602667023682698	0.0616740625405961	0.0736906781413466	0.0553053906127461	0.0637212385196049	0.0676231689364937	0.0764234836442612	0.0551520228422446	0.0743914479223421	0.0591762731120274	0.0571307429962614	0.0693869477618029	0.063429435923808	0.0656316543190524	0.0624144185506821	0.0518577648919542	0.0679658787065997	0.0583896719712169	0.055508251044412	0.064515280412982	0.0616715570012813	0.0557615600708374	0.0709692633895074	0.0561482157344987	0.0515453001277347	0.0532923274963	0.060526305198475	0.0602807127691112	0.0570500357965227	0.0500069200871422	0.0654372566521276	0.0539472572987835	0.0636160411981166	0.0634525650428799	0.0426032042496591	0.0462208607434217	0.06346565817439	0.0603240855414829	0.0579105081826065	0.0487912643548406
0.0574894366955528	0.0490888174025687	0.0598918179704797	0.0548135860964044	0.0745717175096113	0.0841844734224825	0.0798929313348096	0.0651583492795904	0.0632276534673659	0.0646772356920227	0.075208482956461	0.0733263588402256	0.0667919448610889	0.0615451121304343	0.0641504492318933	0.065788536520079	0.062540736675965	0.0646224361569135	0.0608923633508433	0.0560596698030422	0.0653348631569224	0.0584724812504889	0.0663659549941417	0.063571855633087	0.0621031717478178	0.0631257310050524	0.0677044055853652	0.061806289273281	0.0746376828741399	0.0696151202735994	0.0461516691080944	0.066125999319318	0.0581450538461315	0.0644380276034592	0.0545793060605395	0.0636230576266912	0.0465129518579555	0.0685034351072643	0.0577769748571483	0.0716060550680837	0.0510166866381074	0.0542800183329791	0.0603670685681587	0.0765237057732837	0.0594656463133427	0.0573950434836399	0.0535094642867233	0.0598030737656609	0.0523232927036993	0.0604150563092532
0.0778019947184126	0.0761101059739691	0.064431297334324	0.0606963344354174	0.074999347479648	0.0811170490261633	0.0571112636881978	0.0674519474213174	0.0671785065305244	0.0710651896207994	0.0539541709887551	0.0695658013956285	0.0818710148276366	0.0593184846018033	0.0508212013938592	0.0657877520834228	0.0782128642834114	0.059446709178293	0.0627068418885887	0.057227196709719	0.0569921524616923	0.0804037630245111	0.0887016774695627	0.0480976784054579	0.0549539175147043	0.0584516131998529	0.0733068520186129	0.0788560858730015	0.0682869561116968	0.0731499163477468	0.0611326787184039	0.0562035751287444	0.0734770869288925	0.0625445953078694	0.051127867415514	0.0564992004342993	0.0512023184908221	0.0640275570918874	0.0604209530953644	0.058904338024216	0.0631335871565272	0.0514961002158054	0.0516858304148904	0.0545988877372169	0.0464844306504151	0.050239174023954	0.0545967373312645	0.0475958058803192	0.0483695304901375	0.0554424059364085
0.062566885924219	0.0746389023592537	0.058448764735964	0.0830172710551652	0.0769344569051375	0.0693630208833214	0.0806317688365065	0.0662847109347681	0.070976648206399	0.0535722098421652	0.057019418580958	0.0779495934712909	0.0708429064213921	0.0597501414105919	0.0544215929625851	0.0736423171249865	0.0599721037566725	0.0725334929615561	0.0735029587884806	0.0591649603645704	0.0572770440014674	0.0685273534128329	0.0616618696608693	0.0551942864271976	0.061298879790213	0.0602047414258695	0.0729081432923764	0.0492910508485528	0.0776282040403973	0.0582927114233504	0.0614828376640939	0.0440214227647726	0.0651053618361145	0.0539802112168215	0.0586640369588624	0.063067794151569	0.0581806160876816	0.0687826022876389	0.065700984856377	0.0491680940045317	0.0506716354601925	0.0436063622832351	0.0623440601188547	0.0605495870518521	0.0524752362493358	0.0563757788736419	0.0575358562805248	0.0493858500540856	0.0577833693643008	0.0590228374329271
0.0701857658579682	0.0836062175844353	0.0660505960427387	0.0629926949149731	0.0644885479163666	0.080142564210797	0.0618022774201124	0.0520891480227554	0.0543717260437199	0.0598757275397867	0.061702918451371	0.0679794844610927	0.0549076080418587	0.0510083118844552	0.0755442236536228	0.0522833289914335	0.0489666700703579	0.05271755984391	0.0714587813016724	0.0596904645245355	0.064328189460332	0.0583679926488235	0.065589944949731	0.054233109609317	0.061269666690515	0.0652131940119048	0.0517773088991199	0.0692189881093775	0.0600528488716218	0.074018449128296	0.0554676643499987	0.0614875610144572	0.0489495656499867	0.0598265008056468	0.0521977578511408	0.0702424969808675	0.0624122734582516	0.0475510779140882	0.0541549642555695	0.0474991784239141	0.0669023153262327	0.0527565338329806	0.0485281550549986	0.0461054983376621	0.0527578197416864	0.0592490797228817	0.0513461095729158	0.0494081330134341	0.0674816463007946	0.0703027726715539
0.0494235022273284	0.065944192805641	0.056272145629442	0.0567045857244637	0.0740763231985274	0.0626625871937276	0.0623915357883553	0.0666411327566508	0.0691882371454133	0.0689869939223173	0.067091325833278	0.0652595153606363	0.049710850300495	0.0676291604877201	0.0486500696388577	0.0643667262877157	0.0693387582115494	0.0553300015996995	0.0658488345587559	0.0672407171829767	0.0631988238545564	0.0554942186228038	0.0771597149779352	0.0756880702637468	0.052211053245378	0.0443134025009639	0.0567906057765878	0.0526914389629268	0.0681088998237359	0.0624336112576473	0.0563609011984235	0.0550022245185599	0.0640537685323962	0.061941482024076	0.0584204435461248	0.059484394941264	0.0695153124663046	0.0772264869038148	0.0530769656009593	0.0505145164542214	0.0648495236686907	0.0611719397293606	0.0596753512156861	0.053840294349419	0.0569289683140738	0.0629291695421917	0.0609491306470479	0.0523902537898662	0.0560968487789538	0.0550153528651524
0.067210754748282	0.0570703482968758	0.0736968960481501	0.0479318114338316	0.0605763381074728	0.0515267047265333	0.0643039235919277	0.0448903188126168	0.0624353920962988	0.067111752197838	0.0598359192219922	0.0700699579555823	0.0563074253770701	0.0671139435768651	0.0687943740261028	0.0673769555395657	0.0628117722113507	0.0597157741323398	0.0573917138402081	0.0527175738820366	0.059092435464687	0.066978203762585	0.073560596176587	0.0571706567113659	0.065078159538698	0.0728754852948533	0.0551830776144506	0.0503699596055679	0.0668288779337712	0.0665318028107377	0.0658545667411796	0.0544082916720744	0.0718022843478484	0.0684044545280027	0.0690114892166252	0.0583644967786141	0.0653423650302884	0.0489553582654545	0.0641799900918906	0.0535926098704513	0.0500536607883757	0.0451384478732411	0.057919989102912	0.0474595664529555	0.0582969237980758	0.0536757138953929	0.0491733482501616	0.059241843301209	0.0480527039246738	0.066780982303502
0.0580716744845828	0.0762361431090549	0.0691672387084789	0.053125995531564	0.0647336326549176	0.0715711787179328	0.0669317248438976	0.0697490767945811	0.072860600310893	0.0657064387500865	0.0704300816968709	0.0608625689621931	0.083021580201069	0.0721753656939544	0.0716697227578271	0.0682615083032404	0.0812717192171418	0.0777092871764506	0.0613990440988319	0.0560912904100432	0.0582026014158596	0.0640354022792629	0.0654271738746541	0.0606431142207495	0.0743263753330338	0.0617123675181724	0.068557420149974	0.0562016156958076	0.0724529554585699	0.062105046120092	0.0477388622275593	0.0681523628297082	0.0663060128869051	0.0663012653326186	0.060261056957871	0.0614526393794526	0.0599252054995527	0.0454717260609087	0.0581919589631926	0.0699670803490688	0.0480364797528461	0.0509644310872956	0.0587673055661937	0.057954097845577	0.060722556641245	0.0468015770063375	0.0477461893661619	0.058433914000849	0.0622953774960405	0.0458868796075998
0.067932824555565	0.0749916725017573	0.0721747809118406	0.0627272272211431	0.080230008476823	0.0536944286567373	0.0635146837054529	0.0745405085836316	0.0849165669067385	0.0577412268936757	0.0617509101687245	0.0574100573915177	0.0544282580406259	0.074492547405207	0.0648806247145919	0.0669211072752582	0.072894474614387	0.0719815257478755	0.0676105371352437	0.0606391143036627	0.0718278483424738	0.0549758241046599	0.0418001364853871	0.0745922944316418	0.0517904467244335	0.0406572950975659	0.0622658742278691	0.0620295644528378	0.0669958016242842	0.0555381894862962	0.0550040259045844	0.058402951180312	0.0644361617477646	0.0607133329079543	0.0688269434267643	0.0451570365201096	0.0538949504123708	0.0463234979168315	0.0797485185479105	0.0775561243301964	0.0570803912648313	0.057281712444585	0.0541206737188265	0.039249389183742	0.0629907989421798	0.0551572185139613	0.0569933529878477	0.0659765987608977	0.0479344100145497	0.0528008440808564
0.0576960484409671	0.0648395674066813	0.0558349233150354	0.0742627250684876	0.0626337644940459	0.062227967439709	0.054294054569345	0.0567434496047385	0.055141293082098	0.0720868008966628	0.0716235586052765	0.0641254191481267	0.0493101757640446	0.0675939557921777	0.0620306717871317	0.0722419673838265	0.0614264153063346	0.0593070702511418	0.0549507300647232	0.0658875042554968	0.0466930669065749	0.0601968558073437	0.0529759309740889	0.0599318948763153	0.0437382054105908	0.0584572683368328	0.061930163533689	0.0604522367298694	0.0584193353975346	0.0542970283633059	0.0595528436122352	0.0605298649660528	0.0462739862204385	0.0649990616148224	0.0572621790679029	0.05818148213891	0.0500426723170146	0.0532326470520737	0.050889385498745	0.0596693759583447	0.0571263543046567	0.0534514004064393	0.0449939903919372	0.0577330388445485	0.058187571074301	0.048632572063155	0.0617238056729926	0.0615698714659327	0.0531834694555157	0.0518219270895167
0.0591629603026866	0.0510674419182377	0.0587399207530192	0.0492391133143478	0.060135723081153	0.0785219925482568	0.052592148117259	0.0523945044174265	0.0763932463791976	0.0560678790554191	0.0584195808307456	0.0759349372049693	0.0433313410305257	0.0612448716037187	0.0707131703871004	0.0576470869008983	0.0775643046642195	0.0743230898919026	0.0669177338154546	0.0571385190392651	0.0631908454185028	0.056301688537293	0.0593001343669986	0.0755566072534903	0.0575863108237717	0.0572901995050125	0.0692372118400048	0.0633355590631821	0.0707429258753865	0.0603198284183078	0.0648671719956271	0.0515498616654731	0.062475503414871	0.0572939928988616	0.0487682493885868	0.0737163458787776	0.0505303205824984	0.0602116337742394	0.067031766866562	0.0461279267596988	0.0563235636587338	0.0517736084092204	0.0594234683862852	0.0608128947545909	0.0510654959760533	0.0531661641121888	0.0508192693759797	0.0518492169683762	0.0556225131354492	0.0441296507614335
0.0755443617181297	0.0625272727530908	0.0665453006224492	0.0582506446751046	0.0592540586792437	0.0537755235873265	0.0742632945395913	0.077646661727588	0.0579310800028839	0.0689307916768504	0.063933271172519	0.077253773717464	0.0657775856990889	0.0628427995160043	0.0696297577563517	0.0724332237219529	0.05558163468177	0.0568570015655289	0.048338417663994	0.0765061275345837	0.0450538712394361	0.0632710781404749	0.0761172422770211	0.0568047478540267	0.0466398069083476	0.0520429241608556	0.0701348680359906	0.0771079803281022	0.0399152860894851	0.0537848782233332	0.0530158485803443	0.0611898471951361	0.0572050443673065	0.0793038625903378	0.0572045845438121	0.0639247148329738	0.0498730440483202	0.0478757428139869	0.0530203093335671	0.0646463615433022	0.0504713574890557	0.056509294050433	0.0577506441718218	0.0618749292942285	0.0547772373307642	0.047016952857043	0.0657368953867403	0.0561094989874181	0.0447559142495621	0.0479025727596944
0.0576504819660903	0.0579382236499431	0.0481578919500039	0.0654829645113708	0.0652787056589689	0.065907250177337	0.066977332156488	0.0426713676534017	0.0665468619859055	0.0692332585881136	0.0703144272616987	0.0633118589301897	0.0758340517992005	0.0594506687592292	0.050601219550732	0.0614357529202104	0.0745025799882465	0.0627333228377416	0.0612198577395143	0.0576800166979011	0.0707619759727905	0.0588508843961827	0.0609935847967761	0.071062321251273	0.0736897703130066	0.0709065607191907	0.062645936394486	0.0653392929989172	0.0522773338976871	0.0589114972592544	0.0579964021966261	0.0577013547503284	0.062946741941506	0.0464054906799295	0.0535698130662789	0.0703083495720968	0.0523265826546753	0.0504805948862301	0.0517992803138568	0.0304633637885766	0.045733078111618	0.0665785306208345	0.0537775404887977	0.0484564446798654	0.0485057474880326	0.045312613193866	0.0570289514484497	0.0538669978298983	0.0540851042296663	0.050942427146866
0.06522809868963	0.0532164056154719	0.061634817026972	0.0572013275879839	0.0744136247188732	0.0526218859128067	0.0529514946223304	0.0620870468911857	0.0647248615161232	0.070776989401303	0.0470772934965425	0.0704882456748039	0.0614194322812339	0.0740265508798598	0.06165494148781	0.0637902668094216	0.0697615979718372	0.0688111387134487	0.0645654485214587	0.0568473286373899	0.0503573716275763	0.0498219113690959	0.0663406524170665	0.0638271978218266	0.0720522538422251	0.070958387764125	0.0469435928700361	0.0555824441371754	0.0638479278906174	0.0642871414218973	0.0536941145126015	0.0558640401769806	0.0562245137564056	0.0639645396368553	0.0582328247787426	0.0640874936742686	0.0566695176843861	0.0624875736466984	0.0510093810722784	0.0561508250111348	0.0537762841556954	0.0537944190861932	0.0549200274501133	0.0371343541223922	0.0606077480009114	0.065130161145988	0.0525270080865853	0.0469976800656173	0.0520754772844232	0.0625459753787147
0.0587158171854842	0.0583361695269459	0.050581928873185	0.0530251453667787	0.0602029177028077	0.0448754872485492	0.073392646908728	0.0734995817458582	0.0559643161228738	0.0582940358152676	0.0420536528812285	0.0620238692317707	0.0618994361402117	0.0548123897520529	0.0728084962485742	0.0683853061474623	0.0515085238006301	0.072895722881458	0.0753086064834215	0.0783065444937874	0.0595602419925152	0.0621634490075236	0.0675870579042082	0.0617451555278142	0.0694926328206404	0.0686208339458448	0.0564270956870938	0.0570467489520812	0.0778692583928416	0.0517379973570551	0.0649064014668768	0.0598892418643953	0.0473376577933831	0.0569442486698435	0.0610616094771619	0.0676386121543815	0.054345262430912	0.0505941621320353	0.058356703977032	0.0561014792439835	0.0536480254344129	0.050634322547885	0.0443412378356487	0.0653480079217228	0.0454713262117637	0.0469345987318732	0.0541107809039569	0.055790930163958	0.0578702886162943	0.0507096056818568
0.0614781936694936	0.0664500189189163	0.0667150857158591	0.0638880536788728	0.0571235851197498	0.0576408820185725	0.0434732955010591	0.0592349775173321	0.0721291594480822	0.0665954008067794	0.0568265938843323	0.0647323065687474	0.0624652625340361	0.0747187937208013	0.0607315982058054	0.068921843121058	0.0687504408178028	0.0522141761260231	0.0602575174271475	0.0685956653890654	0.0663185555199485	0.0521117041180853	0.0634114653688821	0.0666988866386137	0.0592010109629574	0.0541613790262312	0.0603516974320453	0.0592666387515635	0.0657335758195872	0.0552129097690037	0.061292474060515	0.0623982105239823	0.0560812679904699	0.0583845233068498	0.0583125539314243	0.0501896447533254	0.0709515910446322	0.0531706175520808	0.0646522003380015	0.0567657841016244	0.0517844000967466	0.0481617146216024	0.0427156945451902	0.0611733063634272	0.0588168309357428	0.0604381992159596	0.0604902875076718	0.070430962563901	0.0420486176675731	0.0406621566448895
0.0534344446852454	0.0749212844550508	0.0607573464704314	0.064308103245649	0.0570454163809	0.0589481573357562	0.0580569677129317	0.0646647054070501	0.070176927162378	0.0701759095224049	0.0704430838946459	0.0561709302555166	0.0604488722429543	0.058356005010058	0.0661156154984551	0.0837017805915368	0.0548663424426061	0.0667999526764613	0.0623391524137963	0.0769682028031835	0.0609913499606594	0.0683057757259851	0.0537440415253912	0.0522202643445811	0.0717927916390133	0.0633429845574489	0.0576537822949952	0.0638331857163908	0.0598838503087122	0.0559801345239833	0.0583652527601298	0.0603314613014847	0.0493990177262038	0.0497354851335156	0.0516472649784668	0.0569079858709457	0.0581620823496683	0.0576596746713057	0.056153802304706	0.0491603694550798	0.0540777098946308	0.0651271630861913	0.0609974756433279	0.0475214538854898	0.0553285082973347	0.0568986839108799	0.0555848468283352	0.0538836234438244	0.0595426218907208	0.0557935789653146
0.0482650473754528	0.0510964244676133	0.0572211601150253	0.0517641430919138	0.0626974273762959	0.0626681492215292	0.0671251029546289	0.065112069655614	0.048351497148057	0.0564355821847219	0.0511164736073182	0.052873150066564	0.0781098825371919	0.0604229101115221	0.0589358677036257	0.0623832487536417	0.0654144827199421	0.054222239953488	0.0811795722525253	0.0729710414721134	0.0684643070107973	0.0699678960441856	0.0529836856029999	0.0531101273045272	0.0544781579711772	0.0528361492547331	0.0709862817551881	0.0742905736280767	0.0640217280952975	0.0479969863756843	0.052189008595269	0.0491654199759906	0.0718331288440321	0.0560803594778946	0.0604630655017403	0.051426023940805	0.0435879693804363	0.064616754180105	0.0519778828201252	0.0578401920221386	0.0455595480682452	0.0615638114665782	0.0528608644091904	0.0502678825030417	0.0586284283954594	0.0407645740765174	0.0540222512183543	0.0476441815514268	0.0568676349738078	0.0506052346050554
0.0557673121440852	0.0602438063365912	0.0645143668649927	0.0578351218848009	0.0681931893663109	0.068577232675494	0.0590274138957175	0.0696816464113196	0.0585347615509973	0.0523581215715316	0.0710321106172764	0.048781659722259	0.0655514058794078	0.0674276699350574	0.0654970133391765	0.0521094808517714	0.0765087576267142	0.0624963845177142	0.0549578361576891	0.0518064539136209	0.0635172734878536	0.0610064645146012	0.0541277070166506	0.0508147174101939	0.0640410480914346	0.0526128397442626	0.0582255389894025	0.0567956019559701	0.0638985266223876	0.0581155596929987	0.0674160831295981	0.0626408626106803	0.0602818811069445	0.0503148667188721	0.0513687271122914	0.0476285162796561	0.0358488480448159	0.0561093662981307	0.0570049778710379	0.0501770982902066	0.0584404129294743	0.0406335880635671	0.0489926470778273	0.0472975759120128	0.0516426911205093	0.0553047188358213	0.0562639264475762	0.0484631889142217	0.0519025622139965	0.0641312292822359
0.0498552655053222	0.0673066109404173	0.0556721727823769	0.0620899344171279	0.0578549772597212	0.070972643729365	0.063226271327618	0.0711997535637227	0.046219904781699	0.0650259505448102	0.0726325473522782	0.0685630875903341	0.0737639632900731	0.0649104359164516	0.0539575750357553	0.0681700409254341	0.0533093243157744	0.0699579565224053	0.0687299046229165	0.0526903710865666	0.0640062284342992	0.0516391021438448	0.0697638097803975	0.0596180259486011	0.0617780649455044	0.061588570197649	0.0563793653716847	0.0579198556819813	0.0583148187382419	0.0527381878332651	0.0648827880735067	0.0663606105378936	0.0667223945227889	0.0565158606025029	0.0629011131215163	0.0588286481951322	0.058190555152465	0.051870341827759	0.0470564218320189	0.0600705280984338	0.0587944124897772	0.0421212566603264	0.0473181889826459	0.0518297756995934	0.048493443330271	0.0543712578527808	0.0444007173137161	0.03932337469171	0.0530640911031065	0.0584802516818038
0.0553121280209028	0.055140562559994	0.0638735707657946	0.049683393596588	0.0614867432965573	0.0662233890882277	0.0641128552721233	0.0654928265111899	0.0549027672024608	0.066129802481881	0.0685507314059123	0.0562445062662463	0.0496312190707823	0.0588253383192422	0.0588393482933514	0.076062443778973	0.0570447077732977	0.0472728671113247	0.0563898647786242	0.0556936091301904	0.0614366882061173	0.0453129807277008	0.0614247415286128	0.0594142522712038	0.0569757695536789	0.0637140872258745	0.052190880339894	0.0675786932854556	0.0692914676115799	0.0571382940198994	0.0483651765921166	0.0540411389276044	0.0549289935197838	0.0491292129182873	0.0493870679580007	0.0587105649410922	0.064462670576306	0.0564354825043315	0.0642561003236421	0.0659830337144716	0.0700770091603431	0.0625007908803004	0.050784993547858	0.0486355696093603	0.0676050595803664	0.0554076141321307	0.0618599399420493	0.0506102288347157	0.0583931907488808	0.0559266593475479
0.0543184031164354	0.0602675133666898	0.0567497216603517	0.088313620343265	0.0589341158620253	0.065188859829585	0.0416769224160413	0.0616231071193116	0.051953334402598	0.0632350767990228	0.0539570775042503	0.0851195703469749	0.0634924909636142	0.045038799915724	0.0560867636620555	0.0638817482986159	0.0730613622327037	0.0658110634936474	0.0695493612466476	0.051327936650005	0.0560363777746727	0.0655713960917027	0.0530268639632526	0.0545592335007896	0.0519436608050872	0.0588200793249073	0.058432290095223	0.0513482855027313	0.0492293607425772	0.043366828010943	0.0634137298837371	0.0441331059735255	0.0619072215442577	0.056063160714447	0.0456429998110079	0.0474591216585805	0.0501435418166333	0.0581323957921615	0.0671260839192406	0.0552121975072672	0.0538794281294933	0.06548050725609	0.0638064728762654	0.0546450447396414	0.0601620463931365	0.0461224669416725	0.0525476373698845	0.0383518944108031	0.0564237951250218	0.0608424501016624
0.0594105208383041	0.0535235054759269	0.0624402717835918	0.0490355097494435	0.0641180447757313	0.0484885234690384	0.050553347518912	0.0555034559732783	0.0526875203720213	0.0571170746822744	0.0636823361358097	0.0604732154676296	0.0602791436260112	0.0589973767552925	0.0667420280258834	0.0382169712336086	0.0450282278971476	0.0800499342154333	0.0678417212502805	0.0528954400190894	0.0545192320733916	0.0594027258137878	0.0593489754730779	0.0573131036453837	0.051800853397556	0.0517058347063364	0.0557471443325652	0.0663208812722638	0.0552057239600127	0.0580035338135844	0.0571441763904425	0.0543617053840468	0.0476888436139513	0.0688892949742278	0.0522983662798725	0.0462518444745538	0.0597085793693776	0.054322687563507	0.0479416120212437	0.0566000220651285	0.0618966917858813	0.0385989947980127	0.0622523818966959	0.0640415630056232	0.0431169964816283	0.0472935711048588	0.0510232628153017	0.0420259874606865	0.058070224166759	0.0510097945892095
0.0529981356115061	0.0491596337094576	0.0598258131761096	0.0651865272788671	0.07248060535535	0.068974163507582	0.062802704085688	0.0612925196905363	0.0689358430469672	0.0506710744311293	0.0777240869666528	0.0635753305775479	0.0594714534250399	0.0831956333424068	0.0529489228630979	0.0479943021074078	0.0761013712846788	0.05419274935725	0.0606391908767554	0.0615559318621008	0.0568959939024478	0.056410178789298	0.0649722555059615	0.0652150903916089	0.0513639425596898	0.067108900365788	0.0578405802324268	0.0626165904977473	0.0624878416505564	0.0446143559052932	0.0593537983579445	0.0553835757096213	0.0473960634497133	0.0529043680755895	0.0700419040875004	0.0656221976085209	0.048828845169542	0.0478934056424411	0.0562839763661187	0.0560375386775084	0.045737660772624	0.0531463089230843	0.0615634786464906	0.0437532492342899	0.051596840864182	0.0481076999177589	0.0471978958249494	0.0574691842918911	0.0454769878720103	0.0621628310357397
0.0584307418375853	0.0660501835346985	0.050282616685483	0.0682764883333215	0.0524510949976037	0.0614307742099801	0.0623450493500403	0.0746871910789312	0.0511915649591036	0.0728475314762887	0.0501242403884147	0.0811710766297092	0.0538923740040834	0.0655372725798091	0.0530809389078606	0.0517612307553278	0.0618796742252829	0.0626774333861142	0.0624420300771488	0.0643842971678968	0.0560420646957248	0.0736059111149292	0.052923463162767	0.0388946467165883	0.0531143449853202	0.0563206865606013	0.0529515366802977	0.0580808837796091	0.0602589287803747	0.0460639447561436	0.0510110840011608	0.0537421863274042	0.0594030128531971	0.0755528320101469	0.0640961914346605	0.0614193387866334	0.0479050403315112	0.0561633553620535	0.0487746538461213	0.0545116754624829	0.0460501737726423	0.0564659260122073	0.0612381294874448	0.048602573531842	0.0509103332049127	0.0583818430904429	0.0476321194951161	0.0466591817803881	0.0440223340307243	0.0558784695903653
0.0566252949915913	0.0674141607956967	0.0547619275129939	0.0692855355724816	0.0565131295488534	0.0654043664514267	0.0616000048634806	0.0692008995153414	0.0477678361839742	0.0521182775019113	0.0595031306215934	0.0673968904574257	0.0523578627357477	0.054094800469016	0.0764828430052927	0.0677815357891107	0.0471654111843051	0.0611447240013904	0.0581457458214205	0.0673265495451588	0.0611992697578679	0.0588925772357922	0.0665592116836378	0.0658204997390885	0.0456056887070104	0.054340010876135	0.0598704364144159	0.054596408805481	0.0527879101553556	0.0508719271646901	0.0526427172129187	0.0543335996460289	0.0521974961891733	0.0585021086944493	0.0551748832932811	0.0509235940279528	0.0514869422992996	0.0473061146261355	0.0535599588914514	0.0621012999857121	0.0489079723811266	0.0642890702049177	0.0431169773513096	0.0429894628268625	0.0514666496576546	0.0447139657565817	0.0543453415718881	0.0453846025453194	0.0504192445491693	0.0405500650471535
0.0529833841742939	0.0654571674260974	0.0596732839786827	0.0545753388658443	0.05468825490703	0.0441189585639377	0.0602909197883082	0.0726289648888111	0.0573628845978031	0.0682209426852175	0.055508411537538	0.051867353041542	0.0557087499812235	0.0548868831433935	0.06848645444492	0.0579259423625425	0.0651038781941718	0.0372038234881046	0.0751875904371668	0.0581462042180165	0.0620894013908965	0.053823598725211	0.0610788871020029	0.0586993484276686	0.0432579628474895	0.0621604120331595	0.0623436470281608	0.0511397558757186	0.0546465157843586	0.0527492356318074	0.0534613032739805	0.0601279242291841	0.0526080330233484	0.0568966192787192	0.0578982054254907	0.0606060517319633	0.0696188179441775	0.0591356930480972	0.0576383457269785	0.0524944874391199	0.062898419849704	0.0602511540541861	0.0517252327335367	0.060331609795047	0.0482270897738649	0.0445891852108084	0.0509771326334741	0.0454801632275233	0.061769559651073	0.0618032380133912
0.0501731233862573	0.055919907011335	0.0635384336339079	0.059108312714788	0.0589929830898319	0.0477238691156942	0.0470122796602998	0.0533427758685196	0.052246703931979	0.0684106035798976	0.0514393499388639	0.0576647785184444	0.059311363082687	0.0599071510688909	0.0630255479684125	0.0597606540989121	0.0517782338517452	0.0490991159206395	0.0618605317295616	0.0520049811283503	0.0551224155524532	0.05556763812053	0.0632761699766102	0.0581844629625571	0.0626084534200465	0.0506837856184696	0.0513890347074963	0.0612780765658274	0.0606107148678424	0.0540278866881141	0.0537527201165144	0.0512352348191501	0.0444345357588637	0.0620638182282569	0.0550668791372367	0.0539141255904373	0.0523271945426633	0.043963649740754	0.0455306576299359	0.0650227449680266	0.0606435187921361	0.0486170053970198	0.0536771912153483	0.0622383757861946	0.0646082276357779	0.0554650653282865	0.0528506642140996	0.0505211277371522	0.0477005511394987	0.0427187039892206
0.0554636425023187	0.0515146199621296	0.0654569785793055	0.0545687476079184	0.0523367210665398	0.0550352449862489	0.0650796603250255	0.0585522547301606	0.0568876967421606	0.0499195110660254	0.0593709044280333	0.0533335045331187	0.0588019062029662	0.0721627197426945	0.0603083088215088	0.0714138683300495	0.0433896598849001	0.0488310016761441	0.0722141607261954	0.0510185217572755	0.0684986116730932	0.0512860375129849	0.0631569599170244	0.0597354143920877	0.0607663410892505	0.0611536965183941	0.061515728557866	0.0520385137165038	0.0488961504131451	0.0536709716942586	0.0432936664489859	0.0611367689360679	0.046422625116633	0.0427906151896087	0.0590736893829185	0.0536599431708048	0.0571299026620699	0.0630171465663599	0.0524060168639488	0.0571118285650732	0.0659087561798078	0.0468011683859434	0.0527977450799612	0.048114472213682	0.0458071001189841	0.0544892103655688	0.0560794722797293	0.061908443016805	0.0572448997462482	0.0519075691614033
0.057113810962301	0.0665534398681704	0.0533909510950408	0.0611279863185105	0.068890717408609	0.0585650570823229	0.0540729617443123	0.0462899346989377	0.0611820279011665	0.0535339564011121	0.059987962751382	0.06458252077307	0.0581026401237405	0.0546176325412164	0.0643575009061502	0.0518342184010485	0.0643636355281419	0.0476906379055205	0.052648330493216	0.0715897862287838	0.0468995133911248	0.0504455882816559	0.0580466508038431	0.0625388611394167	0.0551743276708054	0.0424857234333595	0.05039281477014	0.0527957426506662	0.0497786576711526	0.0553816555675462	0.0539716040402203	0.0486171535970996	0.0592687176746498	0.067913468729617	0.0415407181001073	0.0621445456482508	0.0548930548422817	0.0525760814676624	0.0655775809072214	0.0652105212832358	0.0592609462012808	0.0519679372253357	0.0474691366270219	0.0588744242388294	0.058055102025743	0.0374255329565371	0.0601762724884649	0.0561127250708306	0.0542427317439522	0.0632373149353088
0.0554790923380906	0.0527627835829418	0.0576022372655424	0.068507988178875	0.0489977588995074	0.0432159857993926	0.0542138280551809	0.0497241845070308	0.0545738097373316	0.0475305999674057	0.0442738454650491	0.0601406639801896	0.0595417171489669	0.0524242455421325	0.0628149580253591	0.051919364769416	0.0592931350813009	0.0594592482078104	0.062438346595091	0.0466045476750658	0.0643035803727811	0.0542764863305209	0.0460473873339458	0.0571439714777318	0.0408633472007658	0.0494035921555141	0.0636013533177792	0.0558670582861282	0.068915035413688	0.0648999512333128	0.0553067664393597	0.0494361048433732	0.0553293365710362	0.0478006494965973	0.0571449879196276	0.0563850065833565	0.0638635476968691	0.0537647839450608	0.0597185632314131	0.0454601832714796	0.0605627090599359	0.0449759084207901	0.0549892422720032	0.0502761984005899	0.060236011871648	0.0601473173014112	0.0622934034650549	0.0593041414991079	0.0444036522865083	0.0437737519902329
0.0495629228311319	0.0725147349059173	0.0644297223316528	0.0543819757016721	0.0629391522963337	0.0635048357321555	0.0408236638159866	0.0796638975831456	0.0591968957753658	0.064978464150768	0.0430219630309804	0.0578742817967341	0.0566837929937797	0.0518764996820217	0.0573680654672589	0.0597907976548389	0.0654197592079859	0.0605230405452146	0.0594364829637842	0.045078388548738	0.0629794960542369	0.077557071053204	0.0583324323099418	0.0581596578344776	0.0533730587166522	0.0586853503594632	0.066525317652992	0.0416868390700344	0.0486572367398481	0.0550411128261347	0.0584963531021149	0.0472139770049317	0.0528939585910404	0.0495323831617596	0.0586550502111683	0.0596412903189621	0.0538011778048782	0.048928362541874	0.05065475180361	0.06156174928333	0.0536530708830554	0.0646785567022501	0.0625144382613291	0.0621202590668433	0.0647086524566826	0.0456440643962883	0.0680663763648605	0.0391692620087289	0.057261312842883	0.0566853666847751
0.0538502458561668	0.0680972592224768	0.0575628966584164	0.0519351339174293	0.0795113075807124	0.0604693724314726	0.0565893492942132	0.0660595129522126	0.0559028274533181	0.0649899868334449	0.0639063836943624	0.0621706742329437	0.0546865366485209	0.0614245348538814	0.057335529895023	0.0531606250197467	0.0550732923532449	0.0664526837072704	0.053549802357544	0.0510948000839725	0.0500994557007177	0.0624184537535226	0.0505858766237355	0.0579345785368774	0.0609795805653374	0.0564443974507886	0.0514987447312203	0.0528020192397393	0.0553211310485346	0.0595252673251146	0.0621690749506438	0.0593151021864525	0.0606388076486176	0.0696106343477867	0.0448969405770121	0.0496159513361089	0.0395320784718106	0.0464628776249671	0.0427189513305038	0.0479259090960401	0.052474462431985	0.0535945727876654	0.0478121092266542	0.0578594871934401	0.0463280024308325	0.0498132231311913	0.0557828440010705	0.0484648607103456	0.0457740374497544	0.0556101767536638
0.0543879748397526	0.0605339728125715	0.046013943571789	0.0654192127042568	0.0565455543492794	0.0602042930696374	0.0565575253358784	0.0616790522780235	0.052590891836681	0.0544070028054445	0.0602458860937716	0.0571681424952935	0.0491397432972088	0.0580918119718567	0.0548720600905452	0.042601587709459	0.0711650970049437	0.0573478330256376	0.0517393542157088	0.0572076162219318	0.0455638618427082	0.0599583303168018	0.0467486766821819	0.055825615555306	0.0602783248702947	0.0635214664861753	0.0455737124944231	0.0646241130509039	0.0471691889288172	0.0554412454860757	0.0587252339916919	0.05415547889379	0.0588790616103957	0.0528258559361867	0.0617770716970168	0.0520799762737283	0.062810725358521	0.0589297825997062	0.0484112514923731	0.0530654657942964	0.0437321873223312	0.0492683473317969	0.0530444461582623	0.0636834623461982	0.0544543971336629	0.046783486095751	0.0529552028934374	0.051107195681428	0.0527222032754691	0.0379650616804535
0.0646651971490344	0.0442955773353133	0.0549900665898567	0.0440095200433986	0.0639033395679803	0.0523167606940376	0.0595048129600336	0.062424310822532	0.0578112036304929	0.0495314390888772	0.0466350132105821	0.0535770385914845	0.0638371302171538	0.0529799060157961	0.0595236051852933	0.055894200126953	0.0631013723902845	0.0650476434375283	0.0559950999215514	0.0473570545461846	0.0628450431742415	0.056499928839896	0.077224046938712	0.0527937788248831	0.0475827430004428	0.0588301057218596	0.0483649416657465	0.0760065073595138	0.0435016693451443	0.058922407365664	0.0507458334102028	0.042696690206594	0.0408782683927594	0.0484066530745188	0.051843379647054	0.05725915446146	0.046381111363002	0.0598555606264838	0.0666739829773055	0.0688634759029803	0.0471227446500358	0.0410241769658972	0.0621145333765212	0.0501449983183777	0.0584189692638752	0.0606209550195916	0.0674264858314438	0.0535275587326009	0.0439000320081648	0.0515682123001483
0.0632123815402306	0.07117578743289	0.0532426151300907	0.0604513194275895	0.0486144990104833	0.0563409294704675	0.0590630021687184	0.0549674421384601	0.0504007407278676	0.048124042459958	0.0593677471663139	0.0466848196143759	0.063177362723819	0.061349353227535	0.0606001998622509	0.0709721214405052	0.0621021988887087	0.0548187738039551	0.0521354757472277	0.0591836855616478	0.05819063638537	0.0490480850749146	0.0635815236444298	0.060159357764959	0.0551996552553809	0.072247592952608	0.0509230080927586	0.0621403367816194	0.0594966457117012	0.062774508659318	0.0638191063203073	0.0533610607305737	0.0513212773718881	0.0513976046957798	0.0507502880161424	0.0611807562493702	0.0554535076493644	0.0458296149824132	0.0567249050400455	0.0534205480966143	0.0598378267600242	0.0531383039911342	0.04637805047751	0.0555053221837716	0.052497566712547	0.0544733173613694	0.0621505140616195	0.0632672954695568	0.0486556916529874	0.0494402280232859
0.0635335511707926	0.0585686687302395	0.0672641988008443	0.0396485681244499	0.0559030401758732	0.0540942026093589	0.0671723178653304	0.0718750340497533	0.070670564168622	0.0546880170579241	0.066996491964	0.0473719218004424	0.0799953612168185	0.0540133327101745	0.0538051307707057	0.0522227910387504	0.054797349220343	0.0539853522856362	0.0641346489970374	0.0528384572751847	0.0567617735861563	0.0526477655373688	0.0613177973516725	0.0614477689133591	0.0651199362783788	0.048458384917818	0.081120838682917	0.0503096443118731	0.0629064786940434	0.05718452124024	0.0530649918852002	0.0709627671786151	0.0509530771573458	0.0528486846266197	0.0518420630050766	0.0532647444424801	0.0592294645713263	0.0490638324339137	0.0503833119439116	0.0352775439664365	0.0395419452457937	0.0504306282963796	0.0519490293605746	0.0437096614105382	0.0662758508085382	0.0447219657008431	0.0522176353376067	0.0681910305079644	0.0560406178028312	0.0553186760880654
0.0470706672557449	0.0526794527313637	0.0530905906334418	0.0612438481138487	0.0454587373987547	0.0540668191883982	0.0594029487012647	0.0514651873876274	0.0463915525241611	0.0482283870969143	0.0671844897845423	0.061080711520887	0.0656338806777299	0.0562523594384449	0.0678409916108103	0.0567604942431294	0.0479135689308969	0.0446174179277204	0.0602575561882645	0.061095937157888	0.0425661736518181	0.0712975068697311	0.0521479109987223	0.0536584671380136	0.0666093560289221	0.054453970339814	0.0665761835068946	0.0644183478276437	0.0669801235626129	0.0523561976594961	0.0564294327098902	0.0641502201387218	0.065889490574828	0.0562030957217141	0.0621495927526936	0.0513810123377696	0.0509131989930114	0.048779167696469	0.0518966078320078	0.0630210530286111	0.0390161984387526	0.0541783090540577	0.0492129422913723	0.0630355411550619	0.0386723896457908	0.0477213610746313	0.0527365670582206	0.0407536906557916	0.0561420363217416	0.0473199357401262
0.0693563264586369	0.0544493832174324	0.0499068837349897	0.0643373607383773	0.0553234652851783	0.0649063315556097	0.0574334582500007	0.060144342237891	0.0653555432476324	0.0541220985271977	0.0598164962881104	0.0574407877494608	0.0598973972094494	0.0672241937431974	0.0563640789306994	0.0549650343039359	0.0752057608243168	0.0547722302358271	0.0529212460116136	0.0540195163379386	0.0541340466437654	0.0672991080680956	0.0619806665957159	0.0610462962601835	0.0428260415727959	0.0657978593569351	0.0426003844969617	0.0536549590938369	0.0484801601603168	0.0534950950818115	0.0523449311885639	0.0479517525350276	0.0496691148880181	0.0538716972535525	0.0584440410428926	0.0529381842830838	0.0554646203721635	0.0507617744796844	0.0450768803605315	0.0558619896338238	0.0501625977379496	0.0379865725318282	0.0570540248261543	0.0504979531885971	0.0552228627648394	0.0400111114779227	0.0420101296518744	0.0627778977300651	0.0540425619825148	0.0572094437274439
0.0590421154336569	0.0533074282322446	0.0644843197787767	0.0486773617209142	0.0599208846652753	0.0541455260032624	0.0663944885000321	0.0404835069183939	0.0591728344243214	0.053473126285767	0.0535892382251781	0.0413506802012359	0.0525363056377601	0.0617112284096007	0.045580013472149	0.0565949148529875	0.0655151124817234	0.0494494532836393	0.0470647995432148	0.0678169374606686	0.0640979836708405	0.0519573917374886	0.0471754388175724	0.0665262743381489	0.0625064983861536	0.0502828130770461	0.0548131064551332	0.0713274456687493	0.0652570502123579	0.041001223087425	0.0538031117009382	0.0495503758467562	0.05212862198145	0.0574386191606813	0.0510374713456131	0.0616367284127124	0.0624384028860661	0.0423886514281066	0.05235222942408	0.0463208585968413	0.0496125447528356	0.0570610815758257	0.0541150542930137	0.0536795929723572	0.0649848469987296	0.0422032205590172	0.0426292434422783	0.0559999040212334	0.0637295333586746	0.0463159405124674
0.0571459578564838	0.0557306640394277	0.0579351173649919	0.0460168800645248	0.0537272835021126	0.0472003834747214	0.0633873172770445	0.0611173401134776	0.0633768151770222	0.0585710526925943	0.0660051453650958	0.0503809864957925	0.0394328996098562	0.0528989034421755	0.0642072544034098	0.059373748342765	0.0552858251345733	0.0597336726710937	0.0620254071504605	0.0482111740681092	0.057360168471087	0.0433661783755856	0.0544753438836731	0.0727127430214299	0.048220565086711	0.0648538736041104	0.0590030329604785	0.0496769300849859	0.0513301069874563	0.0563642475613364	0.0473129854379641	0.0552611124944722	0.0562594096181585	0.0457464142737842	0.0513081674129554	0.054923613015169	0.0495132019048097	0.0540741384489972	0.0449601666147656	0.0492876455428194	0.0479501646552676	0.0376219266204186	0.0443964522107322	0.0434797403832117	0.0438815053564292	0.0556615436991337	0.0546184207568862	0.0438205381586958	0.05510269216318	0.054000580760416
0.0478460888605722	0.0493921158032935	0.0557739145105038	0.0544241914194874	0.05120169945505	0.0427776173440594	0.0640262319388766	0.0605793675636297	0.0642821194436555	0.0526644846470002	0.0626341960368019	0.0484224023624106	0.0483894744763055	0.0529132885330309	0.0585471338562841	0.0682871774579689	0.0480261833836922	0.062753514360408	0.0625110064525482	0.0503387293469816	0.0557236797277381	0.0552496779352593	0.0527433617057653	0.0617023406227149	0.0511962376805723	0.0498886250393293	0.0551064278388136	0.0536069342515769	0.0481237678075964	0.0628335108240367	0.061285865244014	0.0594885080053207	0.0536553619611582	0.054554808333239	0.0503368441814394	0.0414473370275312	0.0524743356417088	0.0476581150354428	0.0442668955485284	0.0548974175967351	0.0560308095054813	0.0594689003423628	0.0509024668205982	0.0524262514582853	0.0434420937334995	0.052940166915147	0.0383045386742613	0.0460586989266494	0.0539051285273214	0.0495107974778325
0.0596363485774579	0.0661757658664111	0.0602090611869754	0.0432877704938854	0.0478067616728529	0.06048406161638	0.0591095359872454	0.0602053981905096	0.0489118093597988	0.0644449391574965	0.0601549697620397	0.0568299182699129	0.0611587185494039	0.0726902306207939	0.0666024108854009	0.0637221260574306	0.0564925503294554	0.0553305793877751	0.0457085786966906	0.0505082778178415	0.0618876191718183	0.0562595657639529	0.0617296054802932	0.054669496940583	0.04816527475787	0.0544709249987385	0.0476604395319962	0.0561400790705321	0.0511936786091649	0.0612012897655617	0.0570623379869312	0.0523978283567853	0.0394003472667893	0.0504605634625997	0.0530371571327194	0.0348202151896109	0.046130151957916	0.0421482621823365	0.0496383834924231	0.0539165865011895	0.0579006687598679	0.0549778164572338	0.0533624954377866	0.0587133611641409	0.0520579769230132	0.0462559046115177	0.0393642969877596	0.0526138293241979	0.0509916292264515	0.0573781253667795
0.0596454604027193	0.062486386112544	0.0553171064042999	0.0514548078529261	0.0621527711711318	0.0559638237795366	0.0488206031582359	0.056971695787983	0.0345462207497361	0.0404524323325033	0.0588864957530413	0.0733779440931949	0.0590886756236223	0.0535095919755446	0.0619166407933318	0.0615535715232049	0.0471201195085227	0.0382857946795472	0.0498022622912385	0.0513691673155941	0.0488409024019692	0.05806865651217	0.0457439914461845	0.0528700177840569	0.06022772670528	0.0657476856195862	0.0611590190472605	0.0499522153359085	0.0575203540193783	0.0578367333777066	0.0645195162951013	0.0651873052966943	0.0458285531450663	0.0524315049356318	0.0385226183391025	0.0542975708711461	0.0506133901009262	0.0444142034881875	0.0515602725046702	0.0461703671786373	0.0568611605593555	0.0498315474333062	0.0550260764159099	0.0469952179904095	0.0471386768516582	0.056964797167862	0.0522762714212411	0.0464965562318633	0.0528886902319002	0.0544038287039159
0.0618020510894275	0.0568085603217093	0.0489795680389668	0.0538498784517166	0.0508485689206235	0.064427818536887	0.0596278312310871	0.0595264623081342	0.0439056886292827	0.050552984317341	0.0575899968505062	0.050341977219342	0.0556526907949926	0.0577061068861878	0.0491985966100021	0.0510053536797384	0.0521612758059628	0.0639851169420121	0.0624847801949179	0.0507461007302668	0.0503599028685887	0.061462326721793	0.0522274119325631	0.0506361310151039	0.0643804905245096	0.0636401619045227	0.055162237715556	0.0561044761793331	0.0541813001291031	0.0523242629914087	0.0566851035986043	0.0475840993659726	0.0618559862522429	0.0489100395651463	0.0454255620159784	0.0624849919670373	0.0588247306773042	0.0448546176034804	0.0516375478336998	0.0589405161398047	0.0458720339086865	0.070618243538891	0.0457179879052479	0.054607140828384	0.0555729339529688	0.0508374512168134	0.0549072427501723	0.0384921598239773	0.0434368295128206	0.0473215922533733
0.0564093062731958	0.0494734832746307	0.0587109257329057	0.0431698202586095	0.0575661552878026	0.0451687609784422	0.0533816012352653	0.0460836435674031	0.0455671212734379	0.0593335855016019	0.0589789254447623	0.0571485222009412	0.0515663357374596	0.0699380907530633	0.0481422462525141	0.0551463431513202	0.062485399316386	0.058834238493966	0.0655909785686258	0.062280496832825	0.0423409772622532	0.0650242057067069	0.042553083352525	0.062394119910559	0.0611594166486937	0.0586555896480922	0.053467044175585	0.0598366210358236	0.0513890294941567	0.0475448991872248	0.0535000847836541	0.0559077703348823	0.05128944041027	0.0511139434170489	0.0574887669049761	0.0643276778751426	0.0540491718437614	0.055272341554755	0.0570221986246439	0.0607122362458593	0.0673494563411678	0.051302506147016	0.0478359720458321	0.0646524052975677	0.0514288466428426	0.0471666222024664	0.0411633781383256	0.0579710821438227	0.0506183652810806	0.0620738946650404
0.0578886194829409	0.066496002355819	0.042898694537225	0.0541226241951927	0.050070430226144	0.0481525714573027	0.0536649713916624	0.0604147943172175	0.054558861811098	0.0639441518415302	0.0488662866937812	0.0665325272321091	0.0645717390314555	0.059225537198529	0.0487132258150927	0.0403816015466747	0.0735226080494301	0.060948853220726	0.0456990854952065	0.0607274111858409	0.0581725694660165	0.051966240059293	0.0519796887085393	0.0525369053170479	0.0485922395087567	0.042979784104589	0.0767613618401511	0.0471296534455067	0.0613991723908152	0.0509978165830115	0.0529284435776749	0.0565519439383431	0.0463212301451867	0.0648683490012423	0.0547539227888709	0.0475200024677953	0.0641644416937009	0.052688760285098	0.0485132472174973	0.0491839188695902	0.0581254978590656	0.0568644633705014	0.0452061072761136	0.0467615126878538	0.0483112538350853	0.0616117388728145	0.0492366445408614	0.0555080050471129	0.0413447250467722	0.0548001062433387
0.0507227201831276	0.0589802860524586	0.0574641216324331	0.0666021297495077	0.0541193361805829	0.0501319098402495	0.0609404068099541	0.0514294316057325	0.0535529680448157	0.0540091422555116	0.058934362480804	0.0475382319623104	0.0553139920815936	0.0615287373272212	0.0654435197044463	0.0499806397878226	0.050967769105638	0.0486518105586313	0.0567686447519099	0.0644769024701343	0.0658418084299833	0.0716160011374452	0.0645402011570975	0.0515478772814427	0.0413820151671408	0.059266703143671	0.0444399478321675	0.0479817118941487	0.0620046335271019	0.0385054929171842	0.0460908128296967	0.0533028534868495	0.0498044576617324	0.0507421167429015	0.0590719509522734	0.0536937311950875	0.0572034847860512	0.0449894099325856	0.0489897588010129	0.0454367193739927	0.062974291289933	0.0652731270340534	0.0484719789557733	0.0501088580788903	0.0572362877065206	0.0533557236456214	0.0524697553477563	0.0639188005199296	0.052451402399134	0.0690724631292662
0.0558653078148625	0.0640148077020364	0.0580008823893897	0.0513609161677725	0.0679557275827957	0.0545573834870928	0.0628815086235625	0.0476278413575671	0.0569716473096188	0.0578322755742973	0.0566610554521791	0.0667939129944024	0.0586495136165321	0.0515473942440197	0.0560458593122245	0.0416348437563518	0.0440235089749722	0.0537505025778713	0.0519767781238524	0.0483300642954403	0.0511083994457774	0.0516395558633642	0.0593349270725707	0.0521441469694992	0.0671881254232223	0.0487171737456573	0.0515522064342712	0.0484029448038906	0.05072320448538	0.0497046366981964	0.052769725368957	0.0458167256686498	0.0571631842692333	0.0507874600436525	0.0473609810439915	0.0488797403060263	0.058801005787505	0.0478648427484721	0.0434358188690681	0.0664633046087304	0.0676980337583804	0.0509677088016576	0.0454482770445988	0.0541144202832067	0.0485828188219241	0.0484229367897725	0.0455568680004972	0.0434357118237053	0.0495985198321321	0.0591940739011458
0.0730459846730793	0.0469315386606677	0.0580098902895958	0.057884550404386	0.0485266518448081	0.055673973807433	0.061842074280545	0.0552064115610464	0.0529838285209469	0.0630840320545027	0.0544734930756193	0.053878861148391	0.0550251253458327	0.0349579612289057	0.0545587060264899	0.0481125958543774	0.0536847137200398	0.0434309553816994	0.0567270415374503	0.0482403322726669	0.0559755327471308	0.057451933765875	0.0484037770491094	0.0408758986710076	0.0539270527726367	0.054376927418432	0.0429841828885565	0.0466462280451556	0.0595990618812597	0.0556473080928959	0.0640181427141538	0.0567038349266988	0.0590849492901082	0.0535039501423564	0.0550228906308433	0.0478291625341154	0.0501727321868437	0.0576569313012057	0.0510829236439368	0.0447449312780111	0.0394733139478022	0.0432665901066666	0.0491651840652867	0.0460903921724067	0.059105626425821	0.0544256828390121	0.0542626448690488	0.0382031161933576	0.0513289656522893	0.0459036725197966
0.0650646766759546	0.0421227894764855	0.0669979783036844	0.0493052364614331	0.0488341890939139	0.0579266847023382	0.059899832035904	0.0440582750485077	0.0431183683151205	0.0601013995601761	0.0470354802934035	0.0468689969311057	0.0587581992855134	0.0367366155180994	0.0554709200901447	0.0566641751337168	0.0539732197862419	0.0462254717803055	0.0663608112689846	0.0677710244594306	0.0452881084279693	0.0599353959383363	0.0395452822921116	0.0614549235533684	0.0533577187197157	0.0573997846423474	0.0728533470937884	0.058694992701519	0.0640029074419771	0.0593225405992003	0.0626017965442683	0.0580429101344751	0.0556264009629915	0.0587336890073259	0.0646921256257045	0.0553530810266841	0.0562288631236057	0.0565342385956539	0.0501627533448942	0.0435416138972083	0.0414681385049478	0.0543369585787686	0.0577144856414315	0.0432615084505432	0.048030387448575	0.0637472433472567	0.0607735767987167	0.055207496540428	0.0550281843093944	0.053412209203014
0.0526312526720343	0.0538166283852797	0.044979525071945	0.0667196003688024	0.0534133508417976	0.0399962917172816	0.0546320725419705	0.054660726780075	0.0499929031577252	0.0541074539208464	0.0485272295601764	0.0566255009944729	0.0486963301814764	0.0543686996619476	0.0608918937029095	0.0653649759219546	0.0557456392580282	0.058001287803905	0.0453715804991794	0.056688252152686	0.0441609258117377	0.0476594164742775	0.0579559494426848	0.0495238068468577	0.0623032949301842	0.0581442452296311	0.0407414602894576	0.0591073362188405	0.0637372737953913	0.0521581410897443	0.0573982323423146	0.0467400075105041	0.0536462504591697	0.0491748640015492	0.0522958701037007	0.0435065012321637	0.0500742523479037	0.0565678951660268	0.0536857824477089	0.0550222946053115	0.0416662498566678	0.046810489474507	0.0421627497227876	0.0517098689464055	0.0592217463272153	0.0420749552290518	0.0438252950362778	0.052981391557892	0.0450953731619081	0.0458701683885859
0.0554012723239171	0.0562774229883564	0.0507887452527669	0.0532016789835964	0.0573507326299599	0.0660364691169665	0.0543163620992351	0.0524979319919802	0.0439385206347477	0.051218348323263	0.05918468519877	0.0577418202766201	0.0630291033150581	0.0487949959491186	0.044102020400178	0.0675600105702258	0.0478103528038646	0.057497328534493	0.0514836155474352	0.0577430319604024	0.0577916168398655	0.0448235693729394	0.0482028437007364	0.0694790505585504	0.059710766969263	0.0616117013317535	0.0616705807980604	0.0547720163591972	0.035932576146451	0.0577708878460135	0.0487494686525447	0.0489613842094962	0.0543096981971251	0.0466235510241447	0.0392973550223838	0.0499258953493557	0.05491101685512	0.043406589374992	0.056794975963166	0.0472974436463484	0.0528451857921413	0.0667721710670434	0.0426792253557238	0.0576959443179351	0.045287808530885	0.0534217049446357	0.0390907029252307	0.0507361183289875	0.0393486876768498	0.0449487511787674
0.0546022398478994	0.067790201079494	0.0655150306006934	0.0631911517483216	0.0626079521004763	0.0550493666032927	0.0505610097378271	0.0499500616860739	0.0645889424197789	0.0577790339960062	0.060286577035109	0.0562532677248459	0.0628723169306348	0.064012731981979	0.0715271024104945	0.0521025760210167	0.0612863707361445	0.0661922670382236	0.0421670952173247	0.0407631022722746	0.0612865545621652	0.0503172179042281	0.0598616353949969	0.0600518751123455	0.0453762101676896	0.0555988116929814	0.0514598508237625	0.0466961009723603	0.0496228326373987	0.0416831605990704	0.0572005979633448	0.037491555193576	0.04865639441156	0.0506207531954918	0.0467499345972745	0.0491316800961009	0.0552858846776052	0.0537958082853815	0.0438869861125899	0.0653928095663828	0.0643276049049856	0.059357762223773	0.0549124912400607	0.042165401331079	0.0514192050482204	0.0502890543435799	0.0413227061820007	0.0523026038729723	0.0504471370496245	0.0496618484705728
0.0521655386579212	0.0515638138434109	0.062352733089028	0.0551988832829831	0.0657951936995018	0.0504640945006423	0.0595144677756733	0.0470049463721241	0.0601671619216106	0.0514686592095094	0.0558192868980658	0.0510933785161296	0.0626933549366327	0.051764920858855	0.0604137177290207	0.0478514216173098	0.0595737884887124	0.055225106378655	0.0498305437908749	0.0641604306681316	0.0521783120634899	0.0532741382103482	0.0677277138602227	0.0510307148525219	0.0574483766428747	0.0523033072855077	0.0577592198384911	0.0557101454377646	0.0471991822786201	0.0624411872163351	0.0480435030652869	0.0565065425014295	0.0532879731667065	0.057124618559408	0.0539999857671615	0.0522239919504089	0.0488206555865937	0.0579127682656383	0.0708957800688243	0.0436256213364417	0.0408210185192129	0.0481626999109785	0.0409702191496809	0.0465168368511628	0.0547735997600722	0.0526754081703442	0.0509377804305765	0.0527442188032844	0.0487273211396992	0.0454683513718537
0.0473359922174335	0.0570301305815676	0.0644199818077307	0.0553619123076329	0.0522987951176325	0.0441423935629509	0.0612554169491559	0.0533452003804328	0.0561940930313902	0.0573155577089723	0.0582615623821893	0.0547830985158573	0.0635661376115159	0.0652771690513067	0.0689803722125649	0.0548202951321143	0.0433762592649217	0.0634161723468899	0.0472142144647869	0.0584676067281132	0.0572276413028634	0.061823106067755	0.0699766827762169	0.0505027609804412	0.0529018495345454	0.0531919196412113	0.0499332326051208	0.0439728295944602	0.0514733609507312	0.0491289609402819	0.0508346291138285	0.0512624410886321	0.0515780645791647	0.0509540858390488	0.0573760635807682	0.0600283627603776	0.0482423451530039	0.0446253069226539	0.0499494582509751	0.0475220200835702	0.0405933980845395	0.0548561689857175	0.0433568667005605	0.0467182334408781	0.0547590778591048	0.0431163741373569	0.0467527678638344	0.0381785042599521	0.0468730661413375	0.0416791162122127
0.0478304858751557	0.0544188390728159	0.0455603661436915	0.0563342125057677	0.0553382824061222	0.0762112526576418	0.0613622823038066	0.0495281203176792	0.0623618136345491	0.0508907086271661	0.0493978160108816	0.0561187566607453	0.0679227399893203	0.0551322052076491	0.0633437925697458	0.0571202012150882	0.0599849546154255	0.0470849049650414	0.0664936567097623	0.0438812120190826	0.0588957803490335	0.0566849314844407	0.0480469708828373	0.0533734233342033	0.0344547700778962	0.0475975746194938	0.0426953537057102	0.055215267089593	0.0493888421696301	0.0596419227552356	0.0551777880551492	0.0574678957634726	0.0608527579449363	0.0545249334901375	0.0414891649466142	0.0582216267391823	0.0467588748407874	0.0500195364627236	0.06484671371693	0.0440553225884903	0.0582014631552805	0.0530030551568904	0.0422019263981403	0.0511059170990826	0.0500775400443593	0.0563328970750197	0.0449323144775843	0.0573235167263531	0.0534336899597275	0.0463955372324109
0.0392304012514965	0.0586406656202746	0.0670827271441454	0.0557905002219442	0.0444283136820398	0.0569736103026371	0.0618056718969629	0.0445053463968144	0.0495292993799511	0.0446865836813752	0.055809208282776	0.0521151411620835	0.056986328266996	0.054384650338372	0.0362636310215143	0.052930470558932	0.054761782256262	0.0573237957521534	0.050694570527513	0.0553881280363973	0.0480401434334242	0.0491735226998978	0.0410146725080865	0.048174624401172	0.0717892504385467	0.0571442952624699	0.0581747750437185	0.0427212551913358	0.0577068312747936	0.0444926571131379	0.05033313519938	0.0327652705267416	0.0435426945278595	0.0524472913265779	0.0644602816660237	0.0486992076960124	0.0431064898407764	0.0582836340137804	0.0468572869708878	0.053567537079006	0.047913005373221	0.0484363322261145	0.0547211888412553	0.058710823465323	0.0550675588285651	0.0481603662483109	0.0519052046103088	0.0607524803853618	0.0505768314453746	0.0491062792669646
0.0658284853359573	0.0586658956305026	0.0685976617910442	0.051736804694259	0.0732889446877757	0.0581344653580163	0.0616791041314816	0.0506163714689114	0.0430859002335203	0.0601436251442897	0.0467549662955294	0.0611216553197177	0.04234675182082	0.052871503801282	0.0493125257449025	0.0514145765605942	0.0451651375283377	0.0513588212707992	0.0481883276572297	0.061355090095058	0.0464495127661386	0.0536639232458753	0.0490734373476513	0.0545069176441542	0.051668747665444	0.0542596852528545	0.067370930640976	0.0481916578063461	0.0614188992272816	0.0536573583878443	0.0626226340055951	0.0555941254836595	0.049615042456003	0.056006958855487	0.0482408195853229	0.0507081320395225	0.0513895230575947	0.0448589605489277	0.0490080081587026	0.0504296581191665	0.0534605689485276	0.0419801503301711	0.0603539986684531	0.0505362271003333	0.0470611102949401	0.0469968831335444	0.047008513317854	0.0532783263567053	0.0460437824209499	0.0475740901811241
0.0371012329188046	0.0597091560312745	0.0549730230449405	0.0538748892559514	0.0519995109701084	0.0525612877371842	0.0579067495574416	0.0494095010309449	0.047787690051208	0.0507455561620942	0.0634272969267675	0.040410089565321	0.0490207198855647	0.0573273638968061	0.0552336288358064	0.0517048681354306	0.0429907988282548	0.0700308574935573	0.0494893002427359	0.0561378164017712	0.0526308140393352	0.0407528428527502	0.0565730955696948	0.0427925796539613	0.0571736630539839	0.0458862508364202	0.0537914485430356	0.0565949659990254	0.0499721059672061	0.0537866741394721	0.0549903286791603	0.0396130501228906	0.0582237400702671	0.0577605882709833	0.0430592788600411	0.0448567281630052	0.0449124395477355	0.0468238872354863	0.0489440321267275	0.0413143961913425	0.0569539692878108	0.0467259328885929	0.0470617930939055	0.0484557446483507	0.0434142998806009	0.0487561478631311	0.073606497178476	0.0413201829566507	0.0511469694360497	0.0457447313920282
0.0720100735219746	0.0505703276130487	0.0550086997542446	0.0440937392253429	0.0591296658133304	0.0523717113939337	0.0585318960805705	0.0463795762121418	0.0561002491930279	0.0584945033107936	0.0667148749989038	0.0543345843191438	0.0315006686862156	0.0436780442013927	0.0479251925359565	0.0583963503216203	0.0502253527267199	0.0544917319008725	0.0459441904487078	0.0553571466398199	0.0645674308171136	0.0542446795533143	0.0562277277893663	0.0586469117242691	0.0481141380682008	0.0494577310358019	0.0466914993546787	0.0554059238551622	0.0516271777598361	0.0422783138087336	0.0543486461752102	0.0490925601888525	0.0403328052747781	0.0522687273831288	0.0559587351758456	0.055840249606857	0.0529630019562023	0.0540392598940289	0.0572826464679094	0.0678027628562542	0.0557253265040886	0.049873273943299	0.0463481339902767	0.0436039875647926	0.0439825871414628	0.0405953403712033	0.0528613343185071	0.0514882581877006	0.0502359868400013	0.0461881571156892
0.0453434390479973	0.0593581871903428	0.0573798786061566	0.0414215673292605	0.0473196420653663	0.0649336420169614	0.0603586895265424	0.0549000987883904	0.0524040328641194	0.0446218360841133	0.0440728690809506	0.0498989053129469	0.0485590661299726	0.048249571897993	0.0429901973640126	0.0670108640042897	0.0558406534324786	0.0542356472967753	0.0492150556323046	0.044511001815182	0.0542638420013845	0.0474336429355275	0.0605412900783626	0.0561538751735455	0.0477372235174559	0.0548686883443448	0.0396457051853669	0.0599095132017726	0.0514938629901608	0.0453630271689599	0.0503544502442143	0.0563938716945994	0.0573855247298703	0.0687469153589783	0.0562090640355374	0.0464730600952037	0.0555834610641103	0.0467916486133099	0.0483404060054928	0.053168964382661	0.0510884296382142	0.054172502236531	0.0486225970472632	0.050556447576099	0.0539089072597393	0.0403036371949171	0.0435983879741203	0.0461991494467424	0.050283951753723	0.044187206230261
0.0466689362420297	0.0589747993935706	0.0496183902966155	0.0610627366778029	0.0565660471972587	0.0463011222766038	0.0480771062194203	0.0557166197818942	0.0535656595506153	0.0437969924388006	0.056743325570722	0.0486380678361218	0.0492349820852522	0.0490383605151147	0.0370670478912816	0.0484874948995974	0.0512448323069845	0.0548459893531467	0.0516108227273955	0.0522206158265835	0.056402736174227	0.0572913852207309	0.0553574755226702	0.0589892104429076	0.0501498092506693	0.0489682192531834	0.0614319194483996	0.0581344572956257	0.0511080784684487	0.0511894833135381	0.0496445525342057	0.05333142360423	0.0529451673911849	0.0513859474122206	0.056640227604298	0.0534999515374704	0.0510938981038941	0.0429681694212397	0.0435124371892455	0.0549679000667942	0.0500712092198677	0.0476262077999208	0.044819548095873	0.0552208078488743	0.0484320438967131	0.0398780955782257	0.056643359476285	0.0537036030187888	0.0578325111631687	0.0571068362424325
0.0488419731169973	0.0466461719654793	0.0462817377306551	0.0537601646726244	0.0535490515311813	0.045271741232124	0.0530094008124368	0.0574280261746561	0.0485886087852687	0.0457972907065022	0.0673244219521458	0.066189926944682	0.0457106954020784	0.0540391204614993	0.0449836320229881	0.0648817797533839	0.0533287365267741	0.0482251672458792	0.0588126344584587	0.0605027890116838	0.0525367661644461	0.0582732899271786	0.0415620724012877	0.0485953956206072	0.057093662619104	0.0567066857989303	0.0589169227740584	0.0466361173328401	0.0588147771466687	0.0434590820775298	0.0618980552907089	0.0599778216754848	0.0538057904318929	0.0487088048106213	0.0430279659184454	0.0465502571977425	0.0574327843300009	0.0488892882699738	0.0467271612622706	0.0478806292612325	0.0719037858963165	0.0563537596554793	0.0517125358999024	0.0341787583065147	0.0551217110642495	0.0339547970382348	0.0515451019293555	0.0487104110938438	0.0531680598166068	0.0476403547250418
0.0441312729431795	0.048901863418291	0.0476825991340886	0.0522669805747284	0.0440117156764521	0.05281670851844	0.0397925454705505	0.0364197998055722	0.0363111032873515	0.0537061047025626	0.056558310807837	0.0612273886648876	0.0439303444255653	0.0534481851709607	0.0505692304037651	0.0578807509341593	0.0636621024172168	0.0525876324404481	0.0488270537006466	0.0425141249768663	0.04329222257727	0.0521519306948416	0.0467043161196316	0.0470307657004552	0.0380553500990586	0.0468542242445289	0.0610220908817995	0.0448827136828781	0.0494567896101264	0.0526872904841431	0.0572549852717535	0.0349970978297302	0.0523771603604634	0.04988472623052	0.0554659749442539	0.0630723849397422	0.0388576044790414	0.0583501935387441	0.0544948351963341	0.0467923857608136	0.0488223585643868	0.0452656846662198	0.0528907257963399	0.0433204983115381	0.0461448697533406	0.0620197726198213	0.0521195024984788	0.0588069869675716	0.0632197909838594	0.0584255890000245
0.0497796679681305	0.0551358359839433	0.0642216339546912	0.055617584627986	0.0592877359328826	0.0402539273998537	0.0516342618701124	0.0590341567709464	0.0554228899631589	0.0691475774381266	0.0575064208967845	0.0552527015685172	0.0449151965334582	0.0490178760505225	0.0643894960604722	0.0541931690956179	0.0453113648060937	0.0635757500367493	0.0491626438666272	0.0621835599481902	0.063135299051702	0.0506974891255157	0.068770302130582	0.0580638561811988	0.0512772037122762	0.0546989879844439	0.0603960588261295	0.0485814918273125	0.04629549819095	0.0450348343864288	0.0522256591060688	0.0513549718901036	0.0502289322384247	0.0551192533240733	0.0602353516659835	0.0384342116464076	0.0610414415259957	0.0644116071066455	0.0541471955625163	0.0442135584581154	0.0596902008708837	0.0527218906425492	0.0481590476776975	0.0499151640555832	0.0467098553143419	0.0573328454849101	0.051971725441056	0.0537309410116992	0.0508035069905485	0.0495451517800291
0.0310576909423171	0.0410307470987342	0.0483305039639296	0.0531952616966457	0.0501218111636089	0.0399806482274617	0.0459587333907857	0.0595019504763085	0.0450120961846961	0.0528408689766202	0.0402125319304372	0.0488460122792137	0.057737484422954	0.0589456490033247	0.0544238065255003	0.0489877197022571	0.0639483552155578	0.0626116819747056	0.0457337136642527	0.0482903017257692	0.0492661853302016	0.0511503515391665	0.0404010470917664	0.0606462151734869	0.0524190166540264	0.0509124350471945	0.0367195478296188	0.0498996288728525	0.0710961760900295	0.0574318559353428	0.0422609250285257	0.0503911147545402	0.0470185906747604	0.0342901393207366	0.0474182226889693	0.0411293517313039	0.0647047185266997	0.0468816271865222	0.0490394453978672	0.0463520047072733	0.0443722593110018	0.0417338509839971	0.0590207490415434	0.0517911757997676	0.0510884654649913	0.0518920282147713	0.0455897034668037	0.0445203037183383	0.0489885318604819	0.0419197351376438
0.0407181127080344	0.0559856749240007	0.0572978716518377	0.0444493544237512	0.057954213379023	0.0581054140146143	0.0501331189211277	0.0591617653534468	0.0456211317216975	0.0466076779732282	0.0638901671119825	0.0638698204656471	0.0593819409865274	0.0574857782253445	0.0512153552756937	0.0539881213376446	0.0565885805344919	0.0578926535900121	0.047746573295174	0.0532513408120969	0.0570546050850034	0.0512473749212379	0.0595407821177565	0.0452223018957082	0.0513844360867214	0.0628618261626701	0.0466003929516804	0.057663118817864	0.0672203032362642	0.0431856952010335	0.034932167957659	0.0558963683977069	0.0414551665953431	0.0487387821751481	0.0504526731242255	0.0509152940811703	0.0564887118278913	0.0580690210838725	0.0555719835044237	0.0474133687174399	0.0509941188509428	0.0416043855648264	0.0401751073635446	0.0466656710497257	0.0409375818601346	0.0629783906533509	0.0563116352637379	0.0580987152384522	0.0397200713217422	0.032515518716342
0.0465023566743297	0.0414672478443805	0.0458162474103916	0.0534713949834958	0.0541062304533982	0.0578683164036057	0.0576744907711767	0.0519678649254857	0.0446760055275103	0.0515457068050835	0.0614262724086745	0.0493964086749722	0.0623208150521786	0.0513103079223697	0.056516010931124	0.0529020136582236	0.0441509544288622	0.0459336199054431	0.0499294988326991	0.0403360657656053	0.0511078590800898	0.0581956251517307	0.0554805727625121	0.0581253603675928	0.0528756554291865	0.0643238951170013	0.0586761675895976	0.0589666001256898	0.043444787843176	0.0657377366145028	0.0571768642880702	0.060888089059243	0.0518697397606903	0.0345685002906685	0.051276719133348	0.0460370514751776	0.0596554483230858	0.0537612289264432	0.0585902882935698	0.0578464835239755	0.0453889574681107	0.0526742626065874	0.0495921232493337	0.0354475735692693	0.0496700298392822	0.0478672014271831	0.0562195388395996	0.0572637269594224	0.0501895703746623	0.049103369260066
0.0621562326836133	0.0658977922286584	0.0516348118014372	0.0479285683017896	0.0541490197907233	0.0436394329971524	0.0481006808244341	0.0503951929923504	0.0552406729798863	0.0461422275249254	0.0550632877334591	0.0531326569826024	0.0566999123453992	0.0657072612764125	0.0458144974139392	0.053000437526317	0.0529975847338334	0.0567482991974495	0.0536062766507825	0.0611124435920355	0.059137077289938	0.0495126351411336	0.0416656466931864	0.0444281740242481	0.059849351082248	0.056132132968013	0.051145592758403	0.0514263246883649	0.0401631104307247	0.0516098576496478	0.0567695143616531	0.046737109244626	0.058672589327462	0.0517924197046719	0.0459768480538638	0.0428600184238492	0.0500266924865165	0.0510076367600863	0.0512022019730916	0.0510795185657647	0.0566170795802063	0.0382828452833964	0.0555032599370387	0.0580745035745902	0.0500618761422678	0.0551359146456613	0.051806276848624	0.0487578463517937	0.0474691809551098	0.0369014673344263
0.0517295585212649	0.0491038763695904	0.0488566659768366	0.0466321433223963	0.0437968697004574	0.0536261756714819	0.053269329801082	0.0503584532737218	0.0542677756231221	0.0553705859936623	0.051385064318838	0.0561282285320342	0.0408151019054932	0.0415989951938673	0.0445281762813332	0.0490993835571745	0.0446678176204332	0.0541767285917057	0.0573240996956178	0.0498464549690385	0.0509732005009798	0.0645101487021024	0.0375411625391942	0.0515570668974836	0.050420420531816	0.0457076831599705	0.0554761019094684	0.0464127748773228	0.0395383123606923	0.0489049337923695	0.0529828633305353	0.0433506018293653	0.045298072822022	0.051241902077831	0.0512842142064334	0.046393886055225	0.0485228966617255	0.0655314570528924	0.0481631837203881	0.0506304486922616	0.052576652288711	0.0413591828313881	0.0478449221421328	0.0463815759453046	0.0411568397495086	0.0545402740453715	0.0448966506538526	0.0578969464420134	0.0472022810773669	0.0474947054239565
0.0470185156574271	0.0430757728778399	0.0554895867493029	0.0575451858193177	0.0601870868556475	0.0392324041468772	0.0484731141668856	0.0444187726910398	0.050590693087776	0.049036092394783	0.0584741424636625	0.0547662030973074	0.0586823863448566	0.0500939051157071	0.0431801608417092	0.0507866516609029	0.0452231201320997	0.0549461484410698	0.0418207128710134	0.0603253463183794	0.0529360664376079	0.0490486846280137	0.0536615265327663	0.0501003268576882	0.049756173931607	0.0483470069113333	0.058085744751487	0.044952067179012	0.0649355400347058	0.048492949064807	0.0555442752440307	0.0530971973525534	0.059214975066341	0.0551385867273729	0.0421250301574133	0.0378646958606649	0.0589321967445604	0.0545908540936414	0.0564443850239875	0.0525958678656969	0.0472453272117234	0.0618135343495713	0.0454577721041369	0.0440097087459621	0.0553408399299459	0.0408971209835065	0.0482896966946702	0.0430722784706642	0.0464759213272648	0.0423927262712228
0.0442192531310591	0.057583145829289	0.0533995273497502	0.0609349048610377	0.0565687399244413	0.0545204216122629	0.055694958700166	0.0485513680503607	0.0579966512870258	0.0506796277534383	0.0546271472641455	0.052526403168538	0.057951251058267	0.0507025403674673	0.0411026015345458	0.0573502052818254	0.0467633905408935	0.0433543113825339	0.0487769205496669	0.0424268777228041	0.0530278498619224	0.0463079421335855	0.0604694996933936	0.0509972717594123	0.0556368880005024	0.0504599079817519	0.0501408607073398	0.0679728355329894	0.0376238566123059	0.0423441713184905	0.0492246909456774	0.0405057639856104	0.0442003355150084	0.0512707243141702	0.0543239744589534	0.0483653908408382	0.0427641486449351	0.0424501015312243	0.0497262720738724	0.0473793580235922	0.0490657803176073	0.0461350721707545	0.0493639957422172	0.0510048485302588	0.0510915410871213	0.054873200369279	0.0437908491348218	0.0404774434044932	0.0434950010778014	0.0501292542188768
0.0440169413210332	0.0428705768241416	0.0488325771353216	0.0580209514304097	0.055823134195561	0.0513561821854425	0.0375216502713867	0.0480529491876389	0.050207811271246	0.0588774854963004	0.0509769145718032	0.0524382991925882	0.0410316205531761	0.0510292739148367	0.0462387633577336	0.0574966585372251	0.0541223973352149	0.0581726974963345	0.0511951715944523	0.0458004094062554	0.0502539320232346	0.0544148281430139	0.0475186520780372	0.0453612293543823	0.0554429882200377	0.0508766174033179	0.0612284610682256	0.0526391357320553	0.0631210108820784	0.0486359763799632	0.0474654653455716	0.0445539064926901	0.053501676872652	0.0517381174696103	0.035150366600976	0.0455157214083271	0.0470884606511622	0.0419079311428966	0.0581067392967869	0.0455674593810611	0.0466911098002214	0.0520968778268709	0.0439255103539931	0.0552682610756528	0.0452992900209207	0.0425563577884672	0.04892373375696	0.0457041923653069	0.0470457691944183	0.0428068079207299
0.0544868241428928	0.0545093292104746	0.0611586619567902	0.0551697866632137	0.0549197856269571	0.0689067475132105	0.0514487955483147	0.0588723335295472	0.0448883685567285	0.0522053363685378	0.047483656294032	0.0469346987073727	0.0546838244748226	0.0457728061442002	0.0588416605510163	0.0550194118318557	0.0498034797351267	0.0538296458209369	0.0585632429775075	0.0518109527632348	0.056002852104163	0.0507549923543231	0.0584276761069169	0.0568006556513234	0.042339088004048	0.05279026400091	0.0481097436578842	0.0546740292353745	0.0579077528760595	0.0483699117842757	0.052338329134614	0.0495431442301455	0.0490924282621099	0.0498833479268064	0.0444742956105702	0.0429768461193751	0.0454494187970224	0.0425912699479301	0.0454194671771055	0.0466671521853215	0.0596961892433912	0.0450299338525382	0.0479617795279107	0.0613220851474682	0.0460746633335451	0.0449806132084186	0.0468896715207768	0.051964244221203	0.0470971778285479	0.045850427635461
0.047093584091661	0.0444931725318435	0.0475035083904299	0.0488871534280639	0.0581328420559854	0.0503217962500766	0.0455591755768195	0.0451548511039956	0.0543339400110352	0.051160616551643	0.0420972006373667	0.0603975514148137	0.0519367646945797	0.0561419498629082	0.0574326266825005	0.0460189858284469	0.0512341772307328	0.0470407630202724	0.0614497786389462	0.0594424200641478	0.0404999734993706	0.0449135153036541	0.0495289680993661	0.0563232649192201	0.0466960471794885	0.0581080766619184	0.0552148267070202	0.0389476586222655	0.051660914926266	0.0534952861222314	0.0542976310055702	0.0482808913273148	0.0490239944899419	0.0491342242432995	0.052508063800479	0.0547862962811141	0.0515137361051369	0.0511814585502654	0.05088299998758	0.0469909409923976	0.0379184099116407	0.0626002019674216	0.0495690941774505	0.0505701561695369	0.0670589650947043	0.048678963931922	0.0459125620193497	0.0465014670760121	0.0532854531127815	0.0477223493429582
0.0596412597903679	0.0578950964032288	0.0443499693376627	0.0489860350814383	0.0550724506818909	0.0539384813248287	0.0410126484085222	0.0569918508616427	0.0595913895059861	0.0455544196326069	0.0482908542200709	0.0446813291275446	0.0435786989007881	0.051944265483278	0.0521323504892182	0.0533852398329023	0.0549032714908446	0.0647707056679809	0.0488879045016352	0.055568052249564	0.0491016687166713	0.0414720772054219	0.0484952247713202	0.0478181861696608	0.0480840662666413	0.0592311487589766	0.0543759634231783	0.0541995787632655	0.0425198767351519	0.0482342889001596	0.0522056917186418	0.0464143634779124	0.049168989675124	0.0508033285626083	0.0525665367097461	0.0517734593503928	0.044752161477001	0.044358740789077	0.0411639126437517	0.0519695697212752	0.0432461957609921	0.0534395612336747	0.050380459367327	0.0526656090040402	0.0413461341564813	0.0672297803557104	0.0475399860479536	0.0491693540690638	0.0490220226654335	0.0508616208681169
0.0507275118939678	0.0502177450714943	0.0407285048491799	0.0619055875828266	0.0472700110091588	0.0608948477384381	0.0505886871472792	0.0539236023571544	0.0563269392359686	0.0610536767598657	0.0448323755687931	0.0479311424422188	0.0569195845688815	0.0627985244588778	0.0562335318461204	0.0533304086681117	0.0415417450238582	0.0484636806225915	0.0530662999568464	0.0571592639999527	0.0508509412527218	0.0553974733364462	0.0523691804266303	0.0679496055848272	0.0669009731159878	0.0566645358419017	0.0648294739812453	0.0429241784383936	0.0587497161978225	0.049394409573231	0.0538489804101927	0.0432546484127283	0.0521379278208358	0.0565660273142763	0.0515029488671167	0.0379906086696175	0.0416675353358286	0.0484255355889439	0.0534290976229855	0.047028687410841	0.0565235465417149	0.0366153564704205	0.0642759426374313	0.0374687303325968	0.0508547477920195	0.0514090776973623	0.0439441339541321	0.0531625907107285	0.0509588685259202	0.0496302681613669
0.0499840205610872	0.0573697842703475	0.0656530487730023	0.0486608198647496	0.0373802516547935	0.0470880361995191	0.0531729973459448	0.0524733357934169	0.052213876656352	0.0577976522911333	0.0456530034449328	0.0428907589407592	0.048167966526078	0.0415872648097807	0.0462597217569296	0.0558023681490593	0.0526841242292217	0.0486368964514163	0.0511854180033951	0.0551486891678383	0.058880266656798	0.0466936337015888	0.0500789646874314	0.0646385818467483	0.0607477403790995	0.0441888865812887	0.0557982423567788	0.0456023900165078	0.0513409711768844	0.0466887623085794	0.0618989816161405	0.0490613731628639	0.056154237034159	0.0511524052714038	0.0592669063944077	0.0585787816377625	0.0586949436681618	0.0471596145457563	0.0568580595297788	0.0505255592562531	0.0489771261792115	0.0513043173795377	0.0489080946553274	0.0451250680037701	0.0464820807686615	0.0476995573243044	0.0562837045923003	0.0446585785840213	0.0453992043888634	0.042870280618481
0.0531609153277	0.0567331041848796	0.0548641081695825	0.0583135577008682	0.0537403027750497	0.0530328004244155	0.0418986765294889	0.0478404743554029	0.0439242299633425	0.0541402456457363	0.0492941124170098	0.0531468205800652	0.0534642051878536	0.0534646338912185	0.0613390137759524	0.0434995655725602	0.0442652700181266	0.0464049234332071	0.0513423356315083	0.0417886001761182	0.0548607387501905	0.0523657225862141	0.0477781331551096	0.0580014984292548	0.0625213593840999	0.0361978266818406	0.0516590163815891	0.0481716668161122	0.0452414815350609	0.0459958436757074	0.0416822078204774	0.0555882039246117	0.0428251041586068	0.0538165495840967	0.0476071126932486	0.0508875692574769	0.0583414412143209	0.0559073922230143	0.046639279604967	0.0459621511808162	0.0556368890755418	0.0471119388745374	0.0438442487371847	0.0446273684316705	0.0509628002059448	0.0454270153112338	0.0543713536012035	0.0435191874287219	0.0368361676721541	0.0528193832744133
0.0435701715323855	0.0561925235484271	0.0546161773909793	0.0498356889297636	0.0363901386091064	0.0591489297581897	0.0507311114618793	0.0613535227924409	0.0510428618863546	0.0503443301307121	0.0350471018988071	0.0512475232435457	0.0466924939973994	0.0575387970761852	0.0580533918133796	0.0445912770884967	0.0480176038938086	0.0510014865767157	0.0468548398030364	0.0457483956123898	0.0425960517763959	0.0551832693339509	0.0410339297280823	0.0477733159830224	0.0563848635163318	0.045576384410088	0.055464260750186	0.0345742713785972	0.0422847160917663	0.0582556352109143	0.0390166250724551	0.0460337359420781	0.0356137339746534	0.0579126925147395	0.0599795133456756	0.058000336048531	0.0433707203318154	0.0424671041423854	0.045202513869273	0.0530518298459286	0.0535020613305408	0.0428387933136098	0.0513455532184028	0.051703890928415	0.0335792015357603	0.0426679281935584	0.0405571663061749	0.0537185129293039	0.0418520419975272	0.043682572076055
0.0442417434192686	0.0553972293247009	0.0566518631146123	0.0529387237109398	0.0566283490930556	0.0583846835092128	0.05523607472126	0.0432582601998305	0.0526937453785777	0.0430782802624889	0.060522869418849	0.0537960100344128	0.0551375971788959	0.0526635306615557	0.0531883102620791	0.0657705178476617	0.0523814989588592	0.039564370250741	0.0493473133013587	0.0496130923091989	0.0523970281569447	0.0453110965561558	0.0558350786054329	0.0553598605505323	0.042240157553443	0.0517268940419519	0.0524496531608325	0.0514469797035102	0.048104190441059	0.0577494207550757	0.0613148585119915	0.0566197039234765	0.0512062854163288	0.040586145021513	0.0467705225997218	0.0492497772867069	0.0293165726394698	0.0563113883322304	0.0583920230258618	0.0431079580141823	0.0500111956734391	0.0470398446391802	0.0477441096379772	0.0498267057524669	0.0415025639934325	0.0426776867907424	0.0407744738323647	0.0407677082495605	0.0442929978056632	0.0372767888500911
0.057276848350219	0.0567489483465915	0.0481601698322454	0.0500337303359723	0.041967317910408	0.0505074359789085	0.053209736995343	0.0535447500961221	0.05218494911814	0.0618920696604	0.0469723364170878	0.055171444361039	0.0628510347617182	0.0465020989712826	0.0475081740195182	0.0500884353186031	0.0397872481213045	0.0498930366775096	0.0491340990173044	0.0506443723227671	0.0592887442119732	0.0558227502852851	0.0557388435684422	0.0554301057064625	0.0500163346618835	0.0504801511156521	0.0598291294987205	0.050696731035159	0.0414174851353999	0.0428729713339151	0.0426726412052302	0.0422002066460522	0.0422060233879256	0.0432681889632268	0.0526791321150789	0.0399304297727905	0.0473039950492201	0.0501744102131824	0.0488674502803393	0.0474969997162697	0.0477451662124991	0.0479535339221431	0.0374576933942402	0.0446569312850457	0.0459196151362785	0.0482434822965382	0.0463081968937951	0.0498375423903018	0.0342219407052924	0.0622523357998545
0.0467383122778743	0.0426220460371628	0.0481728783624568	0.0422415431191272	0.0460946690022418	0.0558266428268949	0.0531002713194837	0.0462434331538065	0.0472770517476885	0.0542727230699468	0.0474968959527373	0.0523811325428957	0.05146922642882	0.0432342750953441	0.0665023913357877	0.0545283731673998	0.0516531520354312	0.059789601046611	0.0414930626387778	0.0399324790463089	0.0530913755727532	0.0473765224441327	0.0553368620716845	0.0585219278516124	0.0540748184462436	0.0386500549267128	0.0446292932000895	0.0574107907761618	0.0414490002446627	0.0488994397919041	0.0420777853331127	0.0463221471673625	0.0551369360692745	0.0553229127607145	0.0448611119357157	0.0450093416674392	0.0433678910545426	0.0433084424124475	0.0427592457932399	0.0449932903692861	0.0584425948965252	0.0564511556761996	0.0494455779300872	0.0513468281504166	0.0488214316509781	0.0565217685743296	0.0616089155310729	0.0512384252938899	0.0621466684493763	0.0442352066267696
0.0456670265897954	0.0527810439261039	0.0530096924140432	0.0579110050525159	0.0583379977595853	0.0504150459279424	0.0518459591170283	0.0578924274784918	0.054152851991763	0.056317156051177	0.0577795789220063	0.0453338312008791	0.0467393169792983	0.0560542508501823	0.0543487097525388	0.0639326724181466	0.052682172410415	0.0458873586655096	0.0495277609483013	0.0562046880530579	0.0644635402046438	0.0519359187822216	0.0507873417464813	0.0509314464877588	0.0396290342926663	0.0563052552492942	0.0619909383390288	0.0472106829552045	0.0465540521704577	0.0377639203875655	0.051477964929977	0.0562099342918389	0.0540106067598061	0.058654095780566	0.056505733349044	0.0506858111094926	0.0373642970052832	0.0542143995433225	0.0513096591683565	0.0506323044897733	0.0463426154751479	0.0636151714091482	0.0377365728513846	0.0546715576210016	0.0575485295778086	0.040071790689923	0.0481313445210481	0.0442626130069986	0.0465335997252851	0.0429937876401828
0.048757125992622	0.0504892934878943	0.0499119620744815	0.0411392747034054	0.0468234285490862	0.064907082859598	0.0534460529199585	0.0406778593288215	0.0528513310752586	0.0488948394661131	0.0547759080146116	0.042272099731919	0.0450744070504677	0.0545287586384903	0.0533975665492036	0.0449510299890657	0.0450528926333779	0.0566631593378442	0.0468306661006071	0.0557191500367622	0.0451771216299892	0.0440197490903779	0.0539632468619909	0.0373454364010721	0.0571146369046908	0.0484509707599744	0.0355283574452435	0.0537362953553561	0.0405756474107438	0.0641976405506699	0.0481406744269029	0.0443087180711797	0.0404116734170357	0.0450713235017452	0.0412100244186565	0.0483370852264919	0.0505201531770142	0.0614786275502144	0.0444513527367501	0.0598658910565794	0.0449394227310804	0.0626786242636944	0.0414401845909093	0.0444601133685716	0.0392219744398374	0.0549332448705796	0.0381681438231884	0.0437167798151576	0.0472638599422908	0.0467990078675557
0.0581945975950593	0.0467272730283534	0.0456982822933372	0.0475111616929174	0.0496288482051412	0.058431828067134	0.0504218561449317	0.0449991191322739	0.0545879502130575	0.061090253990552	0.0533181680354598	0.039519273634055	0.0389134941201818	0.0476291115636023	0.0510057687165084	0.0466940235612652	0.0613078599614427	0.0506144199725317	0.0553498599227671	0.0459736566069365	0.0465784323182169	0.037860016709332	0.0479494765105289	0.031711567613107	0.0476131143972855	0.047274980755172	0.0464126736253714	0.0480045938074385	0.0472244506048637	0.0538759223879343	0.0515980624282236	0.0492371060998599	0.0568804471983379	0.0418573067830384	0.0573183526754654	0.0543649743799306	0.0566024025121921	0.0407161045883138	0.0466326899813383	0.0409850466248508	0.0438517041263431	0.0412961197248088	0.0498071374081915	0.0530611631858472	0.0433967947977393	0.0482959997506551	0.0482066955729982	0.0480197283334501	0.0470915258748432	0.0403820961652421
0.0512825645895896	0.0457122621917873	0.042037170566017	0.0551787711694822	0.0510664910038076	0.0395537250414918	0.0493923486878999	0.0548545702904168	0.0525348896186377	0.0436098030453342	0.0522611930901984	0.0541578444388786	0.0405294084423894	0.059831536648864	0.0490751621398702	0.0451415104613582	0.0415727866781317	0.0465003408913485	0.0382943101354153	0.0394585609811919	0.042683045749586	0.0474740121406486	0.0422269844953077	0.0428745338804427	0.0566059865898602	0.0584635137929899	0.0474544567239501	0.052510096082347	0.0436649617716182	0.0495913131794475	0.0433075844589497	0.0401883191454171	0.056752915975097	0.0422258485649312	0.0507210249774933	0.0414776540446681	0.0602382933143151	0.0410611604157262	0.0354616849095632	0.040075654000162	0.0584112473173303	0.0491457727505438	0.0372902295333917	0.0417281469935619	0.0556064206294071	0.0403967891719592	0.0348145592338464	0.0369191482963989	0.0579987396483863	0.0530693467379909
0.052768937667983	0.0567084298565326	0.0549336406834808	0.0457642005776504	0.047610842432964	0.0495356385026037	0.0476187992444126	0.0463699742241302	0.0389084765545745	0.0332790313285218	0.0569439582610062	0.0469762702665602	0.0472567954243634	0.0493166699244978	0.0453642277906696	0.056753638256486	0.037154847822546	0.0494226557234477	0.0607806581606337	0.0453997328244865	0.0510429491413502	0.0530920226973062	0.0481211310341577	0.0334201904804729	0.0499393919793687	0.0360097601001182	0.0478961052549972	0.055146076741464	0.0508963844403431	0.0443554317488467	0.0448025521103768	0.043793071510882	0.0486022114801319	0.0474806136812979	0.0600608447631087	0.0496128101993156	0.0510623876597174	0.0538979662926023	0.0507496735934449	0.0623536398294861	0.0491898003678586	0.0534425437064184	0.0625867851118074	0.048887995188425	0.0473527855265884	0.0456580747843436	0.0381537661130355	0.043887177813819	0.0520811806829728	0.0509484568038402
0.0430622763024096	0.0443319541158497	0.0617810789814318	0.052993096460663	0.0471958442302275	0.0632719445314587	0.0419312430734814	0.0559365711967313	0.0506585315798509	0.0504410630319739	0.0539339271669025	0.0394646198583901	0.057182972410047	0.0407516360948463	0.0509408868639801	0.0556470107268714	0.0511992855358993	0.0456636759223521	0.0511572020953211	0.0537943025776629	0.0533774907196156	0.039097277643161	0.0599945115258228	0.0467673344360193	0.0482770238011662	0.0468727866947654	0.0459478816471331	0.0389024406717752	0.0423623331897098	0.0428088094182416	0.0474318266122285	0.0411023761134392	0.0379504548104895	0.0442482369512604	0.049096900975443	0.0462844299114407	0.0478562243332671	0.0424876655566956	0.0426168531245449	0.0505137579046049	0.0612663024585009	0.0540380900546165	0.0511352642872556	0.0505927843598681	0.0428409234340318	0.0487488143641637	0.0440971522432372	0.0437571048714345	0.0500274625404579	0.0491286887234522
0.0392815033167693	0.0416868557772692	0.0566638952717786	0.0503630930281665	0.0583674388160228	0.0453863632851896	0.0376662191442844	0.0452179167120345	0.0429997954805215	0.0452037593134875	0.0460389248732118	0.0456415019190371	0.0460749832683546	0.0486701807303905	0.0485923925175659	0.0501411651445465	0.0418712544599102	0.0457046680298426	0.0498954006043642	0.0422484363814153	0.0478298496002987	0.0535309830840874	0.047008018475013	0.0436546009870374	0.0517513634743665	0.0477707983283996	0.0418905674541169	0.0533535051623984	0.0419602956524347	0.0357538812476891	0.0466558005909644	0.0621090241095642	0.0557547065254173	0.0520264078553498	0.0479431107246482	0.0379491672016295	0.0454856686215927	0.0437505182940839	0.0522216069757446	0.0476757402538945	0.0503409779453306	0.049373729206648	0.0464882882522126	0.0542857040311823	0.0415631552174919	0.047584703386237	0.0500830828480357	0.0324903806232503	0.0325287778181218	0.0429438428661108
0.0479744978429568	0.0505887786394476	0.0411605052752559	0.0526590129398325	0.0496969559353689	0.0578181197563932	0.049515384865217	0.0476555710775957	0.0436806614138539	0.0537481669596151	0.0495320388816182	0.053126142645041	0.0571950497330104	0.0462995908114431	0.0497392654346756	0.0605063972774028	0.0522772206520651	0.0499566938181034	0.0535206679853903	0.04405715904464	0.0516487625790887	0.0524006289074114	0.0517517713761286	0.0517623195843802	0.0552344544226503	0.049763742471901	0.0478388394836024	0.046724694714876	0.0489166932674275	0.0604437319334953	0.0292958890130118	0.0583266414450176	0.0472499496648576	0.049474265550833	0.0479260795497897	0.0469403713282255	0.039227717601594	0.0410578921248971	0.0399319492755983	0.0543989477753877	0.0487065967694253	0.0420780592620778	0.0491768612935889	0.0428552274355123	0.0489862361882823	0.0438612494578359	0.0380504296088182	0.0391974050926343	0.0471340232172754	0.0453102363295525
[truncated: 50 more columns]
